# Supplementary material for: Mapping a male-fertility restoration locus for the A4 cytoplasmic-genic male-sterility system in pearl millet using a genotyping-by-sequencing-based linkage map
Source: BMC Plant Biol. 2018 Apr 17;18:65. doi: 10.1186/s12870-018-1267-8 (PMC5905146; doi:10.1186/s12870-018-1267-8)
Supplement: Supplementary file 1 — Table S1. Distances between SNP marker in the genetic linkage map. (XLSX 24 kb) [file 12870_2018_1267_MOESM1_ESM.xlsx]

## Sheet: Tabelle1
Supplemental table 1: Distances between SNP marker in the genetic linkage map
SNP ID	Linkage Group	Distance (cM)
S1_322689	1.1	0
S1_2227343	1.1	0.554839
S1_7438772	1.1	1.62525
S1_7482025	1.1	1.89135
S1_8387985	1.1	7.12428
S1_9733611	1.1	8.465
S1_10554986	1.1	9.80541
S1_11964733	1.1	10.3389
S1_12536171	1.1	11.4094
S1_13133453	1.1	14.1125
S1_13432097	1.1	14.914
S1_15448451	1.1	15.4475
S1_16523151	1.1	16.349
S1_18289259	1.1	17.8589
S1_23376826	1.1	19.4694
S1_22375305	1.1	20.0029
S1_19841985	1.1	20.5363
S1_21271892	1.1	20.8026
S1_23675513	1.1	21.3361
S1_23763624	1.1	21.6024
S1_24873151	1.1	21.8687
S1_25364375	1.1	22.4022
S1_29143864	1.1	26.2109
S1_31922616	1.1	26.4773
S1_33896233	1.1	26.7436
S1_35445304	1.1	27.0099
S1_36063037	1.1	27.2763
S1_38343135	1.1	28.6161
S1_40536287	1.1	29.1496
S1_40557155	1.1	29.1673
S1_42094686	1.1	29.4566
S1_47531997	1.1	31.3017
S1_43008837	1.1	32.6412
S1_51631988	1.1	33.1746
S1_48564644	1.1	33.4409
S1_45447000	1.1	33.9743
S1_44352562	1.1	34.2407
S1_52924474	1.1	35.3107
S1_57817277	1.1	35.8441
S1_62834827	1.1	36.1105
S1_65819306	1.1	36.2972
S1_69685517	1.1	36.3886
S1_70174303	1.1	36.6549
S1_70431859	1.1	37.1883
S1_76612809	1.1	38.5277
S1_76844470	1.1	38.794
S1_79444940	1.1	39.3274
S1_80168672	1.1	40.1287
S1_104215506	1.1	40.9302
S1_122153887	1.1	41.287
S1_138466195	1.1	41.6438
S1_92589879	1.1	42.1183
S1_56886118	1.1	43.9403
S1_95662706	1.1	45.5509
S1_179105619	1.1	45.8172
S1_215065837	1.1	46.0836
S1_223543429	1.1	46.3499
S1_227073989	1.1	46.6162
S1_232183782	1.1	46.8826
S1_236604662	1.1	47.416
S1_243733782	1.1	48.2174
S1_248779931	1.1	48.4838
S1_250832767	1.1	49.0173
S1_254716101	1.1	49.2836
S1_251489749	1.1	49.6524
S1_258192428	1.1	50.4019
S1_256786245	1.1	50.5999
S1_260072757	1.1	51.1334
S1_260359176	1.1	51.3998
S1_261612346	1.1	51.6661
S1_262389593	1.1	52.1996
S1_262997310	1.1	52.466
S1_263532835	1.1	52.7323
S1_265240192	1.1	53.2658
S1_266906245	1.1	53.5321
S1_268028861	1.1	53.7985
S1_268312309	1.1	54.0648
S1_268833879	1.1	54.5983
S1_269116411	1.1	55.6685
S1_269329960	1.1	55.9349
S1_270222402	1.1	57.5454
S1_271143881	1.1	59.1558
S1_271456160	1.1	59.4221
S1_271870653	1.1	60.762
S1_272083809	1.1	62.9165
S1_272296094	1.1	65.3439
S1_272811859	1.1	68.3198
S1_273738686	1.1	71.616
S1_274096101	1.1	72.9107
S1_274200934	1.1	74.5204
S1_275255742	1.1	82.3487
S1_274967095	1.1	83.1499
S1_274576664	1.1	86.957
S2_287326	2.1	0
S2_466962	2.1	0.266374
S2_1076163	2.1	0.532744
S2_1492973	2.1	1.33432
S2_1673603	2.1	2.40478
S2_1708258	2.1	2.6711
S2_1908039	2.1	3.20464
S2_2141125	2.1	5.0495
S2_2481819	2.1	5.353
S2_3286233	2.1	6.15461
S2_4504484	2.1	7.49518
S2_4905460	2.1	7.7615
S2_4983125	2.1	8.83241
S2_5818846	2.1	9.3661
S2_8107774	2.1	9.8998
S2_8593514	2.1	10.1662
S2_12123632	2.1	10.6999
S2_12535774	2.1	10.9663
S2_14532674	2.1	11.2326
S2_15158034	2.1	11.7663
S2_15730916	2.1	12.0326
S2_16292490	2.1	12.299
S2_17219847	2.1	12.5654
S2_21770125	2.1	13.099
S2_28091095	2.1	16.3171
S2_25720473	2.1	16.8154
S2_24457252	2.1	17.0818
S2_24456996	2.1	19.7844
S2_18093088	2.1	20.318
S2_18094092	2.1	21.1197
S2_18735804	2.1	23.003
S2_29696055	2.1	24.0734
S2_30484112	2.1	25.4135
S2_33741199	2.1	25.947
S2_34329859	2.1	26.4805
S2_36771950	2.1	26.7468
S2_38754373	2.1	27.2803
S2_39354936	2.1	27.5467
S2_39630852	2.1	27.5467
S2_40465914	2.1	28.3481
S2_40536311	2.1	28.6145
S2_41635254	2.1	28.8808
S2_41903186	2.1	29.1472
S2_44991446	2.1	31.8499
S2_45365275	2.1	32.6514
S2_45501635	2.1	33.4529
S2_46196976	2.1	35.038
S2_47786132	2.1	36.9454
S2_48324705	2.1	37.2117
S2_50278216	2.1	37.4781
S2_57786320	2.1	38.0116
S2_57803312	2.1	38.278
S2_58938827	2.1	38.5444
S2_62428679	2.1	39.3459
S2_64438216	2.1	39.6123
S2_66970288	2.1	39.8786
S2_73537197	2.1	40.6801
S2_78758302	2.1	41.4815
S2_83957785	2.1	41.4815
S2_84291860	2.1	42.015
S2_86660764	2.1	42.8162
S2_110825781	2.1	43.3496
S2_199743040	2.1	43.883
S2_95293795	2.1	44.1493
S2_180167656	2.1	44.1565
S2_181072497	2.1	44.3102
S2_195649011	2.1	44.4638
S2_217976997	2.1	44.4638
S2_211953811	2.1	44.7301
S2_212938627	2.1	44.9965
S2_218100562	2.1	45.2628
S2_219956495	2.1	45.5291
S2_222282082	2.1	45.7955
S2_231846559	2.1	46.3289
S2_235729520	2.1	50.8592
S2_235833746	2.1	51.0222
S2_239264370	2.1	52.3611
S2_240054703	2.1	55.3331
S2_240080358	2.1	56.1117
S2_240685258	2.1	57.2425
S2_240685265	2.1	57.3417
S2_240982006	2.1	59.1301
S2_241174069	2.1	60.8374
S2_241258556	2.1	61.3707
S2_241349092	2.1	63.5245
S2_241434095	2.1	64.8642
S2_241884459	2.1	70.3818
S2_241915347	2.1	71.0919
S2_241987242	2.1	72.5241
S2_242102037	2.1	74.1348
S2_242135130	2.1	74.401
S2_242171642	2.1	76.0115
S2_242464531	2.1	81.5211
S2_242526891	2.1	81.7872
S2_242526954	2.1	82.3157
S3_743322	3.1	0
S3_1396882	3.1	1.0699
S3_1588847	3.1	1.33605
S3_1676016	3.1	5.14333
S3_1978779	3.1	6.87775
S3_2562241	3.1	8.90515
S3_3187672	3.1	10.2443
S3_5786381	3.1	15.7238
S3_5787684	3.1	16.6417
S3_6658335	3.1	16.9187
S3_22678388	3.1	17.185
S3_24690507	3.1	17.9861
S3_25850095	3.1	18.2524
S3_39531553	3.1	18.5188
S3_47959344	3.1	19.052
S3_48195410	3.1	19.5854
S3_52438633	3.1	19.8517
S3_56667385	3.1	20.118
S3_70841960	3.1	20.6513
S3_65810030	3.1	20.9176
S3_191663232	3.1	21.1839
S3_212886344	3.1	21.7172
S3_216447468	3.1	22.2506
S3_217041839	3.1	22.5169
S3_221925800	3.1	22.7832
S3_227302785	3.1	23.0495
S3_265974046	3.1	23.5829
S3_245603592	3.1	23.8492
S3_284586129	3.1	24.1155
S3_288573273	3.1	24.6489
S3_289266190	3.1	24.9152
S3_290477357	3.1	25.1815
S3_290674387	3.1	25.7148
S3_292252230	3.1	26.2482
S3_291275387	3.1	26.5145
S3_297952707	3.1	30.0415
S3_298377041	3.1	32.1946
S3_299408156	3.1	34.8948
S3_299686431	3.1	37.5937
S3_299822779	3.1	39.2031
S3_300045912	3.1	41.6291
S3_300386768	3.1	48.1827
S3_300610067	3.1	51.1628
S3_300683322	3.1	52.3059
S3_300723121	3.1	52.8392
S3_300789391	3.1	53.9088
S3_300798759	3.1	54.1752
S4_1779784	4.1	3e-07
S4_1636015	4.1	6e-07
S4_2348763	4.1	0.801483
S4_2636516	4.1	1.60289
S4_2872705	4.1	2.94231
S4_3564004	4.1	6.19506
S4_4818005	4.1	15.5433
S4_5657622	4.1	16.0767
S4_6577086	4.1	16.4477
S4_6734633	4.1	17.951
S4_6734760	4.1	18.1375
S4_7039707	4.1	18.2291
S4_11372575	4.1	21.4559
S4_12004025	4.1	21.7433
S4_13965089	4.1	22.2767
S4_15395648	4.1	22.5429
S4_17102912	4.1	23.3442
S4_19085652	4.1	23.8776
S4_22827982	4.1	24.6788
S4_32772602	4.1	25.4801
S4_24986554	4.1	25.7464
S4_35724463	4.1	26.2798
S4_35110378	4.1	29.2557
S4_40408963	4.1	32.5081
S4_41004049	4.1	32.7744
S4_43156595	4.1	33.0407
S4_44145701	4.1	33.307
S4_54033187	4.1	35.1876
S4_61588322	4.1	35.4539
S4_52759171	4.1	35.7202
S4_48328719	4.1	36.7226
S4_48372493	4.1	37.4565
S4_70429741	4.1	38.2577
S4_64361415	4.1	39.059
S4_51668229	4.1	40.3984
S4_48887995	4.1	40.6648
S4_72596310	4.1	42.2746
S4_75820766	4.1	42.5409
S4_96348644	4.1	43.0743
S4_96120913	4.1	43.1657
S4_84022128	4.1	43.3525
S4_168944896	4.1	43.6188
S4_175101099	4.1	43.8851
S4_175364855	4.1	45.2748
S4_176639381	4.1	49.0338
S4_181352417	4.1	49.567
S4_183535090	4.1	51.9941
S4_184214070	4.1	56.3735
S4_185652601	4.1	57.4438
S4_186665258	4.1	57.9773
S4_187412752	4.1	58.2437
S4_189094342	4.1	59.7338
S4_189599868	4.1	60.9229
S4_190612428	4.1	61.7242
S5_247357	5.1	3e-07
S5_1700900	5.1	0.266309
S5_3220047	5.1	0.532618
S5_4720407	5.1	1.87154
S5_39041605	5.1	2.13785
S5_57993282	5.1	2.8095
S5_40254066	5.1	3.87117
S5_33517817	5.1	4.4045
S5_43970514	5.1	5.47428
S5_33547804	5.1	5.7406
S5_56565810	5.1	6.274
S5_58629233	5.1	6.8074
S5_59275563	5.1	7.07373
S5_62810434	5.1	8.14369
S5_65030817	5.1	8.41003
S5_69824882	5.1	8.67637
S5_71159835	5.1	8.94271
S5_74197065	5.1	9.20905
S5_74457031	5.1	9.47539
S5_75420771	5.1	9.74173
S5_77209448	5.1	10.0081
S5_78044370	5.1	10.5416
S5_79311598	5.1	10.8079
S5_80516422	5.1	11.8782
S5_83387384	5.1	12.5907
S5_83445161	5.1	12.9455
S5_84374495	5.1	13.2118
S5_88562646	5.1	13.7453
S5_91869297	5.1	14.0117
S5_92160658	5.1	14.278
S5_95456411	5.1	14.8114
S5_93475729	5.1	14.8114
S5_98170095	5.1	15.8813
S5_99336282	5.1	16.1477
S5_105035405	5.1	16.9489
S5_109741399	5.1	22.4393
S5_109776535	5.1	22.7053
S5_112203617	5.1	23.5064
S5_113501108	5.1	26.4813
S5_115252601	5.1	26.7476
S5_117989224	5.1	27.2811
S5_115877773	5.1	27.5475
S5_119486187	5.1	28.0809
S5_120573906	5.1	28.6144
S5_128046363	5.1	31.0405
S5_128046364	5.1	31.3067
S5_127968890	5.1	31.8401
S5_123518207	5.1	32.9097
S5_123145935	5.1	33.176
S5_158396002	5.1	33.4422
S5_158000723	5.1	36.1425
S5_157892633	5.1	36.4089
S5_157357166	5.1	36.6748
S5_152623835	5.1	44.8405
S5_129789632	5.1	51.493
S5_130273868	5.1	52.2826
S5_132839309	5.1	53.0838
S5_136259317	5.1	53.6171
S5_137727297	5.1	53.8835
S5_138354469	5.1	54.1498
S5_139343168	5.1	54.4161
S5_141441521	5.1	54.6824
S5_141891012	5.1	55.2159
S5_141967312	5.1	55.4822
S5_143426194	5.1	55.7485
S5_145287480	5.1	57.088
S5_145592990	5.1	57.3543
S5_147494741	5.1	57.6206
S5_147954562	5.1	57.8869
S5_148421539	5.1	59.4967
S5_148711876	5.1	60.0301
S5_149408846	5.1	61.3694
S5_150001084	5.1	62.1705
S5_150478631	5.1	62.4368
S5_150577482	5.1	62.9701
S5_151076222	5.1	63.5035
S5_151685228	5.1	64.8422
S5_152216584	5.1	65.1085
S5_152271639	5.1	65.3748
S5_152431119	5.1	65.6411
S5_152340774	5.1	65.6411
S5_153817436	5.1	70.8514
S5_154601842	5.1	75.2215
S5_155408700	5.1	79.5482
S5_155607410	5.1	80.3922
S5_156064106	5.1	84.7613
S5_156097596	5.1	85.0274
S5_156251273	5.1	86.6377
S5_156583757	5.1	88.2485
S5_157092637	5.1	89.5892
S5_157138689	5.1	90.386
S6_18169859	6.1	0
S6_18216081	6.1	1.06996
S6_18237138	6.1	1.33621
S6_18337104	6.1	2.10074
S6_19563007	6.1	3.44181
S6_21985559	6.1	5.3236
S6_22809425	6.1	6.12512
S6_23013935	6.1	6.65865
S6_23563722	6.1	6.925
S6_23976983	6.1	7.19136
S6_24657008	6.1	7.45772
S6_29955585	6.1	7.72408
S6_32488369	6.1	7.99045
S6_52702737	6.1	8.25682
S6_55504467	6.1	8.52318
S6_59644146	6.1	9.3247
S6_64436306	6.1	9.59104
S6_67945529	6.1	9.85739
S6_71766029	6.1	10.3909
S6_81084332	6.1	10.6572
S6_83584940	6.1	11.1907
S6_92686849	6.1	11.4571
S6_210690429	6.1	11.9906
S6_210690455	6.1	12.082
S6_210818442	6.1	12.2688
S6_230453761	6.1	12.8023
S6_233491476	6.1	13.6038
S6_234292952	6.1	16.4208
S6_234587253	6.1	20.3992
S6_234930955	6.1	21.2006
S6_236129876	6.1	25.5768
S6_236851391	6.1	29.9527
S6_238690517	6.1	32.9329
S6_238849011	6.1	33.7342
S6_239088651	6.1	37.0599
S6_239088529	6.1	37.9515
S6_239134124	6.1	39.1683
S6_239164812	6.1	39.4347
S6_239171967	6.1	39.6986
S7_125865218	7.1	0
S7_124523346	7.1	1.33839
S7_123597473	7.1	2.40862
S7_104752325	7.1	13.55
S7_110185396	7.1	15.5357
S7_110185341	7.1	15.802
S7_153654429	7.1	16.0684
S7_107864707	7.1	16.87
S7_99681405	7.1	17.2801
S7_116875508	7.1	18.0163
S7_117575550	7.1	19.4913
S7_110061007	7.1	20.767
S7_120437628	7.1	22.028
S7_119293471	7.1	22.5573
S7_99679570	7.1	23.0908
S7_99293132	7.1	23.3571
S7_99089669	7.1	23.8905
S7_92904478	7.1	24.1569
S7_90565977	7.1	24.4232
S7_58906423	7.1	24.9568
S7_77875891	7.1	25.1479
S7_131145375	7.1	25.8737
S7_131145342	7.1	26.14
S7_49347178	7.1	26.6735
S7_35853521	7.1	26.9399
S7_33350144	7.1	27.2063
S7_32965732	7.1	27.4726
S7_32402028	7.1	27.7389
S7_21823925	7.1	28.5406
S7_13055137	7.1	28.8069
S7_10711416	7.1	29.1618
S7_10268996	7.1	29.8744
S7_8962867	7.1	30.1408
S7_6957993	7.1	30.4071
S7_6864029	7.1	30.9406
S7_4984530	7.1	33.0965
S7_3643391	7.1	36.0322
S7_3470777	7.1	36.6087
S7_2305487	7.1	39.3127
S7_1742251	7.1	44.542
S7_1166713	7.1	46.8962
