# Supplementary material for: Mapping a male-fertility restoration locus for the A4 cytoplasmic-genic male-sterility system in pearl millet using a genotyping-by-sequencing-based linkage map
Source: BMC Plant Biol. 2018 Apr 17;18:65. doi: 10.1186/s12870-018-1267-8 (PMC5905146; doi:10.1186/s12870-018-1267-8)
Supplement: Supplementary file 2 — SNP marker information including the location in the reference genome. (TSV 1238 kb) [file 12870_2018_1267_MOESM2_ESM.tsv]

# This file contains the data on the SNPs used in linkage mapping for "Mapping a male-fertility restoration locus for the A4 cytoplasmic-genic male-sterility system in pearl millet using a genotyping-by-sequencing-based linkage map"
# name = SNP name
# alleles = alleles at that locus
# orig_chrom = original chromosome in draft genome used to call SNPs
# orig_pos = original position in draft genome used to call SNPs
# ncbi_chrom = sequence name of the chromosome for the pearl millet genome at NCBI (ASM217483v1)
# appx_ncbi_location = Approximate location of this SNP in the NCBI sequence (ASM217483v1), based on BLAST results from the sequence context. (Most SNPs should be at exactly this location, but some may be off by a few nucleotides)
# context = Genomic context of SNP from original draft genome, which was used to identify its location in the NCBI sequence. Each sequence is 401 bp long, consisting of the SNP location and 200 bp to either side
name	alleles	orig_chrom	orig_pos	ncbi_chrom	appx_ncbi_location	context
S1_322689	C/T	1	322689	CM007982.1	1:322714	AAGTATTTGGCGCAAGCCCGGCAGTTTCAACCTCCCTGCGTCGCCGCGGCTCAAGCCTGGAGGATGGTGTGGACTCGAGGCTGGTGCCCCTGCCACCGCGCTGCTGCCCGGACTTGCTGCGTACCGTCAGGAGACGTATTTGCAACTTCCGTAGCCTACAATTTAGGTGCAGAAAAGAAATTCATGACATCAGCTGCAGTCCAGAGTCGAATTCAGAAACAGTTCAATCGTCGTGAACTTACTGGGGTCACTGGAGGTGACCATGCCGGTGCCCTTGAAGTCGCAGGCGTTGTCGTTGCGACCATTGGCCTGGTAGTACGCGTTCATCACAAACGAAGCATGGGACTGCACGTTGTTGGGGTCGAAGCACCCGCCGCCACTCTGGATAGGTTTACAGTC…
S1_2227343	C/T	1	2227343	CM007982.1	1:2227408	TGGTGTTACTGGGCAGGTATTTCCTTTCTTTGACATTTTTCTTGGTTTTTTTGGCATGGACTGAATTTTACTGCTTTGTAACCATGTGCATTCGTTGGAATCAGTTCAACCCCCTTGTCATCCAGCCACAAGCAATGACTCAACAGGTATGGTTCTTCAGTCAATAATGTTCTGCAGGTATTGATACAATGTGCCAACATCATTTTTTTCTCACAGGCTACTCGTCATGCTCGGCGTGTTTATGTCGGCGGCCTCCCTCCATCTGCTAATGAACAGGTCTATACTTAGTTATTTTACAATGCTTAATATGCATATTGTTTGCAACTATCAGTTCAATCGTCTTTCATTTTCCTGCAGACTGTGGCAGTTTACTTTAATCAAGTCATGGCTGCTATTGGA…
S1_2227486	T/C	1	2227486	CM007982.1	1:2227551	CAGGTATGGTTCTTCAGTCAATAATGTTCTGCAGGTATTGATACAATGTGCCAACATCATTTTTTTCTCACAGGCTACTCGTCATGCTCGGCGTGTTTATGTCGGCGGCCTCCCTCCATCTGCTAATGAACAGGTCTATACTTAGTTATTTTACAATGCTTAATATGCATATTGTTTGCAACTATCAGTTCAATCGTCTTTCATTTTCCTGCAGACTGTGGCAGTTTACTTTAATCAAGTCATGGCTGCTATTGGAGGAAATACTGCTGGTCCAGGTGATGCTGTTCTTAATGTCTACATAAATCACGACAAGAAATTTGCTTTCGTGGAAATGAGATCTGTTGAGGAAGCAAGCAATGCAATGGCACTGGATGGCATTTTGTTCGAAGGAGCACCAGT…
S1_2340810	T/C	1	2340810	CM007982.1	1:2340884	TACAAATCCAAGAATAGTCGGATTAATCGATCGAACTTTGTGTACTAGTCCGTTTGAAGTTTGAACCTCTTACCCGGCCGAATTCTACACCTGAACGAACACGGAAGTGGTTACGATTTATGTGTACACAAATTCTTCTGGCGCCCGTCCAAATTGCACGCACGCACGGCCGATCGATCTGCGATTCTGCAGCACCATGACGAAACGAGCGACGACGACGCCGCTTCGATCGCGGGCGCCGAAACGACGTCGTGAGCGACCACCGGACGTGGACATGTGGCTGTCGCTACCCACGGAGGTGGTCGTCGAGATCTTCCGCCGTCTCGACGCCGGCGACGTCGTCAGCTGCGCCGGCGCCTGCAGGCCGTGGCGGCGCGCCATCATCGACAACGCGTCGTC…
S1_2340901	G/C	1	2340901	CM007982.1	1:2340975	TGAACGAACACGGAAGTGGTTACGATTTATGTGTACACAAATTCTTCTGGCGCCCGTCCAAATTGCACGCACGCACGGCCGATCGATCTGCGATTCTGCAGCACCATGACGAAACGAGCGACGACGACGCCGCTTCGATCGCGGGCGCCGAAACGACGTCGTGAGCGACCACCGGACGTGGACATGTGGCTGTCGCTACCCACGGAGGTGGTCGTCGAGATCTTCCGCCGTCTCGACGCCGGCGACGTCGTCAGCTGCGCCGGCGCCTGCAGGCCGTGGCGGCGCGCCATCATCGACAACGCGTCGTCCCTCCGGCCCCGCCCCGACCGCTTCAACCCCAACCTCCTCCTCGGCTTCGTCTACAAGTGCAACGGCGTGATGCTGCGGCGGCTGCCGGGG…
S1_2587293	A/G	1	2587293	CM007982.1	1:2587339	ATATGTGATACGATTGGGTGTGTTCTTCACTGCATCCTCCAGATGTCGTCGAGGCTCCAGAGCTGGGTGGTGGCGGTGGCGGTGGCGGTGGTGGTCTCCGCCGGCGAGACGCCGACGACCTCGGAGAAGCCCTGCACCCATCCGGTGAGGTCCTGCAGCGGCGGCAGGTCATGGAACTGGAACAGCTGCTGCTGGTGGTGGTGGTGGTCTGCGCCGGTGGTGAGGTGCTGCAGCGCGGACGCCGTGGACCAGAACTCCTGGTCCTGGTCCTGGTCCTGCTGCTGCTGCTGCACNNNNNNNNNNNNNNNNNNNNNNNNNNNNNNNNNNNNNNNNNNNNNNNNNNNNNNNNNNNNNNNNNNNNNNNNNNNNNNNNNNNNNNNNNNNNNNNNNNNNNNNNNN…
S1_3922606	A/G	1	3922606	CM007982.1	1:3922737	TCTGTGAACTCCTGCCAGGTGATGGTGTCGGGTGCAGGATGGGCGGTAGTGTAAGCATCCCACCATGCTCCTGCAGATCCCTGGAGTCGACCTGCAGCAAACAGGACCTTCTCCCTGTCATCACACTGCGCCGTGGTGAGCATCTTGCTCACAGTCTTCAGCCAATCATCAGCATCAAGTGGATCTGCAGCATGGGTGAAAACCGGCGGACGGTGGCTCATGAACTCCCGGTGCCTGTTCATGGGCGCTGGCTGCTGTGGCGGTGGTGGTGGCGGATTATTAGCTTGGGCCTGCAGGTTGGCCACAGTGTCCGTCAGGTTCTGCAGTAGCTGCATCTGGTTCTGAAAGAACTGCTGCATAGGATCCATTGGTGGCGGTGGTGGTGGCGGTGCACTGCTC…
S1_3922615	A/T	1	3922615	CM007982.1	1:3922746	TCCTGCCAGGTGATGGTGTCGGGTGCAGGATGGGCGGTAGTGTAAGCATCCCACCATGCTCCTGCAGATCCCTGGAGTCGACCTGCAGCAAACAGGACCTTCTCCCTGTCATCACACTGCGCCGTGGTGAGCATCTTGCTCACAGTCTTCAGCCAATCATCAGCATCAAGTGGATCTGCAGCATGGGTGAAAACCGGCGGACGGTGGCTCATGAACTCCCGGTGCCTGTTCATGGGCGCTGGCTGCTGTGGCGGTGGTGGTGGCGGATTATTAGCTTGGGCCTGCAGGTTGGCCACAGTGTCCGTCAGGTTCTGCAGTAGCTGCATCTGGTTCTGAAAGAACTGCTGCATAGGATCCATTGGTGGCGGTGGTGGTGGCGGTGCACTGCTCGAACTGTTG…
S1_3922636	G/A	1	3922636	CM007982.1	1:3922767	GGTGCAGGATGGGCGGTAGTGTAAGCATCCCACCATGCTCCTGCAGATCCCTGGAGTCGACCTGCAGCAAACAGGACCTTCTCCCTGTCATCACACTGCGCCGTGGTGAGCATCTTGCTCACAGTCTTCAGCCAATCATCAGCATCAAGTGGATCTGCAGCATGGGTGAAAACCGGCGGACGGTGGCTCATGAACTCCCGGTGCCTGTTCATGGGCGCTGGCTGCTGTGGCGGTGGTGGTGGCGGATTATTAGCTTGGGCCTGCAGGTTGGCCACAGTGTCCGTCAGGTTCTGCAGTAGCTGCATCTGGTTCTGAAAGAACTGCTGCATAGGATCCATTGGTGGCGGTGGTGGTGGCGGTGCACTGCTCGAACTGTTGCCTCAACCTTGACGAACCACT…
S1_4889906	A/G	1	4889906	CM007982.1	1:4890098	AAGCATAGAAGCGCTCTCTTGGTTAATACCGCCATCAGCATGAGAAGGATTGTGCACTACTTGATAGCCACTTCAGTCGTGGTTCTTGTAATGATTTCAGCCAAATCTCCATCCTGCCAAGCGTTGCCGTGTAGGAACCCCCTACTATACTGCTGGCTGCACTGCAGTCTGCCTTGTTCTCAGATATTTTTCAGATGACGATCGAGTGATTATTTGACAAACCATTCTTGCTTTATTAGTGCTAATAATTAATTAATAGCATCAATCGCTTTTTGCTGCCTTGCTGTACTGCAGGCTTGGGCCCCTGGTGCAAGCCTCGGCCACCTTGTTTCCCAGCAACGAATGAGGATTACTGCACGAAGGAGATCTGCCCACATGTGTGCGAGATGAACGAAATTC…
S1_4889964	A/G	1	4889964	CM007982.1	1:4890156	ACTTGATAGCCACTTCAGTCGTGGTTCTTGTAATGATTTCAGCCAAATCTCCATCCTGCCAAGCGTTGCCGTGTAGGAACCCCCTACTATACTGCTGGCTGCACTGCAGTCTGCCTTGTTCTCAGATATTTTTCAGATGACGATCGAGTGATTATTTGACAAACCATTCTTGCTTTATTAGTGCTAATAATTAATTAATAGCATCAATCGCTTTTTGCTGCCTTGCTGTACTGCAGGCTTGGGCCCCTGGTGCAAGCCTCGGCCACCTTGTTTCCCAGCAACGAATGAGGATTACTGCACGAAGGAGATCTGCCCACATGTGTGCGAGATGAACGAAATTCCGAGCAATGGTGCCTACTGCAAGAAACCTAAAAGAGGTGGTGAACCTAAATGGCTGTG…
S1_4889985	C/T	1	4889985	CM007982.1	1:4890177	TGGTTCTTGTAATGATTTCAGCCAAATCTCCATCCTGCCAAGCGTTGCCGTGTAGGAACCCCCTACTATACTGCTGGCTGCACTGCAGTCTGCCTTGTTCTCAGATATTTTTCAGATGACGATCGAGTGATTATTTGACAAACCATTCTTGCTTTATTAGTGCTAATAATTAATTAATAGCATCAATCGCTTTTTGCTGCCTTGCTGTACTGCAGGCTTGGGCCCCTGGTGCAAGCCTCGGCCACCTTGTTTCCCAGCAACGAATGAGGATTACTGCACGAAGGAGATCTGCCCACATGTGTGCGAGATGAACGAAATTCCGAGCAATGGTGCCTACTGCAAGAAACCTAAAAGAGGTGGTGAACCTAAATGGCTGTGCTGCTGCCCACCAGCGCGTTG…
S1_5118394	T/C	1	5118394	CM007982.1	1:5118586	CAAGCTCGCAGGATATCCAAGTCTCCGTCAGAAAGCTTCACTGATTTGTCAGTAACAAGCACAAAGGACAGCCTTGAGAAAAGGCAAGCAGGCAGCTCCCTGACATTGGTGTTGCTTATGTCCAGGGTCGTCAAGTGCTGCAGTTTTCCGGTTTCTCTCGGTAGCTCTCCGACCTGGGTGTTGCTTATGTCCAGGGTCTTCAAGTTCTGCAGTCCTCCAATTTCCCTCGGTAGCTCTCCGACCTGGGTGTTGCTTAAGTCCAGGGTCTTCAACTCCTGCAGTCCTCCAATTTCCGTCGGCAGCTCTCCGACCTGGGTGTTGCTTATGTCCATGGTCTTCAAGCTCCGCAGTTGTCCAATTTCCCTCGGTAGCTCTCCGACATGGGTGTTGCTCAAGTCC…
S1_5118403	C/T	1	5118403	CM007982.1	1:5118595	AGGATATCCAAGTCTCCGTCAGAAAGCTTCACTGATTTGTCAGTAACAAGCACAAAGGACAGCCTTGAGAAAAGGCAAGCAGGCAGCTCCCTGACATTGGTGTTGCTTATGTCCAGGGTCGTCAAGTGCTGCAGTTTTCCGGTTTCTCTCGGTAGCTCTCCGACCTGGGTGTTGCTTATGTCCAGGGTCTTCAAGTTCTGCAGTCCTCCAATTTCCCTCGGTAGCTCTCCGACCTGGGTGTTGCTTAAGTCCAGGGTCTTCAACTCCTGCAGTCCTCCAATTTCCGTCGGCAGCTCTCCGACCTGGGTGTTGCTTATGTCCATGGTCTTCAAGCTCCGCAGTTGTCCAATTTCCCTCGGTAGCTCTCCGACATGGGTGTTGCTCAAGTCCAGGGTCTTC…
S1_5118432	C/G	1	5118432	CM007982.1	1:5118624	CACTGATTTGTCAGTAACAAGCACAAAGGACAGCCTTGAGAAAAGGCAAGCAGGCAGCTCCCTGACATTGGTGTTGCTTATGTCCAGGGTCGTCAAGTGCTGCAGTTTTCCGGTTTCTCTCGGTAGCTCTCCGACCTGGGTGTTGCTTATGTCCAGGGTCTTCAAGTTCTGCAGTCCTCCAATTTCCCTCGGTAGCTCTCCGACCTGGGTGTTGCTTAAGTCCAGGGTCTTCAACTCCTGCAGTCCTCCAATTTCCGTCGGCAGCTCTCCGACCTGGGTGTTGCTTATGTCCATGGTCTTCAAGCTCCGCAGTTGTCCAATTTCCCTCGGTAGCTCTCCGACATGGGTGTTGCTCAAGTCCAGGGTCTTCAACTCCTGCAGTCCCCCAATTTCCCTCGG…
S1_5118574	A/C	1	5118574	CM007982.1	1:5118766	TTGCTTATGTCCAGGGTCTTCAAGTTCTGCAGTCCTCCAATTTCCCTCGGTAGCTCTCCGACCTGGGTGTTGCTTAAGTCCAGGGTCTTCAACTCCTGCAGTCCTCCAATTTCCGTCGGCAGCTCTCCGACCTGGGTGTTGCTTATGTCCATGGTCTTCAAGCTCCGCAGTTGTCCAATTTCCCTCGGTAGCTCTCCGACATGGGTGTTGCTCAAGTCCAGGGTCTTCAACTCCTGCAGTCCCCCAATTTCCCTCGGTAGCTCTCCGACCTGGGTGTTGCTCAAGTCCAGGGTCTTCAGGCGCCACAATTCCATGACTTCCTTGGGTAGCCCACTTACCTCTGTGTAGCTTACGTCCAGGGCCTCAAGATTCTGCAGTCTCCCTATTTCCGGGGGAAGG…
S1_5360927	C/A	1	5360927	CM007982.1	1:5361148	CACTCAGAGTTCAGACGGTACGGTGATATATGGAACCGTGAACTCGGTGTACTTTAATTTGTGGTAATGCAACCTGCCAGATTAGCATTTCAGCAACAGCTTGCTTGTTTCCCTGCAGTCCAACAAAAATCTTAGAAGAAGCAGTGTCCTCAAGTCAAGTCAACAAGCCAGTTGCCATGGCTGTCTCAATCCTGCAGTACCGCTGAATTTCGCCACTACCCACTTCAGTTCCTAGAAGAAGCTGCTTGAGAAAGTTCAAAACCGTGTTTTTTTCCTGCAGTGGCCACTAACGTACTGTTCAGTGTCACAGGCTCACAGCCTCCTTTCTTGACGTTTTGGTCACAGGCTCACAGCAGCCTGTCCTGTCTCCTGTGTCGTTTCCATTGAGCGCGTCGAGCA…
S1_5360928	G/A	1	5360928	CM007982.1	1:5361149	ACTCAGAGTTCAGACGGTACGGTGATATATGGAACCGTGAACTCGGTGTACTTTAATTTGTGGTAATGCAACCTGCCAGATTAGCATTTCAGCAACAGCTTGCTTGTTTCCCTGCAGTCCAACAAAAATCTTAGAAGAAGCAGTGTCCTCAAGTCAAGTCAACAAGCCAGTTGCCATGGCTGTCTCAATCCTGCAGTACCGCTGAATTTCGCCACTACCCACTTCAGTTCCTAGAAGAAGCTGCTTGAGAAAGTTCAAAACCGTGTTTTTTTCCTGCAGTGGCCACTAACGTACTGTTCAGTGTCACAGGCTCACAGCCTCCTTTCTTGACGTTTTGGTCACAGGCTCACAGCAGCCTGTCCTGTCTCCTGTGTCGTTTCCATTGAGCGCGTCGAGCAA…
S1_5678661	A/G	1	5678661	CM007982.1	1:5678902	CATTTTTTATTCTGTATTGGTTCATTATTTCGATCCACAGTTATTCCAACAACATCATTTTTACATTTTTTACTTCAAGCGATGAAAGTGAAAAGGTGGCGCTTGGCAGTGGTGGGATCCCTAGCAGTTGACTGGCGAGCATTTCATATACTGCAGGAGCATTTCGATTCGCAACAACAACACTCTCACGGCGGTGTGCAATTCATACTGCAGTAGCATTTAGGTGGGGATTCGCTGCTGCAGAGGCCGCCGATGTTGCCGAAGCCTTCGCTTATACACGTGTCGCTGCAGCTGGAGTGGTCGTAGCACCATCCATCATAGGTGCAGCTTGGGTGCCAGCAAGTAATTTCGCCTGCATGCATGCATCAAAAGGTGCGGCGCACAAGAGTAGGTCTCGTT…
S1_6041539	G/A	1	6041539	CM007982.1	1:6041785	CGTCGAGGAACAAGAGAAGCGCGACAACCACAACGAGAGTGACCAAGCACACTCGTGTGGCTGCCATGAGCTAGCTTTTATATGCAACACGTTGTGAGTACTAATAAGATCAGAGAGCTAGCTGCTAGCTGTTTCTCCGGTGATCTTGCTGCTGTGGATCGAGCCAAGTGTCCTGCAGGCTCGGTTTTTATAGGGCTCATGTGATCAGGTAATGCTTTTGTAGGCCGGGCTGCCAACGTGCTTGGAGGGGTACGGTACCAGCACCACCATACGCACTTGTGTGGATCCCTCGGAGATGTACGTCGTAGTCGGAGACCTGCAGCCGTTCAACGTACGCCGGCCTGTGTTGTCCTGCCTAGTTGGCAATATATTGGGTTAGTTCCTGACCAACTATGTTTG…
S1_6041605	T/C	1	6041605	CM007982.1	1:6041851	TGAGCTAGCTTTTATATGCAACACGTTGTGAGTACTAATAAGATCAGAGAGCTAGCTGCTAGCTGTTTCTCCGGTGATCTTGCTGCTGTGGATCGAGCCAAGTGTCCTGCAGGCTCGGTTTTTATAGGGCTCATGTGATCAGGTAATGCTTTTGTAGGCCGGGCTGCCAACGTGCTTGGAGGGGTACGGTACCAGCACCACCATACGCACTTGTGTGGATCCCTCGGAGATGTACGTCGTAGTCGGAGACCTGCAGCCGTTCAACGTACGCCGGCCTGTGTTGTCCTGCCTAGTTGGCAATATATTGGGTTAGTTCCTGACCAACTATGTTTGAATTTACGCGCAATCAGACTGTTTTGAAATGCAGTCAGACCAAATGTTCAAAAGGCTTACAACCCG…
S1_6041622	G/C	1	6041622	CM007982.1	1:6041868	GCAACACGTTGTGAGTACTAATAAGATCAGAGAGCTAGCTGCTAGCTGTTTCTCCGGTGATCTTGCTGCTGTGGATCGAGCCAAGTGTCCTGCAGGCTCGGTTTTTATAGGGCTCATGTGATCAGGTAATGCTTTTGTAGGCCGGGCTGCCAACGTGCTTGGAGGGGTACGGTACCAGCACCACCATACGCACTTGTGTGGATCCCTCGGAGATGTACGTCGTAGTCGGAGACCTGCAGCCGTTCAACGTACGCCGGCCTGTGTTGTCCTGCCTAGTTGGCAATATATTGGGTTAGTTCCTGACCAACTATGTTTGAATTTACGCGCAATCAGACTGTTTTGAAATGCAGTCAGACCAAATGTTCAAAAGGCTTACAACCCGATGTAAATATGTGCACC…
S1_6044875	C/T	1	6044875	CM007982.1	1:6045121	GACACTAGTGTTTCTCCCAAACTCGCAAGAAAAATATTTCACAGAGAAAATAATGATCCATGGACCAGGAAAAAACTGATAGAGTGTGCAGTTTATTTACTTCATGGAAGTAGTAATTTTTGAGCACCCAAGATCTTGTTCCATGTGTCTACGCTTATGGATGTAGTATGTCTTGACAATACACTTATCCGCACTGCAGACACAGTTTTACAATACTTCATTCAGCCTCTAGCAATGCATTGGTGCATTGCACAAGGAGTATTATTCGTCGTGTACTTAGTAGGTGTATTTGGGCTGTCAAGTAATTCAAGGTTTACTACTACTGGCAGTTGGCGTTCCTCCCAGGTCCTCCATAGAAGATGTATGTGCCCCAGTCGTTGCTACTGGTGCCACTCTGCA…
S1_6044902	C/T	1	6044902	CM007982.1	1:6045148	AGAAAAATATTTCACAGAGAAAATAATGATCCATGGACCAGGAAAAAACTGATAGAGTGTGCAGTTTATTTACTTCATGGAAGTAGTAATTTTTGAGCACCCAAGATCTTGTTCCATGTGTCTACGCTTATGGATGTAGTATGTCTTGACAATACACTTATCCGCACTGCAGACACAGTTTTACAATACTTCATTCAGCCTCTAGCAATGCATTGGTGCATTGCACAAGGAGTATTATTCGTCGTGTACTTAGTAGGTGTATTTGGGCTGTCAAGTAATTCAAGGTTTACTACTACTGGCAGTTGGCGTTCCTCCCAGGTCCTCCATAGAAGATGTATGTGCCCCAGTCGTTGCTACTGGTGCCACTCTGCAGGTTATAGCAGCTGGGCGAAGGATTTA…
S1_6044943	C/T	1	6044943	CM007982.1	1:6045189	GAAAAAACTGATAGAGTGTGCAGTTTATTTACTTCATGGAAGTAGTAATTTTTGAGCACCCAAGATCTTGTTCCATGTGTCTACGCTTATGGATGTAGTATGTCTTGACAATACACTTATCCGCACTGCAGACACAGTTTTACAATACTTCATTCAGCCTCTAGCAATGCATTGGTGCATTGCACAAGGAGTATTATTCGTCGTGTACTTAGTAGGTGTATTTGGGCTGTCAAGTAATTCAAGGTTTACTACTACTGGCAGTTGGCGTTCCTCCCAGGTCCTCCATAGAAGATGTATGTGCCCCAGTCGTTGCTACTGGTGCCACTCTGCAGGTTATAGCAGCTGGGCGAAGGATTTATGAAGCTCAAACCACTTGCTTGTCCGAGAGTGTTGGATGAA…
S1_6321122	C/T	1	6321122	CM007982.1	1:6321376	CTACTAAACTCCTATAAACATCTCTCACATGCAAGTCCACTTTCGATATATCTCTGTAATGCCTTGCTGCAGATATCACATGCGCTCGCTCCGTGCCGCCGGCGTTCAAGTCCTTGGTCCGCGCGCGGTGAGTGGAGCGAGCAGCGGCGGCTGGGATATGGCGGCGCTCTGCAGAGTCGACGTACGGATCAGAGGAGGCATGGAGCGCGGTCAGAGTCCTTGCCCAAGTCGCGCTTGCAGCCTGCGGCTATCTCTCATTCTCTCTAGCCGACGACCGCCACTCCGCAAGCGATGTCCCGGCCGCCATGCCGGCCTGGCGTTCCCGACACTGCAGCTCCGTGACCTGCACAAATCTGCGACGATGTGAGCGAGTGTCGTTCCATGGACAGCCGCGGCCAT…
S1_6696872	T/C	1	6696872	CM007982.1	1:6697138	CCCACAGCAGGGGAGATGGTGCCGGCGAGCCCGTGGGAGCTGAGGTCCAGTGCGACCACTCGCCACGCGTGTCTCTTGCCGCAGGTGATGCCCTCCCAGCTGCAGTAGCTGGTGTTCTGGTTCCACGACTCGAGGACTCCGGAGTGGCGGGAGATCTTGGCCTTGAAAGCCACAAGAGCCCTCTCGTCGTCGTGGCCTGGCGAATACACGGCTGCACTGGTTGCTGCTGCAGCGGAGGTCAGTAGGAGCAGCGGGAGCAAAGGCTTGATTCCGAGGAGCGCCATGGCCGCCGGTGGTGGCTTTCGGTTCTGCCACGGTCCCACGGAGGCGACGCAGAGCTTATTAGTTTCATGTAGAAGTAGTAGTAGTACATATGTAAACGCGTAGATGACCAGATGC…
S1_7136612	C/A	1	7136612	CM007982.1	1:7136878	GGCAACTCGACGGCGTCGGTGGTCGTCGTCGCCAACAACGGGCTCACCGGGTGCATCCCCAAGAGCATCGGGAGGATGGCGAGGACGCTGGACGAGATCAACTTGCTCAACAACAGGCTCGACGGGTGCATGCCGCTGGAGATGGGGATGCTGCAGAACACCACCGTCATCGACGTCAGCGGCAACGTCCTCGTCGGGACCCTGCCGGCGCAGCTCTCCAACATCACCAAGCTCGAGCAGTTCGACTGCTCCAGGAACGTCCTGACCGGCATCGTGCACGAGTCCATCTGCGAGCTCCCGGCGCTCCAGAACTTCAGCTTCGCCTCCAACTTCTTCAACTCGGAGGCGGCGCCGTGCATGCCGTCGGAGAAGGCCAGGGTCAGCCTCGACGACAGGGAC…
S1_7438772	C/A	1	7438772	CM007982.1	1:7439038	TTAGTGAGAAATATCATTGAGACCAACAGTGATGGGACCATCCGCATACAGTTCTGTGAGTATGGTACGTTCTGGATGCGCAGTGTCAGAGGCAACGCGATCGAAATATACAATGACAGCGGCGATGCTGACAGCGTGTTCCGAGCCCTCTTACTTCCGGGTGGCGGCAAATGTGCACTGCAGAACCTCGGCAACAACAACTTCTGCAATAGGGACTTATCAACCTCCATAATTTGCGCTGCTGTTCCAACCATCACAAGGGAGGCACAGCTAGAGCTGCATGAAACTGTTCTCTCTCGAAGAATCTATAGCGTTGAGTACCACCTCGACGATGTTAATATTAGTGGCCTCAAACCCCGCGATTATTTCTTTAAAACAATAGAGAACACAACTGATAGG…
S1_7478997	C/T	1	7478997	CM007982.1	1:7479263	AAGCTCCCTGAAGAAGTAGGGGATCTAGAGTTTCTGCAGACACTGATGCTGGACAGAACTGGTCTGGAACAACTACCAGAGAGCCTGGTGAAGCTCGCAGAATTGGTGTGCCTGCGTGCTGACAAGAAGACAAAGGTGCCGGATTGGATCGGCAAGCTGACGTCCCTAGTCGAGCTGGAGATGTACCCAGGTGCTGACGATGAGTTCTTTGCCAAGGAGTTGGGCAAGCTGACAGGCCTCAGGTTCCTGAGGACTGACATAAAACTGCAGGACGATGAACAGGCGGCAGATTTGCTGGACTCTTTGAGCAAACATGAGCAAACATTAGAGATCAGAATTTCTGACGTGGAAGGGTCGACGGAAACCTTTAACTTGGCGGAAGTTGGAGCGGGTCACGCT…
S1_7482025	C/T	1	7482025	CM007982.1	1:7482291	CACAACTTTTCGCTCAGTCCATGCTGGCTGCAGGTGCCACGATTCTTGCACCAATGTTACGACACAATGGATCTTGCGCTTCATGGACGAATTTCGTGGCGCATTGTACTCGGTGACGACGAAGATCATCGTGACTCTGTTCAAGAGGTAATTGATTTGCACCGAGAGCTTGCTCTATTGTGTTCGTTCCAGTGGTTTATCCGGCCTCGTTGCTGCAGAGAGATGAATTCTGGGAGGTATTCAGGCCAGCTTTGTTGATGCTTAAGATCGATCCAGATCAAGACGACGTCCATCAAGTGGTACCCTAATTTTATACTCACAAGCTCATACCTAACTTAAATATACTCATGATTATTACAGTTCTAGTTTATTAGGTTAATTATATATTTTCAAGATTGA…
S1_7490077	C/T	1	7490077	CM007982.1	1:7490343	TGATATCCATGGATGTCAAGATATATAGGATGATGATGCGATGTTTTATCTCTGCCACATAATGCAATTGTTGTCATCAGCGGCAAGCTGCAAAATTGTTGTCATCAGCGGCAAGCTGCATAATGCAATTGTTGTCATCAGCGGCAAGCTTCTCAGTAGACTGGAGAATCTTTAAGGGCTGCAGTTTTTCTTTTTCGCAACATATATTCTGAAAAGAGTATTCAGCAGCTCGGCAGCTAGATTTTCCCGGTCAGAAGTGTTTGGGGGCTCCTATATACCTACCAGAAGGTGGAAAACGATGCGAACTTCCAGCCCACCAAAGCCCATCCTAAACTACCTTCTTTTTATTTTTCCACCAGCCCGTGCATTAGAAAATGTTTCAACTTTTTTAGAAAATGC…
S1_8287732	A/G	1	8287732	CM007982.1	1:8288007	GCCGTCGTCTGCCTGAACCTCTCTGAAAGCACTGAAACCCTGCCGCATCAATGGTGTCTGGGGGATCTCAGGATCTGGGGGCTGCAGTTTTGCGTCGCCGGCACGCGAAAGCGAAAGGGGGCAAAAGTGGACGAGCACCGCGCCGTGGCACCGGCGTCCTTGTCTGGCCTTGATCGCTTGGGCACCCGCCGCCGGCCGCTGGCTGCCAGCAGCGACCGTCCTGAACCTGACGGGCCCGTTGCGGAATGTGAGACGGCGACAGAGCGAGGCAGCTGCAGCCTGCTGCTGCTGCTGCTTGCTGCAGGCGGGGAGGCGGCCATTGGTTTCAGGTCACGGGTTTGTGCTGCGCGCGTGCTGCCGGGTCGCAGGCTCTGCGCCCGCCGTGGTCACCAACACCAA…
S1_8387985	A/G	1	8387985	CM007982.1	1:8388262	GAATATGGATCATCACTCGTTTCCTCGAGTGCGTCATTTTGACCAGTCCATTATGAGGTCAATGATTTTAACAGACACTGTTCGTGAGAGCTCTGATGTCACGAAAGGAGCATTTGGGAATAGCAAGGTGTGTAACATACAGCTTATGGTTGGTGTTTGGCGATGGATTCAGTGACCTGTTATTTTTCCTGCAGTCCTGAATTTTATAATAATGTGTTTTCTACAAAGTGGCGACGAGTACAAGTATAATGACATTTGTCTTGCTGCAGTTTCGACCCGTTGGAGAAGTGTTCTATTCATGGGCAAGACAGCCACAGCGGGATGTCGATAGTCTTGTGAGTTGCACACATAGTGTGATGTGGGATGCAGCCAGTTCATACTGTAATCAGTTGTCAGTTC…
S1_8388019	T/C	1	8388019	CM007982.1	1:8388296	CATTTTGACCAGTCCATTATGAGGTCAATGATTTTAACAGACACTGTTCGTGAGAGCTCTGATGTCACGAAAGGAGCATTTGGGAATAGCAAGGTGTGTAACATACAGCTTATGGTTGGTGTTTGGCGATGGATTCAGTGACCTGTTATTTTTCCTGCAGTCCTGAATTTTATAATAATGTGTTTTCTACAAAGTGGCGACGAGTACAAGTATAATGACATTTGTCTTGCTGCAGTTTCGACCCGTTGGAGAAGTGTTCTATTCATGGGCAAGACAGCCACAGCGGGATGTCGATAGTCTTGTGAGTTGCACACATAGTGTGATGTGGGATGCAGCCAGTTCATACTGTAATCAGTTGTCAGTTCCGTATGAGGTAAGAAATGGACTCCGCCAAGTTGT…
S1_8803345	A/G	1	8803345	CM007982.1	1:8803633	CAGCTTCATTGGTCTGGAGCGTGACGACGAAGGCAGCCCTTTCAAGGAATTCATGGGAAGGGTCAAAGGCGTATCGAAGCGGTGCGGCGAGATGCAGAAGATTGTTCGCGACACTACCTGCAGCAGTAGCAAGCTGACCAGCGACCCTCGAGCTCTCTTCCTCCACAGGGATGCATCGGAGCTCGTGGGCATGGAAGAAAAGAAGGAGGAGCTCATCGAATTGCTGCAGAAGCACGAACTGGTATGCATCGTTGGGTTTGCAGGGATGGGGAAAACGACTCTTGCGGACCTGGTGTATCAGACCATAGGAGATGAATTCCAGTGCCGGGCTTTCGTGTCTGTGCACCCAAGTCCTAACATGACGGATATTCTGGGTACTATTCTCAGCCAGGCAACAGA…
S1_8803347	G/A	1	8803347	CM007982.1	1:8803635	GCTTCATTGGTCTGGAGCGTGACGACGAAGGCAGCCCTTTCAAGGAATTCATGGGAAGGGTCAAAGGCGTATCGAAGCGGTGCGGCGAGATGCAGAAGATTGTTCGCGACACTACCTGCAGCAGTAGCAAGCTGACCAGCGACCCTCGAGCTCTCTTCCTCCACAGGGATGCATCGGAGCTCGTGGGCATGGAAGAAAAGAAGGAGGAGCTCATCGAATTGCTGCAGAAGCACGAACTGGTATGCATCGTTGGGTTTGCAGGGATGGGGAAAACGACTCTTGCGGACCTGGTGTATCAGACCATAGGAGATGAATTCCAGTGCCGGGCTTTCGTGTCTGTGCACCCAAGTCCTAACATGACGGATATTCTGGGTACTATTCTCAGCCAGGCAACAGATG…
S1_9541307	G/A	1	9541307	CM007982.1	1:9541629	AGGTACTGCTGCTCAAGTATTTGAGCCTCAGGGGTACTGATGTCATAGAACTTCCAAAGCAAATTCAAGAGCTTCAGTGCTTGGAGACGCTGGACATCAGGCAAACCAAGGTACGGGTACTTGCCAAGAAGCCTATTGTGCTACCACTGCTAAAGCATTTCCTTGCTGGTCACAAGGTTTCTGCAGGCAAAGACACTATGGCATCTGAAGAATCATTTGCTGCAGTAAGCATGCCCCTCGGAATTCAGAAAATGGGAAACATAGAGATACTGTCCCATATCCATGTTACCAACAAGGACAATGAGGTTTCCGGCATCGCTCGGTTGCTGAAACTGAGGAAATTTGGTGTATCCCTTCGAGGTAAAGGTGTCAAGTTAAGTGATATGTTCATTCAGATTA…
S1_9541314	A/G	1	9541314	CM007982.1	1:9541636	GCTGCTCAAGTATTTGAGCCTCAGGGGTACTGATGTCATAGAACTTCCAAAGCAAATTCAAGAGCTTCAGTGCTTGGAGACGCTGGACATCAGGCAAACCAAGGTACGGGTACTTGCCAAGAAGCCTATTGTGCTACCACTGCTAAAGCATTTCCTTGCTGGTCACAAGGTTTCTGCAGGCAAAGACACTATGGCATCTGAAGAATCATTTGCTGCAGTAAGCATGCCCCTCGGAATTCAGAAAATGGGAAACATAGAGATACTGTCCCATATCCATGTTACCAACAAGGACAATGAGGTTTCCGGCATCGCTCGGTTGCTGAAACTGAGGAAATTTGGTGTATCCCTTCGAGGTAAAGGTGTCAAGTTAAGTGATATGTTCATTCAGATTAAGAAATT…
S1_9733611	G/A	1	9733611	CM007982.1	1:9733936	ATGGGCATGTAATTTCTTTTTTACTGAGCACACAAAGCATCACTGCATCAGCCATCAAGGTTTACTACTCCCTTTTGTTTTCACTGCAGAAGGCTGTACAAGCAGGAGTGTGATCCGAAGTGTGACCACAACACTGTGCAAGGCTTGTCTGGCTTTGACGCCAAGCAAACAAGCAAGCCAGCCTGCCTGCACCTGCGGCTAGCTTTGCTGCACACAGCACTGACGAGAACTGTCACCGCGCACATCGAGTGGAGAGATGAACTGCATGCCTGTTCTGCAGACTGATCAAACCAACCAACCAACCCTACACAAAACACAAGCCATGCGTGAATCCTGTGCCCGCCCAGTGACCTCACATGGGAGGGCTGCAAACTGTTGCGAGCTTGTCCCTGATGTGTC…
S1_10554986	T/G	1	10554986	CM007982.1	1:10555333	CAACTTGAACTCCGCCTCCTACCAGCCAACAATCTTCTCTCTCCCAGATCAGCTAGCAGCAGCTTGATATCTCCCGGAATTCTTCCATCGATCTGCAGCAAACAAGCAGTAACCCTGCTATTTTATTTTTCCCACCGAACAACACCACCCTTTCCTTTTCTCCAATCGACCAGCAAGAAGCGAGCTGCAGCAATATCTTTTCTTTTTCCCCAATCAAGTCAATCGGCCTGCAGCCCAGCCATGTCTCTCCTCTCCTTTCCAAAACAGCCACCAACACCATCTCTGAATTTTGTCTACCGCAAGAACCAGCAGCTTGACCCCAATTCCTTCTCTAAAAATATAAAATCAGCCAGCAGCAGCATCTCCATGATTTCTTGTGTCAGCCCTTGGTGTGCAAGC…
S1_10554987	C/A	1	10554987	CM007982.1	1:10555334	AACTTGAACTCCGCCTCCTACCAGCCAACAATCTTCTCTCTCCCAGATCAGCTAGCAGCAGCTTGATATCTCCCGGAATTCTTCCATCGATCTGCAGCAAACAAGCAGTAACCCTGCTATTTTATTTTTCCCACCGAACAACACCACCCTTTCCTTTTCTCCAATCGACCAGCAAGAAGCGAGCTGCAGCAATATCTTTTCTTTTTCCCCAATCAAGTCAATCGGCCTGCAGCCCAGCCATGTCTCTCCTCTCCTTTCCAAAACAGCCACCAACACCATCTCTGAATTTTGTCTACCGCAAGAACCAGCAGCTTGACCCCAATTCCTTCTCTAAAAATATAAAATCAGCCAGCAGCAGCATCTCCATGATTTCTTGTGTCAGCCCTTGGTGTGCAAGCC…
S1_10811789	G/A	1	10811789	CM007982.1	1:10812145	AGGCACCTCAAGATTCATATGATTTCCCTTAGGGAAAATAAAATTCCTGCTGCACACACATTCTCCACGTCCCCTGTAGCCGCGCCGTCCCTCCTTCGCTGCAGCCAAGCTCCGTCGCGATGGGATTTCAGCCTTGAAGCTGCAGCTGCACCACCGGACACCATGACTACCACTACCTCCAGTTGTGCGTCAAGCTTGCCGGTCGCCGCAGCCCAAGAAGCTCTATCGAGGTAGCACCTCCATGTGCTGGTGCTCCCTCTCCAAGCTCCAGTGCTGCAGCACAGCCACACGCAGCAAGCAGGCATGTCCGTTCGCTTTTCATCTATCTCTGTTCCTGCGACATTAGGTGGAGGAGATAAACAGTACAAGCTAGCTAGTTAGCTTGTTGATACTTGTTAA…
S1_10811793	G/A	1	10811793	CM007982.1	1:10812149	ACCTCAAGATTCATATGATTTCCCTTAGGGAAAATAAAATTCCTGCTGCACACACATTCTCCACGTCCCCTGTAGCCGCGCCGTCCCTCCTTCGCTGCAGCCAAGCTCCGTCGCGATGGGATTTCAGCCTTGAAGCTGCAGCTGCACCACCGGACACCATGACTACCACTACCTCCAGTTGTGCGTCAAGCTTGCCGGTCGCCGCAGCCCAAGAAGCTCTATCGAGGTAGCACCTCCATGTGCTGGTGCTCCCTCTCCAAGCTCCAGTGCTGCAGCACAGCCACACGCAGCAAGCAGGCATGTCCGTTCGCTTTTCATCTATCTCTGTTCCTGCGACATTAGGTGGAGGAGATAAACAGTACAAGCTAGCTAGTTAGCTTGTTGATACTTGTTAATAGA…
S1_10811802	C/T	1	10811802	CM007982.1	1:10812158	TTCATATGATTTCCCTTAGGGAAAATAAAATTCCTGCTGCACACACATTCTCCACGTCCCCTGTAGCCGCGCCGTCCCTCCTTCGCTGCAGCCAAGCTCCGTCGCGATGGGATTTCAGCCTTGAAGCTGCAGCTGCACCACCGGACACCATGACTACCACTACCTCCAGTTGTGCGTCAAGCTTGCCGGTCGCCGCAGCCCAAGAAGCTCTATCGAGGTAGCACCTCCATGTGCTGGTGCTCCCTCTCCAAGCTCCAGTGCTGCAGCACAGCCACACGCAGCAAGCAGGCATGTCCGTTCGCTTTTCATCTATCTCTGTTCCTGCGACATTAGGTGGAGGAGATAAACAGTACAAGCTAGCTAGTTAGCTTGTTGATACTTGTTAATAGATGTGCATTC…
S1_11964733	T/C	1	11964733	CM007982.1	1:11965145	GCCGAGACCGCGGCGGAGGCGCCCACGAGCCCGAGGCCGAGCAGGTTCACCATCAGGTGCGCTAGGGCGACGTGCAGGACGAAGGGCACCACGGAGCAGACCACGAGCGGCACCACCACGGACTGCGTCTGCAGGTACCGGAGCAGGCAGTGCATGAAGGCGAACGCGAAGAGGCCCGGTATCTGGGCCTGGACAAAAACTCCGGCGGCGTGGGCCACGTCGGGGTGCTGCCGGAGGAGCAGCAGCAGCGGCTCCGTGAAGTACCAGAGCACGGAGATGAGTGAGGACGCGGCGGCGGACATGACGAACGACGACTGCAGGTACAGGCCCAGCATGCGGTACAGCCGGGCTCCGTAGGCCTTACCGCAGAGCGTCTCCAGGGCTCCACTCAGGCCCATC…
S1_12536171	C/T	1	12536171	CM007982.1	1:12536583	TTTTGTTCTGCGGATTTGTTGCTTAATCGGGTAAAGATCTGTTGCGTCCAGGAGAGTTGACGGAAACTAGCAGCAACGTTTACTGCATCTTGCCTTGTTTCGTGGTGGAGATTTGGGGATGTGCTAGTAATTATGCCTGCAATTTGATCCTGAATTGGATACATACTGCAGCGATTTTCTTCAATTATCTGTGCGGATTGTTAAAAATTTTCAACTTTACTTTAATATATGCTATTGCGAATTTGGGACGAGGTGTTCTCAGTATTCTGCAGTACAAGGGTTTTGAGGTTGTTAGAATACAGAAATAAATTGCTGTATTTTTTATGGTAAATAATCATGGTTTGGTTGAAAAGAACTTTGTGTTAGGAAATCATGATTGGTTGTTTGTGCTAAAGCCGT…
S1_12536173	G/A	1	12536173	CM007982.1	1:12536585	TTGTTCTGCGGATTTGTTGCTTAATCGGGTAAAGATCTGTTGCGTCCAGGAGAGTTGACGGAAACTAGCAGCAACGTTTACTGCATCTTGCCTTGTTTCGTGGTGGAGATTTGGGGATGTGCTAGTAATTATGCCTGCAATTTGATCCTGAATTGGATACATACTGCAGCGATTTTCTTCAATTATCTGTGCGGATTGTTAAAAATTTTCAACTTTACTTTAATATATGCTATTGCGAATTTGGGACGAGGTGTTCTCAGTATTCTGCAGTACAAGGGTTTTGAGGTTGTTAGAATACAGAAATAAATTGCTGTATTTTTTATGGTAAATAATCATGGTTTGGTTGAAAAGAACTTTGTGTTAGGAAATCATGATTGGTTGTTTGTGCTAAAGCCGTGG…
S1_12536208	T/C	1	12536208	CM007982.1	1:12536620	TCTGTTGCGTCCAGGAGAGTTGACGGAAACTAGCAGCAACGTTTACTGCATCTTGCCTTGTTTCGTGGTGGAGATTTGGGGATGTGCTAGTAATTATGCCTGCAATTTGATCCTGAATTGGATACATACTGCAGCGATTTTCTTCAATTATCTGTGCGGATTGTTAAAAATTTTCAACTTTACTTTAATATATGCTATTGCGAATTTGGGACGAGGTGTTCTCAGTATTCTGCAGTACAAGGGTTTTGAGGTTGTTAGAATACAGAAATAAATTGCTGTATTTTTTATGGTAAATAATCATGGTTTGGTTGAAAAGAACTTTGTGTTAGGAAATCATGATTGGTTGTTTGTGCTAAAGCCGTGGAATGAGGCATTTATTTGAGCTGAACTGTTGGAGAA…
S1_13133453	C/G	1	13133453	CM007982.1	1:13133866	TACAACCGAATGTATTTGCACTAATTGCTGAACACTCTACATTTGACGGGAAAGTCCGATTATACACAGAACTTGGATGCATGGAGCATTCCCTTGTTCCAGCTGAATGTTCAGATTCATCAGGCTGGGCGTGCTGCAAGCCTGCACTACTGCAACTGCAATGGGGGAATTTTTCGCAGTGCAGGATTTCTGCAGGTTCACCATCTATGAATCAGACGCCATCAGGCACAGTTCACTCAAATCGACCCCTGCAGATCGCGTCTCGGCCGACGCATGACCGCCGGTTAACCGCCGGCGACGAACGCGTGGGAACAAACCTTTCCCGCCGCCGTCGCCGTCCTCCTCCGCGGAGGCCGTAACTAATCGGGGATAACTGACTGCGCCTCCGGAACTTCCTCG…
S1_13134401	T/C	1	13134401	CM007982.1	1:13134814	CGCCGGCCGATCGGTTTGCCGGCAGCGTAGCAGTGTCTGCAGCCTGGTGTCCGGTACTCCGGTGAGCAAGCTCTCTGCAAAAGAGACATGGAGTCATGGAGCTCCATGATTTGGCAAATTTCCTCTTCAGTGGATTATGTGATTTCACTCGAGTGAAGGGGATCTCTCAAATTCAAGCAATTTGACGTTTCAGATCACTGCCTCCTCTACTAAACATGTCATTGCAGTTGTCAGTCAATGCTCAACACTGCAGTGTGTACGGCCAAACACAAACGGCCAGTTTGGATATTTGACTCAAACCGTCAATCAGATCATACAGATACCAAAAGTCCAGTCTGCAGCAGCTTGGTCAGCTGAAACCGCAGAACAAGATTGCCCAGGCACACTGAAAGTTCAGTT…
S1_13134497	A/G	1	13134497	CM007982.1	1:13134910	TGGAGCTCCATGATTTGGCAAATTTCCTCTTCAGTGGATTATGTGATTTCACTCGAGTGAAGGGGATCTCTCAAATTCAAGCAATTTGACGTTTCAGATCACTGCCTCCTCTACTAAACATGTCATTGCAGTTGTCAGTCAATGCTCAACACTGCAGTGTGTACGGCCAAACACAAACGGCCAGTTTGGATATTTGACTCAAACCGTCAATCAGATCATACAGATACCAAAAGTCCAGTCTGCAGCAGCTTGGTCAGCTGAAACCGCAGAACAAGATTGCCCAGGCACACTGAAAGTTCAGTTTGTTATGACAGTTGCCATTGCTGAAGCTTCAGTGTCCACCCAAAAGTTTTGCGGGACAGGGACCTGAAACTGAACCTCGTAGAAAGGCTCCAAAAA…
S1_13432097	G/T	1	13432097	CM007982.1	1:13432540	GCGGCGTATGGTCAGAGGACGGCGCGGGCCATAGTGTGGGAGACCCAATACTCCTGACAATGCAGCCTGGGCGGTTCGAGGTCTTCTTCTACTTCAACTCGGCAGCCTTCGTGGCATCCCTGGTCATCATGGTGATGCTGCAGAAAGAATCTCTGATTAGGCTCCACGTACTGGAGAAGGCCATGGTACTGGACTTGTTTGCCCTCATAGGCGCGTACGCTGCCGGAAGCTGCAGGGACACGAGCACCTCCATCTACACGGTGGCCATGGCCGGAGCCGTCCTCGTCTACGTGGTGATCCACATTGTCTTCTTCCAGGTAGACCCCAATAATGGCGGCATCGGCCGCCGTCATCGGGAGCTGGAGCTGGACCAGTACCGTGAGGTGCTGCTGCTTCTCG…
S1_15448451	C/A	1	15448451	CM007982.1	1:15448927	TTTGTGTCACTTATATAACCTATATGTTCCCTTTTGCACCAGCAAGTGCACTACTAAAGAGCAGTAGTATATAGCGATAGAGATGTGCACTGCAATTGACAAAGCAAAACACTGGGATTGAGGGGCATCAAGAGAAATCCGAAAATGAAATGCAGACGAATAAGTGAGGTGTTACGAGTTATCTGCAGCTAAGTAGCATGCTTCCTCTATGTGCTGGACACCGCTGGATCAAGAGTTGCGACAGTGATCAATGGACAATGGTGGTGACAACTGAAGTGAACCGCTATTGGGAGCTCAAAACTTCAGTCTGATGGAGGGTGGGGATTAGAGGTTGGCTGCAGCAAATTAAAGAGTTGCGTCTTAATAACTGGCGATTTTGTTCAGAATAGTAATGAAGGT…
S1_15448471	C/G	1	15448471	CM007982.1	1:15448947	TATATGTTCCCTTTTGCACCAGCAAGTGCACTACTAAAGAGCAGTAGTATATAGCGATAGAGATGTGCACTGCAATTGACAAAGCAAAACACTGGGATTGAGGGGCATCAAGAGAAATCCGAAAATGAAATGCAGACGAATAAGTGAGGTGTTACGAGTTATCTGCAGCTAAGTAGCATGCTTCCTCTATGTGCTGGACACCGCTGGATCAAGAGTTGCGACAGTGATCAATGGACAATGGTGGTGACAACTGAAGTGAACCGCTATTGGGAGCTCAAAACTTCAGTCTGATGGAGGGTGGGGATTAGAGGTTGGCTGCAGCAAATTAAAGAGTTGCGTCTTAATAACTGGCGATTTTGTTCAGAATAGTAATGAAGGTACTTGTGGACACCATTTTCG…
S1_15448478	T/A	1	15448478	CM007982.1	1:15448954	TCCCTTTTGCACCAGCAAGTGCACTACTAAAGAGCAGTAGTATATAGCGATAGAGATGTGCACTGCAATTGACAAAGCAAAACACTGGGATTGAGGGGCATCAAGAGAAATCCGAAAATGAAATGCAGACGAATAAGTGAGGTGTTACGAGTTATCTGCAGCTAAGTAGCATGCTTCCTCTATGTGCTGGACACCGCTGGATCAAGAGTTGCGACAGTGATCAATGGACAATGGTGGTGACAACTGAAGTGAACCGCTATTGGGAGCTCAAAACTTCAGTCTGATGGAGGGTGGGGATTAGAGGTTGGCTGCAGCAAATTAAAGAGTTGCGTCTTAATAACTGGCGATTTTGTTCAGAATAGTAATGAAGGTACTTGTGGACACCATTTTCGATTAATA…
S1_15448480	G/C	1	15448480	CM007982.1	1:15448956	CCTTTTGCACCAGCAAGTGCACTACTAAAGAGCAGTAGTATATAGCGATAGAGATGTGCACTGCAATTGACAAAGCAAAACACTGGGATTGAGGGGCATCAAGAGAAATCCGAAAATGAAATGCAGACGAATAAGTGAGGTGTTACGAGTTATCTGCAGCTAAGTAGCATGCTTCCTCTATGTGCTGGACACCGCTGGATCAAGAGTTGCGACAGTGATCAATGGACAATGGTGGTGACAACTGAAGTGAACCGCTATTGGGAGCTCAAAACTTCAGTCTGATGGAGGGTGGGGATTAGAGGTTGGCTGCAGCAAATTAAAGAGTTGCGTCTTAATAACTGGCGATTTTGTTCAGAATAGTAATGAAGGTACTTGTGGACACCATTTTCGATTAATAAA…
S1_15621917	T/C	1	15621917	CM007982.1	1:15622390	ATTAATCGAAAAATCGCCAGTTACTAAGACGCCATATTTGACCATGACACGTCACTACACTATGTGCCGGCAACATTTGAAGACTACATTAGTTTCACTAAGGTTTCAAGATTTGACCGATGAAAACTGCGGCAAAGAAAGATGGTCGGCTAGTTTTTCCAAAGTAAATAGATCAGTTTCACACACACCACCAGCTCGGACTATTCTCTTTGCTGCAGCCGACCTCTAATCCTCACCCTCCATCAGACTGAAGTTTTGAGCTCCCAATAGTGGTTCACTTCACCACCATTGTCCATTGATCACTGTCGCAACTCTTCAACCAGCGGTGTCCAGCACATATGTCACACCCGGATTTAAGGACAAACCCGAATGCAAGAATACATGTGCGCCAGGATCNNN…
S1_15921381	C/G	1	15921381	CM007982.1	1:15921870	ATACCTATAGTATGTGTAGCGCAGCTTACCGAATTAACAAAGTCACCCATTTGCATTGGTTTGGTCTATCCTAGTCACTTATCACCCAGAGATCAGCTGCAGTGACTTGCAGTGGAGAATACTGTTTTCATATTCTGCCTTTGTCCACGTTACCATTTCGATTGTGCATGCATAACAACCCAAGAGTTGTGTTATGAATTCACATTGATCACCCCATATGTGTCTGTGACAAGAGGGGTATTACATTAGACACTCCATGCTGCACTGCAGTGTGTCAACTGTCGACTCTGCTTGGGCCGCATGGCACATGAAGCTATATATGATGAGTGATGACTGCTCTAACAAATGAATTTCCATGGTGCACATGAAGTGAGAAGTGGAGGAATGCAGCTGGTTGGT…
S1_17238726	A/G	1	17238726	CM007982.1	1:17239224	AGAGCTACACAGTGTCGTCTCCAGAAACCTACAAGCCAAAGAGGATCATATCACCACCCTCCGACTCACAACACATGCACGCACCTACCGTGTCCTTAGTCATTCCCTGGCCAAAAGGCCACTACTACTATATAGTGCCATCCACGCTCCTGCAGTCCACTATCCCCTACTGGTCCTACTACGCCATAGTACCATCCCAAGCCAATCAGAACGGAGGAGCAGAGGAGCCAGCTGAGAGCGAGCTAGCCACACACAACAGTGGAAGCTGAGAGTTAGGCAGGTCAGGTAGCCCTGCAGCCGCCGTCGCCGCCGCTGCTGCTGCTCGGAGATCATGGCGGACTGGGCGCCGGTGTTCATCGGCCTGGTTCTTTTCATCCTCCTCTCCCCGGGGCTGCTGTT…
S1_17443898	A/G	1	17443898	CM007982.1	1:17444409	AATATCTATGTGCAAATTCTAGTTCTACCTCTAGCTCTATAGTGGCTACTGTTTGGCGGAAAGGTACCTACGGTGCTATCTGCTTCTACTTGTAGTGGAGTAGTGTACTCCACATGCACAAGTTCTCCCTGAGCAGAAGCTATTCCATCCCATGAACATTTGCAACCTGCAGCTGTATGTGACACTGCAACTGACGATACGAAAAAGGAGGCCAATTGCAATGATTGGCAGCAGGCGGCAGGTCCTTGTACATATACAGAGAGCCAAAAAAAAAAAAAGAAATTCCAGTCAAGTCACACGTTACGTTACTTCTTGATGCTACCTGTAACAGTACAATTACACCGTACTACTAACAATGGCCCTGTTCCTGTACTTGCATTTCTGTCGAGGATACCACTT…
S1_18289259	T/A	1	18289259	CM007982.1	1:18289783	ATTTTACACAAAGAATGTAACGACATACGCAGGACTCATATGGTATTTTTTGTTGTCATATGTAACCGTAAAAACCTGAGCTCATGGCATCTTCACGGTTTCCGATAGTGAGATGATGTGGTTGATACAGAAACCTGCAGCGTTCTGCAGTAAGCTCTAAATCGTTACAGCCTAAAGGCAACAAGTGTTCAACTGTTCTAAAATTTTCAGGCAACAGGGCCCATGCCTCTCATCATGAAAACATCGTTTCAGTTCAGATTGTAGTATTGACAGCCAAGATGTTTCAAGAAGGTTCACATGTGGGATTGCACTTTGACGAGCCATTCACATACGCTGTTGGGGCTATTAGTAATGGTATCGGTAGCTGCCCTGATACCTGCGCTGCAGTGAATTCCGAAA…
S1_19841985	G/A	1	19841985	CM007982.1	1:19842521	GCTGACGGTTACTGACGGTCATGGCCACGCTGGGTTTCTCCGATTCAGAGAGAGCCCGTTCACCTCATCATGTGAAGGCGACGACGCGTCTGCCCAAGGAGGAGGTCGTCTTGATCCTATCCATGGGGCACCCCACTATGCCCGCCGACGATGACAGACGGAGCTTGCAGCTCCTTCTGCAGGAGGATACGATAATGGCCGTCGATGATGCCAGCAGGGAGTCGATTGCCGGGTCTGCAGAGTTCAAGGCGCTGGAGAGAAAGAAGGGCTTCATCGAGTTCCAGGACTGGGTCCGTGGCGAGTTGCAGGAGAAGGGTTACGTTGAGGTGCCTGACGAGCTGATATCGGTGAGAGAGCGGGCCAGGGAGTGGATGGAGGAAGAGCTTAATGAGATGCTCG…
S1_19842010	T/C	1	19842010	CM007982.1	1:19842546	CACGCTGGGTTTCTCCGATTCAGAGAGAGCCCGTTCACCTCATCATGTGAAGGCGACGACGCGTCTGCCCAAGGAGGAGGTCGTCTTGATCCTATCCATGGGGCACCCCACTATGCCCGCCGACGATGACAGACGGAGCTTGCAGCTCCTTCTGCAGGAGGATACGATAATGGCCGTCGATGATGCCAGCAGGGAGTCGATTGCCGGGTCTGCAGAGTTCAAGGCGCTGGAGAGAAAGAAGGGCTTCATCGAGTTCCAGGACTGGGTCCGTGGCGAGTTGCAGGAGAAGGGTTACGTTGAGGTGCCTGACGAGCTGATATCGGTGAGAGAGCGGGCCAGGGAGTGGATGGAGGAAGAGCTTAATGAGATGCTCGAGCGTATTGATTTCTGTGATGAATC…
S1_20938227	G/C	1	20938227	CM007982.1	1:20938776	TCTGCAAACATTCACATGAAATTGCTCAGAGCTCTGTTACAGGACTGAATGAGCATGAATGATGGTTGTTGACTCGTTGTCTTTACAAATTTGCAGTGTTACAGGTCTTAAGGCCCATTCATATATAAGACTGTATAGAGTTCAGTGTAGTATGAGTTGTGCTCGGAAATTGTCAACAATTTACCTCCTAGCGCACAGCCGAAAGAGCAGGGTAGGTATGAGAGGCAATGGGAACTATGCATCTGCAGTGGCTGCGACACCCTCTGAGCTGCCACGGACGCCCTCGCGGCCGGCTCCGACGGAGTCCACGGCGGCGCGCTCTTTGCCGGGGACACCGCGACAGAGCCGCCTGCGGCGTCTGTGAGGCGGCAGTAGTGCACGAAGAGGTGTGCTGAGTCA…
S1_21271892	A/G	1	21271892	CM007982.1	1:21272447	GGCGTCTTTGCTGTGCGGGGATTCGAGATCCTCCTCTGGCGAATAGACCTCCGCAGGCGCTAATCCGAATCAAGCTCCGATGCTGCCAGATCGAGCTGAAGGGCGAGGCATCCAAGCTTCTTGCAGTCGGCGAAACTGCCGCTCGCCCCAGCGCCAGTGTGGCCCTCTCTGAGGCCCCTCTACCCCTGCGATGCTGCAGCACTCCCTCATCCTCCTCCTCCATGATGCACTCCACCCGTCGCACCCCAACAGCTGCAGCATCCCCCAGGTCGCGAAGGCCTCCTTGCTTGGAAACAAGTTTGGCTATCAGGAAATTATTTAGTTTTTTTATCATTTGCACCACCAAATCAGATCTTAGCTCAAAGTCAAAAGGAAATAAAGTTTTGAGAGGTAACAATC…
S1_21477591	T/A	1	21477591	CM007982.1	1:21478146	CATGTCCTTTTGCAGCAGAGGTCCCGTCTCTCTCCTTTCCGCAGACGTTTTTGTAGATGCAGATAGGAGAGGTTTCTGGAGACAGTCTAACACACCTGCAGGTGCTCCTAACGTGAAATTCACACCTCACGCGTCAGATTTTTTTTCAATGCACAACCATGTACTGGGAGCCAGCTATTTTTCTACTCTGACAAAATTAGTACGACCTACGACCAATAAATTTTATTATTGGATTCCTGCAGTTAAGCTTCAGACCTTCAGTCCTGGCCACAACCACCCCAAAACCGGGTGATTCGGGGCCCACACACCCATGCTGTTGGAAATATGCCCTAGAGCCAACTGGATTTGATCCACTAGTGGACTCAGATGGATTTGGTCCATTATGGTGTAAAAGTCCTA…
S1_22420950	T/A	1	22420950	CM007982.1	1:22421533	TGAAGTGTATGGCTGGAGTTGCTCTTACAGTGCTCAAAGGCTTCATGGTTACTGCTCACAATGGATACATAACATGGGAGAGAAGGCAATGCATCATTTATTTCCTACTTGATTCACAAGGCTTAGCATATATAGCATGTGGATAAAGGGAAAACAACACCACCTGCAGCCTATGTATTCCCCCTGCAAACGCGCCTTTTTCAATGACAAGGACTCCAGATGGGCATGGTCCGAGATGGCTGCAAAAAACTTTTGGATGTGGTTCGGCTTGACGCCGGAAACTCCAAGCTTGTGCAACTTGGTCAGCTTCTTCTGCTCCTCTAGAATGGCATCCCTTCCTGCAGCTTCGATATCAGCAACACCAAGCGTGTGCATGTCGAAAAGCCTCTCAATACCTCT…
S1_22420983	G/A	1	22420983	CM007982.1	1:22421566	TCAAAGGCTTCATGGTTACTGCTCACAATGGATACATAACATGGGAGAGAAGGCAATGCATCATTTATTTCCTACTTGATTCACAAGGCTTAGCATATATAGCATGTGGATAAAGGGAAAACAACACCACCTGCAGCCTATGTATTCCCCCTGCAAACGCGCCTTTTTCAATGACAAGGACTCCAGATGGGCATGGTCCGAGATGGCTGCAAAAAACTTTTGGATGTGGTTCGGCTTGACGCCGGAAACTCCAAGCTTGTGCAACTTGGTCAGCTTCTTCTGCTCCTCTAGAATGGCATCCCTTCCTGCAGCTTCGATATCAGCAACACCAAGCGTGTGCATGTCGAAAAGCCTCTCAATACCTCTGGGGACCTTCACGCCACTATGATAAGATCCAGC…
S1_22552305	A/G	1	22552305	CM007982.1	1:22552888	TGGTGTTTAATCTTCTATTCACCTCCTGAAATTGAGAAATTTCATGGTGTGACAATAGCCTATGGCTGGCTAGGCTGCTCCCTTCTGGAGCGGAGGAACTCTGCGTCATTCTCGAGCCTCCGCATGGTCTCCGGCTGCAGTGCCAGCTCCACGTCGATGCCGCCGCCACCGCCCTCCGGCAAGGGGTACAGGTACACCATGCCGTCGAACCTGTTGTTCCCGCCGCTACGCACACGCTCGGGCCGCCCGAATCGGAAGTCGACGTCCTACACGTTGAACCGCGGCGAGCTACCCACGGCCACGCAGTTGGGCCCGGCGTCGCCGTAGTGAAGCAGCTTGGGCTCCCTCTCGTACTCCTCCAGCCTCCTGGTGACCGCGGCCGCGTCGTGCTCGTCGACC…
S1_23376826	C/T	1	23376826	CM007982.1	1:23377423	GAGCAGGCAGAGATTTGTTTTATTTTAATGACCACCACTTATCCATCTGCTCCTGTACTAAAATACTCTCAATTCGTGCCACGAGGATGAAGACTGTTGACTACAATACAGGGATGCAATTGCTTAGAGATCCACAGGAACGACGACCTGCAGCTGCCAGTCTTCCTTCCTCCTCCCCAACTGAGAGCTTCCAATGGATCCGGAGGCGAGCCATGGCGACGCGGGATGGGGCATCTCGGTGGCAGGTTGGCTTGTGTCTCCGATCATCTCCGAGCTCCTCGACAGATGCTTCTCGTACATCGGATTTCCCTCGCCGGAGAAGGTCGAGGAGTTGCAGAGCAAGATTCTGCAGCTGAAGCTGATGCTTGAAGGGATCACTGAGGACTGTGACCAGAGGCC…
S1_23376842	C/G	1	23376842	CM007982.1	1:23377439	GTTTTATTTTAATGACCACCACTTATCCATCTGCTCCTGTACTAAAATACTCTCAATTCGTGCCACGAGGATGAAGACTGTTGACTACAATACAGGGATGCAATTGCTTAGAGATCCACAGGAACGACGACCTGCAGCTGCCAGTCTTCCTTCCTCCTCCCCAACTGAGAGCTTCCAATGGATCCGGAGGCGAGCCATGGCGACGCGGGATGGGGCATCTCGGTGGCAGGTTGGCTTGTGTCTCCGATCATCTCCGAGCTCCTCGACAGATGCTTCTCGTACATCGGATTTCCCTCGCCGGAGAAGGTCGAGGAGTTGCAGAGCAAGATTCTGCAGCTGAAGCTGATGCTTGAAGGGATCACTGAGGACTGTGACCAGAGGCCAAGGCTCGAGCAGTGG…
S1_23376848	G/A	1	23376848	CM007982.1	1:23377445	TTTTAATGACCACCACTTATCCATCTGCTCCTGTACTAAAATACTCTCAATTCGTGCCACGAGGATGAAGACTGTTGACTACAATACAGGGATGCAATTGCTTAGAGATCCACAGGAACGACGACCTGCAGCTGCCAGTCTTCCTTCCTCCTCCCCAACTGAGAGCTTCCAATGGATCCGGAGGCGAGCCATGGCGACGCGGGATGGGGCATCTCGGTGGCAGGTTGGCTTGTGTCTCCGATCATCTCCGAGCTCCTCGACAGATGCTTCTCGTACATCGGATTTCCCTCGCCGGAGAAGGTCGAGGAGTTGCAGAGCAAGATTCTGCAGCTGAAGCTGATGCTTGAAGGGATCACTGAGGACTGTGACCAGAGGCCAAGGCTCGAGCAGTGGATGAAA…
S1_23376947	A/G	1	23376947	CM007982.1	1:23377544	GCTTAGAGATCCACAGGAACGACGACCTGCAGCTGCCAGTCTTCCTTCCTCCTCCCCAACTGAGAGCTTCCAATGGATCCGGAGGCGAGCCATGGCGACGCGGGATGGGGCATCTCGGTGGCAGGTTGGCTTGTGTCTCCGATCATCTCCGAGCTCCTCGACAGATGCTTCTCGTACATCGGATTTCCCTCGCCGGAGAAGGTCGAGGAGTTGCAGAGCAAGATTCTGCAGCTGAAGCTGATGCTTGAAGGGATCACTGAGGACTGTGACCAGAGGCCAAGGCTCGAGCAGTGGATGAAAGAGCTCAAGGCTGCCTTTTATGAAGCTGAAGATGTTCTTGACGGTATTGATTATGACCGACTCAAAAGCCGTGTCCTTTGTCAAGCTGCGAGCAGGGCA…
S1_23376965	G/C	1	23376965	CM007982.1	1:23377562	ACGACGACCTGCAGCTGCCAGTCTTCCTTCCTCCTCCCCAACTGAGAGCTTCCAATGGATCCGGAGGCGAGCCATGGCGACGCGGGATGGGGCATCTCGGTGGCAGGTTGGCTTGTGTCTCCGATCATCTCCGAGCTCCTCGACAGATGCTTCTCGTACATCGGATTTCCCTCGCCGGAGAAGGTCGAGGAGTTGCAGAGCAAGATTCTGCAGCTGAAGCTGATGCTTGAAGGGATCACTGAGGACTGTGACCAGAGGCCAAGGCTCGAGCAGTGGATGAAAGAGCTCAAGGCTGCCTTTTATGAAGCTGAAGATGTTCTTGACGGTATTGATTATGACCGACTCAAAAGCCGTGTCCTTTGTCAAGCTGCGAGCAGGGCAAAGCAGGTTAGCTTTCTA…
S1_23460879	T/A	1	23460879	CM007982.1	1:23461476	GTGGATGTTTTAGTTTATATTCAACTCATAGCTGAATTAGAAGATATGATGGAAGCAGTTTGTCAATAGCAAGCCACCATCCTAAATCCTAATGGTGTTGATGAACTTTTTTGCAAGACACTAATTTCACTATGTTGGATGACTGCAGGACAAGGAGGATAGGAGGTCATTGTCTGAAATTGAGGTTTCTGTAGCATACTTCACAAGTTTGGGCATACTGAAGTAGAAGGTCAATGTTTGAGCATACCGCACAAGTTGCTCAAACCTTTTTTCCTGCAGTGTATCAAAAAACTATAACAAGGCATTTTTCTTACCATTAATATACTATTAAAATAGATGTTGGTACATCTTTGCTTTTAGGTCATCTGTAAAAAATTAAAAAAGGAGATGCCCTGACAC…
S1_23519995	A/G	1	23519995	CM007982.1	1:23520592	ATTCTGGTCAGAATGCAATCCGGTAGAAACGAAATAGGCCTGAATGGTCCGTGCCCAATATAAAAGTATTAACTTCATTTCTTTTTACTTTGTACCAGCTTCGTTGAATGGTTCGCGCCCAATACAGCAACGATGCCAGAATGCCGCGAGACACCCGAAAGTGCAGACACTCTATTTGAAAAGTCTAGTGCAAACTGCAGAAGGAGCACTATATCATGGACTTGAAATCAAGTAGACCGAAGACTAGAATGTTAACCTTTAGAGTCAAGTGGAGAGTGGAAGACCTAGTGGTGTCCCGCATGACCAATGGCTGCATCTGCCTGTCTCTCTAGTATCGACAATTCCTAGTTCCCACTCACTGCCGTGTTGGTGCTCTGCCTAAAATCCTGCAATGCATAA…
S1_23675301	T/A	1	23675301	CM007982.1	1:23675898	AAGAGGGGCAGCAATTCAGATGAATTCACTTTCATCTGTTGTGACTTGTGAGGGTCGGTTCTGCAGGAGCAAAAATGAATGGACATCAGACTAAATCCCCAGTTGTGAATTGTGATGTAAGTAAGTCTGCAGGTTTTCAGAAATGAATGGGGACATCAAATTCAGATGATTTACTTTTATCTGTTGTGAGGGTCAGTTCTACAATGATACTTAACAGACTTCAGACTCTCATAGCTGTCCTCAACGGCCATGTATCAATCACAGAAAAGAGAAAAGAACTTGCAGTAGTAAGCGTCAATGAACTTGCTTAAGTTGATACGAAACTGAAGGAGGACTGCAAAGTGATACTGACAAATGGAATGGCAGTAAAAGCCTTCTGCAGGTTTTTGTGGCAGCTTC…
S1_23675513	A/T	1	23675513	CM007982.1	1:23676110	AACAGACTTCAGACTCTCATAGCTGTCCTCAACGGCCATGTATCAATCACAGAAAAGAGAAAAGAACTTGCAGTAGTAAGCGTCAATGAACTTGCTTAAGTTGATACGAAACTGAAGGAGGACTGCAAAGTGATACTGACAAATGGAATGGCAGTAAAAGCCTTCTGCAGGTTTTTGTGGCAGCTTCAACAACATAACCTACAATTAGGTTTGGTTCTGCAGGAGCAAAAATGAATGGACATCAGAATCTCATAGCTAGAAGTCCACAACAGTCAACGGCTATGTACCATTCATAGAAAAGTTCTTTCCTACATTGATTTTGTCAAAACATGGTAGCGAAGATGGATGAACTTGCTTTAATTGACAAGATGAAACTGAAAGAGGACTGCATAGTGACAC…
S1_23675518	T/C	1	23675518	CM007982.1	1:23676115	ACTTCAGACTCTCATAGCTGTCCTCAACGGCCATGTATCAATCACAGAAAAGAGAAAAGAACTTGCAGTAGTAAGCGTCAATGAACTTGCTTAAGTTGATACGAAACTGAAGGAGGACTGCAAAGTGATACTGACAAATGGAATGGCAGTAAAAGCCTTCTGCAGGTTTTTGTGGCAGCTTCAACAACATAACCTACAATTAGGTTTGGTTCTGCAGGAGCAAAAATGAATGGACATCAGAATCTCATAGCTAGAAGTCCACAACAGTCAACGGCTATGTACCATTCATAGAAAAGTTCTTTCCTACATTGATTTTGTCAAAACATGGTAGCGAAGATGGATGAACTTGCTTTAATTGACAAGATGAAACTGAAAGAGGACTGCATAGTGACACTGAAA…
S1_23763624	G/C	1	23763624	CM007982.1	1:23764140	CATCGTCGTCGTCACCGGCGGCGAGTTTTGACCATGGCGGATGTGCTCCGTCAACATCACCCCACGGCCGTGGCCGGACACCTGTGCCGAGGTAGATCAACTTCTCTAGCTTCTGGAACGCCCTGTACCTGTCCAGCACCGGGTTCCACATGCCACTGACGCTGCAGTAGTCGGAGTTGTGCGGCGGGCGGTGGTGCCCGGCGTGCTTCGCGCGCGACAGGAGCACGCCGGCGGACTGCANNNNNNNNNNNNNNNNNNNNNNNNNNNNNNNNNNNNNNNNNNNNNNNNNNNNNNNNNNNNNNNNNNNNNNNNNNNNNNNNNNNNNNNNNNNNNNNNNNNNNNNNNNNNNNNNNNNNNNNNNNNNNNNNNNNNNNNNNNNNNNNNNNNNNNNNNNNNNNN…
S1_24053745	A/G	1	24053745	CM007982.1	1:24054351	TGCCTGTGCCTGTGCCTGTACTAGTCAGTTATAGTAAGGAAAGATTTGCATCCATTTTGGAGACCTGTGATCTTTGCCCTGTGAGTTCAGCCATTTTCAAAATTGCTTGTGTATGGGAAAATTGGGAATAGCTTCCCTACTGACTGACCCTGCCTCTTTGAGCATGATGACATACTGCAGTATCTGCAACCAATTGAACTACAAACAGAAAAGAGGTTTTCAAATCCTGCAGCTACTTGTCTAGTTTGAATTTATGATATTATATTCAGTTCAAATATTCTTATCAAGAACCTATCCAGTACAAACAGAGTGCAGTGTTCAGAAACCATGTGTTTGTTTGAACTCAATATTTTTGTATATACCTGAGAAATTTCAGAGATAGAAATTGCAGAGGAAGGT…
S1_24264052	G/T	1	24264052	CM007982.1	1:24264658	TTAGAGTCCTGATCCGTCCATAGATCCATCCCTCTCCTCGTGGTCCACGGGGGGATAGCTAAAACCTTATTCTATCAAGTAGCTTACTAATAGTAGCTAAGAAACACACTATATATTTACCACCGTCAAAGATGCAGAACCATCTAAGCAAAGCGCACAAGACAACACAGGGAGTTGAGCAACTAACAATGGCAGCTCAGGCTTCATCCATCGTAGTCCCCACTGATGCCGAGCTGCTGCAGGCGCAGGCCGACCTATGGCGCCACAGCCTCAACTACCTCAACTCCATGGCACTGAAGTGTGCCGTCGAGCTCGGCATACCCACAGCCATCCACCGCCTAGGCGGTAGCGCCTCCATTCCTGACCTGATCGCTGCACTGTCACTCCCCGCTGCTAAGC…
S1_24873151	A/C	1	24873151	CM007982.1	1:24873760	TTGGCAAGTTCACCTGTTGCTGTCGGAGCCCTGCACCAAGTCAGATACACAGCAGCAGAGTGCAAAGCTTCAGACAGGGAGCTCTTGTGCTTCAGGGTCATTGTAAGTTCAGAAAAGAGAACGCTGGATGGCTGCAGTCAAACTCACCAGTGGATCACCTAAAGAGTTCGCACGACTGTATTGTCATTCAGCAATCTCTCAGGAGCTCGAATTTTCAAGAGAACTGAATCATGAAAACTTCTGGGTTTCAGGCACCTGCAGGATGGATCACCAATTCACCACTTACAAGAAAGTTCAGAAAAAAATAAATTGGGGGAAACCAGCTAGCTGCCTTACAATCCAGATGCTCTGGAGTAACAGCAAAACCAAATCCATGAATAGATTGCTTGATGCATATAT…
S1_24906066	G/C	1	24906066	CM007982.1	1:24906675	ACAGCACTGGAATGTGCCACTGAAGTGTCAATGCTGGTTGTTTTGGCAACAACCAAATGAGCAATGGCACCATATGTGCTGTTCAAATGTCAATTTTGATTTTTTGGCAGAGCTGCAGAGGCCAAGTGTGCCACCGGCTAGCCCTCTGCCATGCGGCAGAGATTTTCAGCCTGTGCTTCCTGTTGCCCTGTGGTTGGGCAGCTGACCAGCCCTGGGTCCGCTGCCTTGCAGCATGGCTTGTTTGCCTGCCTGCAGTCACTCTTACTAAGGAAATTGCTAAAACTCATCTGCATTGGGGGTTTGTCGAAATAACCTACCACTTCTGTTTTGCCTGCACCTGCTCTCTTCCTGTGTGTCAAATTGCCCCTTAAGGATGCTGACCACATGGTATTCTTCTTG…
S1_25364375	G/C	1	25364375	CM007982.1	1:25364984	GTACGCTGTGAAGGCGACGGTCAGGAATCCCGGTCGGATCCCTATTAGCTTGGTTTAAATTACTTTTCGGAGGAGCAACTGAATTGAATCTCATTTCTTTTCTCATCACTGAGTAAATGAATGAAATCTTTCTCCTGCCGGGTACCAGATGATATACAGCAAACAACTCGCACCTGAAGGAGCTGCAGGCGCTCGGCCCGCTGGAGGTCGTCCGTGCCGACCTCGTCGAAGAAGGCAGCTTCGACGAGGCAGTCGCCGGCTGCGACTACGCCTTCCTCGTCGCTGCTCCGGTGAACGTCATGGCAGAAGAAGACCCCGAGGTACGCTAGCTGTCTGCAGGAAGATCGAGCTGTACATGTACATCATCGCCAAACATGTTGACCCTGCTACACAAACACA…
S1_26022151	C/A	1	26022151	CM007982.1	1:26022797	TGCCATCAGTGGCAGCCACAGCAGTTGCACATGAAGAAAATTGTGGTGGAAGGGCATCCCGTATGTTTTAGCTACTCTTTGTTTTCTGGACAACAATAAATAAGGCCCTCTTTGGGAGGGCTGCAGCTCCGGCTCCTCCACCGGCTCCTGTTGGAGCCCTGCCAAACGGTAAGATGGAGGAAATTTTTTTACTGCAGTAGGGAAAATGCTTACTTGTAACACATGGATCATAGCATGTGCCACATCTGCTGCGGGCTGGGAATCTCATCTGCCTCCTCTTCGTTCTCAGCTGATCAGAACTGTCGTGAGAAGAAACGTATCTGTGGGCGTTCCAGTTCCTCGTTAAGCTAGTCAGTAAATTTAATTTCATTGACTTGGGCACTTGGCCCTGTTTGTTTG…
S1_28411495	C/T	1	28411495	CM007982.1	1:28412206	CTTGTCAGCAAATCGATGCTCTTGCTAATGAACCCCCTCATGCCATCCGGCGCTGCAGGCTCACTGCCCGTGCACCGCACCATGAACGTGTCGATGCTGTCCTCTATGTCGTAGCAGAGCTCTCGCACGTCGCTGGCCCAGGCCTTGTCCTGGCTGTCGATCTGGTCTGACGGGACCTTGGTTATCTCCTTGAGGGCGCCCTGCATGCTCTCGAGCTCAGGTTGGAGGAACATGATCTCCCCCTTCACCCCCTTCTGCAGCTTGTACTCGCCGACGAGCAGATCCCCAATCTTGAGGATGAGCCTCGACATTACCCCCATCACCACCTCCATGAATGAATGATGAATCCGTAACCTGCAAGAGTTCTGTAGATGCTGATGCTCGACGAAACCATGGCCT…
S1_28514052	T/A	1	28514052	CM007982.1	1:28514772	GACATCGCTGCAGCAACTCCGCGCTTACCTTCAATGTGAAGGCGCTAGCCGCGAGGAGGCGGAGCAAGCCAAGGCTGCACTGACCCATGCAGCTGAAATACATCCCAGTCGTCCAAGTCATGATATTACAATCCTCTCGTGAAGGTGCGTTAGCTCCTGCTGTTATTCCTTGCTTTTCTTTCCTCTCACATTTCTTCTACTCTAAATTTCATTCCTGCAGCGTTCTTTTCCACTTCCTCTAACCCCTTTTCCTGCTTTATTTTCTTCTAATCCTAGTGACGAAAGACGAACCGGAGGGAAGACTTGAGTACATGAATCCTTGAGTACATGTTATTTCTTCAGTTTTCCATTTTGCAGAGGCCGAAATAAAGTTCCTTCTCTTAAAGAAAAAAAACTCAG…
S1_29143864	G/C	1	29143864	CM007982.1	1:29144584	TGCGACGACAACACAGCCAACAGTACCTACCATGAAAACCTTTTGCGTCTATCCACCACGCTCCAAAAGAACACCTGCTCCACACCATTTCTCTTTGCCAAAGGCTCCGTTGGTGCCTACCCAGATGCAGTCTACGGCCTTGAGCGTTGCCTTGGAGACGCCAATGCTTCCGTCTGCAGCGATTGCATCCGCAACGCTTTCGAGAGCGCGCAGCAGCTCTGCACGAACAACAGGGAAGTGACCATCTTCTATGACACATGTCTCCTTCGATTCTCCAACTGGGACACTGCTATTGTCGGCAGTGGTTCTTACGGTGATAACAGTTATTATGCTGTAATTGACACAATGGACAAGACTGGCAACGCGGAGCGCATGCTACCCGGTTTGGATGCCAGCAAC…
S1_29143876	G/C	1	29143876	CM007982.1	1:29144596	ACAGCCAACAGTACCTACCATGAAAACCTTTTGCGTCTATCCACCACGCTCCAAAAGAACACCTGCTCCACACCATTTCTCTTTGCCAAAGGCTCCGTTGGTGCCTACCCAGATGCAGTCTACGGCCTTGAGCGTTGCCTTGGAGACGCCAATGCTTCCGTCTGCAGCGATTGCATCCGCAACGCTTTCGAGAGCGCGCAGCAGCTCTGCACGAACAACAGGGAAGTGACCATCTTCTATGACACATGTCTCCTTCGATTCTCCAACTGGGACACTGCTATTGTCGGCAGTGGTTCTTACGGTGATAACAGTTATTATGCTGTAATTGACACAATGGACAAGACTGGCAACGCGGAGCGCATGCTACCCGGTTTGGATGCCAGCAACATCACCAACACT…
S1_31922616	G/A	1	31922616	CM007982.1	1:31923378	CCCTTCACCCACCCGTGGATCCATCCATGAGACCAATGAAACAGTAAAAAATCAGCAAAATAAGAACATAGCTATCAGTTTGACACACTTCGATGATATGGGTATACCTATTCAGACTGCATGTTGATGAGGCAGGATGCACGTACTCCTTCTAATAATACTGCAGCATGCATATCAGATTTATGCAGATGTTTTCTGTTGTCTAGTGGTTAGTTCAGTTTCCTCCAATGTCTGACAAACATGCAGTGCCTTTTCTCTCATGAGGCTTGACTGCAGTAGTTCATGCAAGCACAAAACTACTTGTTCAAAGTCTTTGGCTGGGGTGCTACATGAACACACAGTCGGAATAGAGTGGTCCATTGAAATGGAAAGAATTTAAATGACGATATTATATACTGC…
S1_31922645	G/A	1	31922645	CM007982.1	1:31923407	AGACCAATGAAACAGTAAAAAATCAGCAAAATAAGAACATAGCTATCAGTTTGACACACTTCGATGATATGGGTATACCTATTCAGACTGCATGTTGATGAGGCAGGATGCACGTACTCCTTCTAATAATACTGCAGCATGCATATCAGATTTATGCAGATGTTTTCTGTTGTCTAGTGGTTAGTTCAGTTTCCTCCAATGTCTGACAAACATGCAGTGCCTTTTCTCTCATGAGGCTTGACTGCAGTAGTTCATGCAAGCACAAAACTACTTGTTCAAAGTCTTTGGCTGGGGTGCTACATGAACACACAGTCGGAATAGAGTGGTCCATTGAAATGGAAAGAATTTAAATGACGATATTATATACTGCCTGTCCCTAAATACATTTCGCATGAATTA…
S1_31922659	C/T	1	31922659	CM007982.1	1:31923421	GTAAAAAATCAGCAAAATAAGAACATAGCTATCAGTTTGACACACTTCGATGATATGGGTATACCTATTCAGACTGCATGTTGATGAGGCAGGATGCACGTACTCCTTCTAATAATACTGCAGCATGCATATCAGATTTATGCAGATGTTTTCTGTTGTCTAGTGGTTAGTTCAGTTTCCTCCAATGTCTGACAAACATGCAGTGCCTTTTCTCTCATGAGGCTTGACTGCAGTAGTTCATGCAAGCACAAAACTACTTGTTCAAAGTCTTTGGCTGGGGTGCTACATGAACACACAGTCGGAATAGAGTGGTCCATTGAAATGGAAAGAATTTAAATGACGATATTATATACTGCCTGTCCCTAAATACATTTCGCATGAATTAGCATATAAACAAGC…
S1_31922681	C/G	1	31922681	CM007982.1	1:31923443	ACATAGCTATCAGTTTGACACACTTCGATGATATGGGTATACCTATTCAGACTGCATGTTGATGAGGCAGGATGCACGTACTCCTTCTAATAATACTGCAGCATGCATATCAGATTTATGCAGATGTTTTCTGTTGTCTAGTGGTTAGTTCAGTTTCCTCCAATGTCTGACAAACATGCAGTGCCTTTTCTCTCATGAGGCTTGACTGCAGTAGTTCATGCAAGCACAAAACTACTTGTTCAAAGTCTTTGGCTGGGGTGCTACATGAACACACAGTCGGAATAGAGTGGTCCATTGAAATGGAAAGAATTTAAATGACGATATTATATACTGCCTGTCCCTAAATACATTTCGCATGAATTAGCATATAAACAAGCATGAGTAGCACGACTTGTCATA…
S1_33121021	C/G	1	33121021	CM007982.1	1:33121783	ACTTGCGTGTGAGTCCGTACAACTTAAGGCTCCGCAGGCTCTCCATCTCAGAGATACAACAGAAGCAGTCAGCATCCTGATTATTATCATTGTCCTCGTCCACCAGCGGCTGCATCTGCAGGGACAAGGATTCTAGACTGGCGACACCCGAGATGGCAGAGAATAACTTGCGGATATTGTTCCCGTTGATGCCAGACACTCCGAGCTTGCGCAGTTGGGTAAGTTTCTGGAGCTCATCCAGAATGGCCTCCTCGTCTGCTGCAGAGCCGATGTTGACGACGCCCAGAGTTTGCAAGCTTGAAAGCTTGCCGATCCCTCCAGGCACCTTGACGCCATCACGAGAGTCGCCATCAGCTGGTCGGCACTGTTGTCGTAGGAACAGCATCTTTGGAAACCAGC…
S1_33121039	G/C	1	33121039	CM007982.1	1:33121801	ACAACTTAAGGCTCCGCAGGCTCTCCATCTCAGAGATACAACAGAAGCAGTCAGCATCCTGATTATTATCATTGTCCTCGTCCACCAGCGGCTGCATCTGCAGGGACAAGGATTCTAGACTGGCGACACCCGAGATGGCAGAGAATAACTTGCGGATATTGTTCCCGTTGATGCCAGACACTCCGAGCTTGCGCAGTTGGGTAAGTTTCTGGAGCTCATCCAGAATGGCCTCCTCGTCTGCTGCAGAGCCGATGTTGACGACGCCCAGAGTTTGCAAGCTTGAAAGCTTGCCGATCCCTCCAGGCACCTTGACGCCATCACGAGAGTCGCCATCAGCTGGTCGGCACTGTTGTCGTAGGAACAGCATCTTTGGAAACCAGCTCGGAGCCAGAGTTGCAC…
S1_33470137	G/A	1	33470137	CM007982.1	1:33470918	TTGAGAAACCTAATTATATGTTTAGTATGTGCAAACCTGCAGGTGGGGCCATCTTGTGCTTCCCCGTCAGCGATGGGGACGTGCTTGAGCAGGGTGCAGGACGGCTTGGACAGGTCTTCCTCCGGCTCGTCGGCAGTGCCAATGACCCAGCGAGCGGTGCCGCCGCCGTGGCCAGGAAGCACGCGGTGCTGGGGCACCCAATACTTGTTGTTGTAGCAACACCTGACGTGGATTAGTCCCTCGTGCTCCTCGGACGGCTCGAGGTAGAACCTGCAGCGCGGGTTCATGACGCCGGCACCGTCGCCGCCGAGCTCGACCAAGCTGCCGCCGTGGCTCTCGTCGTACACGCAGCGCAGGTAGGTCTTGTCGTGCTTTGAGCGGAGAGCGACGCATGTTGGC…
S1_33896233	G/A	1	33896233	CM007982.1	1:33897053	TGTACTATAGTGTCGAGACAATAATATTTCCACAGAATCAATGTAAAATACTTTATTTCTTTCATGCCTTCTATCGCCAAAAACTCAATGTAATATTTAAGTTTTCATCTAAACCTGCAGATGAAATGGTGGTTGACAATGGCACTCATTATGAAGCAGATGAAATTTGTAAGATTTTTTTGAGCCTATAAAGATCAAATGGGACTATAATTACTAGGCTGCATTATCAAAAAGAAATCAAAATAACAATTTCATTCTTTTACCAAGCATCTGCAGGCAGCAGGCTCCAACCTTTAGCAAAGCCGCCAGCTTCTGGTTCCTGCCCCCTTGCGCTCTCGACCGCGCGCCTGCGCCGTTCCTACTGGCCGCCAAGCCGCCGCGAGCTCGAGCGGACGCGCA…
S1_35445304	T/C	1	35445304	CM007982.1	1:35446148	TTCCCCACAAGGTACAAAGACCGGAGGGTGGACATGTTGAAGATTCCTTGAGGTACAGGGCCAGAGAAGTGGTTAAACTGCAGGACCAGGAGCTGGAGCATGGGTAAGTGCCCAATGGAATCCGGAATGGTTCCCGACAAGCTATTGTTTGCAAAGTTGAGGGATGTCAGGAGAGAGGTGTTGTTGAATAGATCGTTGGGCACGTGCCCAATTAGGGAATTCCTGTGAAGATCTAGGTGTTTGAGGTTGCGCAGATTCTGCAGTTCTTGGGGGATTCGTCCTGAGAGGTTGTTCTGCCATAGGTCCACGAACTCGAGGCTCGTGAGGTTACCTAGCGTCCAAGGTATGGCGCCGGACAAGGTGTTGCTGCCGAGCGCAAGGAATCTGAGGCGGCGCAAC…
S1_36062932	C/T	1	36062932	CM007982.1	1:36063798	TTAACCAAGTGCAACCAACCAAAGTGAACCATGTTGTCTAAGCATTATGGTCCACAGGTGACCCAGAACACTCTGAAATGGAGGGAAGGGGGGGTTTCGACCACAACAACAAAAAAAAAAGAAGACTAATTTGTCAGCTCCATGATGGCAGTGACAATGTCGCCATCTGCAGCCTTGAGAGCCTTGACAGCCTTGGGCCTTGAGACGGATGCCTGGGTCATCACCAGCTCAATGTCCTTGGGCTCCACACCAGTCTCGTCGACGTCCTCCTCATTGTCCTCCTGGCCGAGCCCAGATGTCTCAGGCTTGGAGATCATCTGGCTCAAGTCAGGGGCCTTGAACTGCTCTGCAGCCTGGCTGTGCAGCTGGGAGCTTAGGTCCTCAATTTTGCGCCCTGTT…
S1_36062962	A/G	1	36062962	CM007982.1	1:36063828	ATGTTGTCTAAGCATTATGGTCCACAGGTGACCCAGAACACTCTGAAATGGAGGGAAGGGGGGGTTTCGACCACAACAACAAAAAAAAAAGAAGACTAATTTGTCAGCTCCATGATGGCAGTGACAATGTCGCCATCTGCAGCCTTGAGAGCCTTGACAGCCTTGGGCCTTGAGACGGATGCCTGGGTCATCACCAGCTCAATGTCCTTGGGCTCCACACCAGTCTCGTCGACGTCCTCCTCATTGTCCTCCTGGCCGAGCCCAGATGTCTCAGGCTTGGAGATCATCTGGCTCAAGTCAGGGGCCTTGAACTGCTCTGCAGCCTGGCTGTGCAGCTGGGAGCTTAGGTCCTCAATTTTGCGCCCTGTTCGCTTGGCTTATCAGCCACCAGCCAACAGT…
S1_36062964	C/T	1	36062964	CM007982.1	1:36063830	GTTGTCTAAGCATTATGGTCCACAGGTGACCCAGAACACTCTGAAATGGAGGGAAGGGGGGGTTTCGACCACAACAACAAAAAAAAAAGAAGACTAATTTGTCAGCTCCATGATGGCAGTGACAATGTCGCCATCTGCAGCCTTGAGAGCCTTGACAGCCTTGGGCCTTGAGACGGATGCCTGGGTCATCACCAGCTCAATGTCCTTGGGCTCCACACCAGTCTCGTCGACGTCCTCCTCATTGTCCTCCTGGCCGAGCCCAGATGTCTCAGGCTTGGAGATCATCTGGCTCAAGTCAGGGGCCTTGAACTGCTCTGCAGCCTGGCTGTGCAGCTGGGAGCTTAGGTCCTCAATTTTGCGCCCTGTTCGCTTGGCTTATCAGCCACCAGCCAACAGTAC…
S1_36063037	T/C	1	36063037	CM007982.1	1:36063903	ACAACAAAAAAAAAAGAAGACTAATTTGTCAGCTCCATGATGGCAGTGACAATGTCGCCATCTGCAGCCTTGAGAGCCTTGACAGCCTTGGGCCTTGAGACGGATGCCTGGGTCATCACCAGCTCAATGTCCTTGGGCTCCACACCAGTCTCGTCGACGTCCTCCTCATTGTCCTCCTGGCCGAGCCCAGATGTCTCAGGCTTGGAGATCATCTGGCTCAAGTCAGGGGCCTTGAACTGCTCTGCAGCCTGGCTGTGCAGCTGGGAGCTTAGGTCCTCAATTTTGCGCCCTGTTCGCTTGGCTTATCAGCCACCAGCCAACAGTACTTTTCTCTCAGAACAAACCAGCCACTAGCAACCTGCCAGCATTAGTTTTCTCTCAGAACAAACCAGCACCAGC…
S1_37317548	C/G	1	37317548	CM007982.1	1:37318506	CTCTTAAGCTCCATATTTGCAGTGGAGATGAAGTGGAATTCGTGGTGGATACACCTTTGAATGTGCTGCAGCTCTGGATCTTGGAGCGCTTTCCTGCTTTAAGGTCCAAGGTTGAAGAGAGCTCCCAGGAAGGGCTTAACTCCATTACTGTCCGTGGAGAGCTCGAGTCACCAATAGACTTCAGATGGATGCCCTACAGCCGTCCAAATGTTGCACTGCGTGGTCGCTGGATTTCTACTGATGACATTGTATCCAGTAGGGAACTGCAGTCCTTTGCAAGGTATATCCATGCTTGCCATCTTGTCGGTATGTACTACGACACTGAGAAGTACAATCCATACCGTGTGGCAAGGCAGTTAGGTTTTGATCAGGATGTGCCAGGAACTGTTGCGCGTCCCT…
S1_37501064	G/T	1	37501064	CM007982.1	1:37502022	GGACGAAGCCATTGTGCAGCGACTGTCCATCGCTGTGCCAGGCCAACTGCACTGCTGAAATCGCCGAGAAATGCCGCAACCCGTGCAGCTACCAGTACTCTTGCGACAGTTGCAAGTCCCAGGTCCTCCAGGCGTGCTGCCGGAGCTTCTGCAGCGGTAACAACGGCACAAGCAGCTTCTCCTGCTGCACTAACGGCTGCTCCAGCGACTGTGTGACCTGCAGCTGTGGCAACTGCGAGACCGCCTGGGAAGGCAGTTGTGTTTCCGCCTGCAGCGACCGATATTGCCGAGCTTGCCAGTCGGGGATTGCCCAGCAGTGCGGAGAATCCTGCGTGAGCGCCTGCAAGCAAAACTGCGTGGACAAAGATTGCTGAAGATGCCTAGCTTGTGCAGCTTGCT…
S1_37501104	G/C	1	37501104	CM007982.1	1:37502062	GGCCAACTGCACTGCTGAAATCGCCGAGAAATGCCGCAACCCGTGCAGCTACCAGTACTCTTGCGACAGTTGCAAGTCCCAGGTCCTCCAGGCGTGCTGCCGGAGCTTCTGCAGCGGTAACAACGGCACAAGCAGCTTCTCCTGCTGCACTAACGGCTGCTCCAGCGACTGTGTGACCTGCAGCTGTGGCAACTGCGAGACCGCCTGGGAAGGCAGTTGTGTTTCCGCCTGCAGCGACCGATATTGCCGAGCTTGCCAGTCGGGGATTGCCCAGCAGTGCGGAGAATCCTGCGTGAGCGCCTGCAAGCAAAACTGCGTGGACAAAGATTGCTGAAGATGCCTAGCTTGTGCAGCTTGCTTGTATCGACGACGTATGGGTCTTTGTTACTCCTTATCGAT…
S1_37504825	C/A	1	37504825	CM007982.1	1:37505783	CATGTCTCAAGGCGGTGGCAGCCATTGCGGTCCTCGCCGTGCTGGTCATGTCTTCACATGGGCATCCGAGGGAGAAGCCACTGTGCAGCGACTGTCCGTCGCTGTGCAACGCTAACTGCACCCCCATCGTCGCCGCAGCGTGCAACAGCAGCTGCAGCCTCCCGCCGGGCCAATGCGAGGGCTGCCAGTCCCAGGTCCTCAGGAGTTGCTGCCAGAGCTTCTGCAGCATTAGCAACGACACCAGCACCGTCTCCTCCTGCTGCCCTAGCGATTGCATCAGCGGCGACTGCGCGACCTGCAGCTGCGACAAGTGCAGCGCTGAAGTCCAGAGCAGCTGCGCGTTCCGCTGCAGCATGCACGCGAGCGACATGATGAGATGCAACGATTGCAGGAACGGGG…
S1_37504853	C/T	1	37504853	CM007982.1	1:37505811	GGTCCTCGCCGTGCTGGTCATGTCTTCACATGGGCATCCGAGGGAGAAGCCACTGTGCAGCGACTGTCCGTCGCTGTGCAACGCTAACTGCACCCCCATCGTCGCCGCAGCGTGCAACAGCAGCTGCAGCCTCCCGCCGGGCCAATGCGAGGGCTGCCAGTCCCAGGTCCTCAGGAGTTGCTGCCAGAGCTTCTGCAGCATTAGCAACGACACCAGCACCGTCTCCTCCTGCTGCCCTAGCGATTGCATCAGCGGCGACTGCGCGACCTGCAGCTGCGACAAGTGCAGCGCTGAAGTCCAGAGCAGCTGCGCGTTCCGCTGCAGCATGCACGCGAGCGACATGATGAGATGCAACGATTGCAGGAACGGGGCTGCTCGAGACTGCAATACCTCTTGCAT…
S1_37504857	T/C	1	37504857	CM007982.1	1:37505815	CTCGCCGTGCTGGTCATGTCTTCACATGGGCATCCGAGGGAGAAGCCACTGTGCAGCGACTGTCCGTCGCTGTGCAACGCTAACTGCACCCCCATCGTCGCCGCAGCGTGCAACAGCAGCTGCAGCCTCCCGCCGGGCCAATGCGAGGGCTGCCAGTCCCAGGTCCTCAGGAGTTGCTGCCAGAGCTTCTGCAGCATTAGCAACGACACCAGCACCGTCTCCTCCTGCTGCCCTAGCGATTGCATCAGCGGCGACTGCGCGACCTGCAGCTGCGACAAGTGCAGCGCTGAAGTCCAGAGCAGCTGCGCGTTCCGCTGCAGCATGCACGCGAGCGACATGATGAGATGCAACGATTGCAGGAACGGGGCTGCTCGAGACTGCAATACCTCTTGCATCAGC…
S1_37504896	C/T	1	37504896	CM007982.1	1:37505854	GAGAAGCCACTGTGCAGCGACTGTCCGTCGCTGTGCAACGCTAACTGCACCCCCATCGTCGCCGCAGCGTGCAACAGCAGCTGCAGCCTCCCGCCGGGCCAATGCGAGGGCTGCCAGTCCCAGGTCCTCAGGAGTTGCTGCCAGAGCTTCTGCAGCATTAGCAACGACACCAGCACCGTCTCCTCCTGCTGCCCTAGCGATTGCATCAGCGGCGACTGCGCGACCTGCAGCTGCGACAAGTGCAGCGCTGAAGTCCAGAGCAGCTGCGCGTTCCGCTGCAGCATGCACGCGAGCGACATGATGAGATGCAACGATTGCAGGAACGGGGCTGCTCGAGACTGCAATACCTCTTGCATCAGCGCCTGCAACGATCACTGCGTGAAGAAAGATTATTAGAGA…
S1_37927678	T/C	1	37927678	CM007982.1	1:37928646	GTAACAAATAAAGACCCATAATCCATACAAGCTGCACAATAATAAGGCCTCTTCAATAATTTTTCTTCACGCAGTTATTGTTACAGTCGTTCATGCAAGGTTCTCTGCACTGTTGGCCAATTCCGAATTGGCAAAGTTGGCAGTATCGGTCGCTGCAGGCGGAACCAAGGCAATGGCCTTCCCAGGCGCTCTCGCAGTCGCCACAGCTGCAGGACACACAGTCGCTGGCACAGCCGTTAGTGCAGCAGGAGAAGCTGCTTGTGCCGTTGTTACCGCTGCAGAAGCTCTGGCAGCATGACTTGAGGGCGTCGGACTTGCATTGGTCGCAGATTTCGTGGCTGCACGCAATGCGGCATTGGTTGGCGATTTCGGCGGTGCAGTTGGCCTCACACAGCGATG…
S1_38343135	G/A	1	38343135	CM007982.1	1:38344161	NNNNNNNNNNNNNNNNNNNNNNNNNNNNNNNNNNNNNNNNNNNNNNNNNNNNNNNNNNNNNNNNNNNNNNNNNNNNNNNNNNNNNNNNNNNNNNNNNNCCCCCATCTCATGGATTCTTTCGTCGCTGATCTGTCGCAGGATGGTCCAAGAGACGGAGGCGTTCTTCTCCGTGGCGCAGCTGCAGGACCTCATGAGGCAAGGCCAGTGGCACGATGCCCTCACTTTGCTGTCGCGCTTCCTGCAGGTGGACGACGACCGCCTGCTGAGCCTCGAGGCCCAAGTCCTGTGTCGCTTTCTCAGTGCGCACAGGAACCTGGCGGACATCCTCGCCGGTTCCGTGGATGGCCGCGTGCTGGGCGCCTCCTTGTGCAATTACCTCACCCATGACAGGAACTTCTG…
S1_40135508	A/C	1	40135508	CM007982.1	1:40136571	CGGGCGAGCACGCACGTCCGCACAGCATCTCGCGACGGCAGGAAGGACATGAGGCAGAGCAGGAGATCATCCGGGAGCCCGCCGAGGCGGGGCCTGCCTCTTGCTCCTCGTGGCATGACCCCCATCAGGCATTCCCTCGAGCAGGCCGCGGGCGTCAAGGCTGCAGAAGCAGATGAAATAAGCGCAACCCCCGAGATGTCCCGTCCAGCCAGAGGAAGGGAGTCGGAGAGAGAGTTGCCACTCACTGCGTTGTCGCCCCGCCGGTGTGCCTGCAGGCTGCAGCTCGCCTCGGACGAGGACGGGTGAGAGAGAGATCGCCGTCCACAAAGAGGCGGGGGGTTCTTTTTCTTCAAGCACGAGAGGAGGACGACATAATTATTTTTTGCATTTTGACTTTTC…
S1_40135513	C/G	1	40135513	CM007982.1	1:40136576	GAGCACGCACGTCCGCACAGCATCTCGCGACGGCAGGAAGGACATGAGGCAGAGCAGGAGATCATCCGGGAGCCCGCCGAGGCGGGGCCTGCCTCTTGCTCCTCGTGGCATGACCCCCATCAGGCATTCCCTCGAGCAGGCCGCGGGCGTCAAGGCTGCAGAAGCAGATGAAATAAGCGCAACCCCCGAGATGTCCCGTCCAGCCAGAGGAAGGGAGTCGGAGAGAGAGTTGCCACTCACTGCGTTGTCGCCCCGCCGGTGTGCCTGCAGGCTGCAGCTCGCCTCGGACGAGGACGGGTGAGAGAGAGATCGCCGTCCACAAAGAGGCGGGGGGTTCTTTTTCTTCAAGCACGAGAGGAGGACGACATAATTATTTTTTGCATTTTGACTTTTCTAAAC…
S1_40135529	G/T	1	40135529	CM007982.1	1:40136592	ACAGCATCTCGCGACGGCAGGAAGGACATGAGGCAGAGCAGGAGATCATCCGGGAGCCCGCCGAGGCGGGGCCTGCCTCTTGCTCCTCGTGGCATGACCCCCATCAGGCATTCCCTCGAGCAGGCCGCGGGCGTCAAGGCTGCAGAAGCAGATGAAATAAGCGCAACCCCCGAGATGTCCCGTCCAGCCAGAGGAAGGGAGTCGGAGAGAGAGTTGCCACTCACTGCGTTGTCGCCCCGCCGGTGTGCCTGCAGGCTGCAGCTCGCCTCGGACGAGGACGGGTGAGAGAGAGATCGCCGTCCACAAAGAGGCGGGGGGTTCTTTTTCTTCAAGCACGAGAGGAGGACGACATAATTATTTTTTGCATTTTGACTTTTCTAAACACATAATCTAAAAAGG…
S1_40557103	C/T	1	40557103	CM007982.1	1:40558181	GGTACAGTTCAGTAAGATTCATGCTACAGGAGGGAGCATGGATCCCCCACATACTGATGAACCTATGAAATCAGATGGAAGCACAGATGGTTATGGGGAAGTCAGTTCAGAGGCAAGAAGCAATGCAGTTCAGTGTTCAGCTGTGAATGAAACTCACTCTTCGTCAGCTTCTGCAGACAAAGGTACAACTGGAAGCGTGACACTAGAGTCTCTAGATCATGACATTGTTGCCAACCAGAATTTGAGTAGAGAGGATCCATCTACAGTTCTAAATGCTGCAGGGTCCTGCAATCTTCAGAGATTAGGCAAGAGGAAGCAAGATGATTGTGCTGACAGTAGCCCCAGCAGGGATTCTTGTAATTGTAAGAGGCAAAGTAAGGACTGTTCACTTGCTGATAA…
S1_40557117	G/C	1	40557117	CM007982.1	1:40558195	AGATTCATGCTACAGGAGGGAGCATGGATCCCCCACATACTGATGAACCTATGAAATCAGATGGAAGCACAGATGGTTATGGGGAAGTCAGTTCAGAGGCAAGAAGCAATGCAGTTCAGTGTTCAGCTGTGAATGAAACTCACTCTTCGTCAGCTTCTGCAGACAAAGGTACAACTGGAAGCGTGACACTAGAGTCTCTAGATCATGACATTGTTGCCAACCAGAATTTGAGTAGAGAGGATCCATCTACAGTTCTAAATGCTGCAGGGTCCTGCAATCTTCAGAGATTAGGCAAGAGGAAGCAAGATGATTGTGCTGACAGTAGCCCCAGCAGGGATTCTTGTAATTGTAAGAGGCAAAGTAAGGACTGTTCACTTGCTGATAATTCCATTGAGGATA…
S1_40557140	G/T	1	40557140	CM007982.1	1:40558218	ATGGATCCCCCACATACTGATGAACCTATGAAATCAGATGGAAGCACAGATGGTTATGGGGAAGTCAGTTCAGAGGCAAGAAGCAATGCAGTTCAGTGTTCAGCTGTGAATGAAACTCACTCTTCGTCAGCTTCTGCAGACAAAGGTACAACTGGAAGCGTGACACTAGAGTCTCTAGATCATGACATTGTTGCCAACCAGAATTTGAGTAGAGAGGATCCATCTACAGTTCTAAATGCTGCAGGGTCCTGCAATCTTCAGAGATTAGGCAAGAGGAAGCAAGATGATTGTGCTGACAGTAGCCCCAGCAGGGATTCTTGTAATTGTAAGAGGCAAAGTAAGGACTGTTCACTTGCTGATAATTCCATTGAGGATAAAATGTATATTGATGTTACTGGT…
S1_40557155	G/A	1	40557155	CM007982.1	1:40558233	ACTGATGAACCTATGAAATCAGATGGAAGCACAGATGGTTATGGGGAAGTCAGTTCAGAGGCAAGAAGCAATGCAGTTCAGTGTTCAGCTGTGAATGAAACTCACTCTTCGTCAGCTTCTGCAGACAAAGGTACAACTGGAAGCGTGACACTAGAGTCTCTAGATCATGACATTGTTGCCAACCAGAATTTGAGTAGAGAGGATCCATCTACAGTTCTAAATGCTGCAGGGTCCTGCAATCTTCAGAGATTAGGCAAGAGGAAGCAAGATGATTGTGCTGACAGTAGCCCCAGCAGGGATTCTTGTAATTGTAAGAGGCAAAGTAAGGACTGTTCACTTGCTGATAATTCCATTGAGGATAAAATGTATATTGATGTTACTGGTTCTGGCAATCAAGCT…
S1_42094686	C/T	1	42094686	CM007982.1	1:42095783	TAACACCAACCGGGACTAAAGGGGGTGGGCGCGTGCCCCCCTTTTAGTCTCGGTTCGTAACACCAACCGGGACTAGGGGGGAGGGGGCTTTTGTCTCCGAACTTTAGTCCCGGTTGGACTTGAGAGATCTAAACCCCTCTCCAACCGGGACTGAAGCCCTCCCTACCGGTGATAGTACGTCCTGCAGCTTTCTGGACTTCCTTAGCGCAGGGGGCATATGCATGTATACATGCTTGCTTAGCTTCTTTGCATTATTAATGCATTATTGGTACTGCATGCATGCCTCTATATTGTGTTGCAAAAGAAGTACCTAGCTAGCGCATATCTGTTTGCCTCGTTGCTGGACCTTGCAAAGAAAAGTCCCGTGTCACGCTGCAGGTCTGTTTGCAGTGGCTGAAA…
S1_43008837	T/C	1	43008837	CM007982.1	1:43009960	AGCCTGAAATTGACATTGAACATGAACTATTCTGTTGCTCTAAATGGAACTCGAATTTTACTTTGCCTAGTGCAAAACCTGATTGAAATGCTGCTGTCGTTGTCCACCAAAAACAGCTGTTGATGTCGATCAACACAAAGGCAGTAGAGCAACCAGCTAATGCTAGACAGGAGCAGCTGCAGATGGCAGATGCACTGCCATCGAACTACATGGAGCTGCAGAAAAATGATTCGTTCAATTGGAAGATGAATCGGATGGGGGATCTCGCGGCCGTACCTTGTAGGGACGTGACGTGGTAGACGGCCCCGTTCAGGTCGCGGATGGCGTGGCGGCTGAACCTCTCGGCATGACCGGCGAAAGCGCGGAGCCGGGGGTCCGCGTCCTTGTACAGCATCTCTA…
S1_43008846	A/G	1	43008846	CM007982.1	1:43009969	TTGACATTGAACATGAACTATTCTGTTGCTCTAAATGGAACTCGAATTTTACTTTGCCTAGTGCAAAACCTGATTGAAATGCTGCTGTCGTTGTCCACCAAAAACAGCTGTTGATGTCGATCAACACAAAGGCAGTAGAGCAACCAGCTAATGCTAGACAGGAGCAGCTGCAGATGGCAGATGCACTGCCATCGAACTACATGGAGCTGCAGAAAAATGATTCGTTCAATTGGAAGATGAATCGGATGGGGGATCTCGCGGCCGTACCTTGTAGGGACGTGACGTGGTAGACGGCCCCGTTCAGGTCGCGGATGGCGTGGCGGCTGAACCTCTCGGCATGACCGGCGAAAGCGCGGAGCCGGGGGTCCGCGTCCTTGTACAGCATCTCTACGCCGCCAT…
S1_44352562	A/G	1	44352562	CM007982.1	1:44353754	CCTGAGCTGGTGGACCCATCGAGCCTGTACATGGTGATGCCGACTGTCGCTGAAGGCGCTGTAGCGCTGTGCTGATGCTGATGATAATCTCTCTCCCAAAATGGCAGTGGCCAGCAGCTTCCCTCCGTCTGAAGTTCCAGGAGCCAGATGGTTCAAGATGTATTGGTTCAGGCTTCAAACAATCACCTGCAGAAACAGTCACAGTGTCAAATATCACCTGCAGAAACAGTCGCAATGTCAGAACCTTATGGAATCACCAGAACGAGATCCCATCTTTAATTAATAACTATTTCATGTTGCTGAGAACTAATTGGCAGAAGCTAACAAACTACAAGTTCCATTTGTTCAATGTCTTTATCTTACGAATGAAATGTAATTTTGACAAGTGTATTATGTTCT…
S1_44352565	G/A	1	44352565	CM007982.1	1:44353757	GAGCTGGTGGACCCATCGAGCCTGTACATGGTGATGCCGACTGTCGCTGAAGGCGCTGTAGCGCTGTGCTGATGCTGATGATAATCTCTCTCCCAAAATGGCAGTGGCCAGCAGCTTCCCTCCGTCTGAAGTTCCAGGAGCCAGATGGTTCAAGATGTATTGGTTCAGGCTTCAAACAATCACCTGCAGAAACAGTCACAGTGTCAAATATCACCTGCAGAAACAGTCGCAATGTCAGAACCTTATGGAATCACCAGAACGAGATCCCATCTTTAATTAATAACTATTTCATGTTGCTGAGAACTAATTGGCAGAAGCTAACAAACTACAAGTTCCATTTGTTCAATGTCTTTATCTTACGAATGAAATGTAATTTTGACAAGTGTATTATGTTCTTGA…
S1_44989367	T/A	1	44989367	CM007982.1	1:44990561	CGAGTCTGCACCGCGCATGCATGCAGACATGCAGAATGCAGTGCAGATGCATGCTCTCTCTGCTCCCGGCCGCGGCCGCTTCACATCACCGCCGGAGCGGACACGGGTACCGGCCGGCGCACAGGGAGGACCACCACCATCCTTTGGCTTGTACACGTACGTGGCGGCTTCACATTGCACGCGCGCGCGCACCAGTAGCTTTTAACCCAGCAGGCCTGCAGCCTGCAGGCCGGATGGCCGGTGCACTGGTATGGCATGTGCGACTTTTTTCCCCAAAATAAGAAAAAATAAACGTACATGTGCAGATTTCTTGAAGCCGGGACGGGTAATGGCGTTAAGCCGCCGGCGCCCCTCTAGCGGGACACCTCACCGGCTCACTCCCCCGCCGTGCGCCGTCGA…
S1_45447000	A/G	1	45447000	CM007982.1	1:45448218	ATAGTAGAATCATGTACAATCAAGGCTTAGCCAAGGCGACTGTTGGTGAAACAAGACTAAACCAAACCATGTAGGATTACTAGCACGGGCATGTAATGTATAGCTTGGTGAATGGTGATCGAGTGGGTCGCGAAAGGCAGCCTCATCAGTTTGATTGACGGTGACTACACGCTGCAGGCCATGGGGCCATGGGGGGCATAAATATATCAACGCAATGGGGACTAGAAAGGGACGCCGGCCGGTGGTCAGTCGTCGGTCGTCACTCACGGTGTATGCAGCGGCGATGCGACATGCACTCGATTTGCTTGCAAAACGTATCCATCAATCGGTCGTTCTCTGCAGGGCACGGGTTGTCAGCTTATGGCTCGGTTTGGATTCACGCGTGTACGTCGATCTCAC…
S1_45502455	A/G	1	45502455	CM007982.1	1:45503673	GTACTGCATGCAGCACACAGCAGCAGTACCGTCCGTGTAAAAGTGCACTAGGTGACGGCGCTTTTCCCACCGGGCAAAGGTGCACGCATACAGTGGGACTCTGCACCTGGCCTGGCCTGCAGCTAGCGCATCTCGCGCGTGCGTCGTCGTCCGGGTCTGGTGGGCGACGACGATGATGATCCAGTCCTCCCGGTCTTGGCATAGCGAGGTTTCCTGCGTCCCTTTCCCTGCAGCAGCAGCAGCCTCCCTCGAGCTTGCAGTGCAGCAGTAGGGCCACGTGCTCTCCCACTCCCAGCGCCTTTCCCTGCTTTTCTTTGGCAGCAAGTGCGCCCGGTAGCACACTAGCAGCAGAAACATCATCGACATCATCATTTTGTTAACCAACCAAACGTAATCCTT…
S1_45707851	G/A	1	45707851	CM007982.1	1:45709083	CTGAACTTGAAACGCAAGTTCATAACATGTTGAAACGCAAGTTCGTAAGTATTTTGAAATAACTAAAACATGTGAATTTTGACATTTTCAACACAAGCAGAAATTCCATTTACCCAAGCTGAAGGTTTCGAAAAGAATTCATTTCCAAGATCTATGAACCAAAGCATATCAGAAGGCTGCAGAAACTAACATGCTGGATCGCTTGTTCTGTGAAGGACTGAAGGTCTTCAAATGCTTGGCAAAAGCTCTACGCCCTTGTCCAGAGCTGCCACCTCCATTGCTCAGCGCAGGCCCAAAACCACTGAAGAACCACCTCCATTGGCAAAATATACACAGAAGGTAGCTCTGAACCTGCAGCAATGAAACATTTGAATATTGAAAATTTGTGGCTGAAGTGCA…
S1_45707871	A/G	1	45707871	CM007982.1	1:45709103	CATAACATGTTGAAACGCAAGTTCGTAAGTATTTTGAAATAACTAAAACATGTGAATTTTGACATTTTCAACACAAGCAGAAATTCCATTTACCCAAGCTGAAGGTTTCGAAAAGAATTCATTTCCAAGATCTATGAACCAAAGCATATCAGAAGGCTGCAGAAACTAACATGCTGGATCGCTTGTTCTGTGAAGGACTGAAGGTCTTCAAATGCTTGGCAAAAGCTCTACGCCCTTGTCCAGAGCTGCCACCTCCATTGCTCAGCGCAGGCCCAAAACCACTGAAGAACCACCTCCATTGGCAAAATATACACAGAAGGTAGCTCTGAACCTGCAGCAATGAAACATTTGAATATTGAAAATTTGTGGCTGAAGTGCAAATCGGAAATTTGCAAGAAG…
S1_45707877	T/A	1	45707877	CM007982.1	1:45709109	ATGTTGAAACGCAAGTTCGTAAGTATTTTGAAATAACTAAAACATGTGAATTTTGACATTTTCAACACAAGCAGAAATTCCATTTACCCAAGCTGAAGGTTTCGAAAAGAATTCATTTCCAAGATCTATGAACCAAAGCATATCAGAAGGCTGCAGAAACTAACATGCTGGATCGCTTGTTCTGTGAAGGACTGAAGGTCTTCAAATGCTTGGCAAAAGCTCTACGCCCTTGTCCAGAGCTGCCACCTCCATTGCTCAGCGCAGGCCCAAAACCACTGAAGAACCACCTCCATTGGCAAAATATACACAGAAGGTAGCTCTGAACCTGCAGCAATGAAACATTTGAATATTGAAAATTTGTGGCTGAAGTGCAAATCGGAAATTTGCAAGAAGATGAAG…
S1_45707946	G/A	1	45707946	CM007982.1	1:45709178	AGCAGAAATTCCATTTACCCAAGCTGAAGGTTTCGAAAAGAATTCATTTCCAAGATCTATGAACCAAAGCATATCAGAAGGCTGCAGAAACTAACATGCTGGATCGCTTGTTCTGTGAAGGACTGAAGGTCTTCAAATGCTTGGCAAAAGCTCTACGCCCTTGTCCAGAGCTGCCACCTCCATTGCTCAGCGCAGGCCCAAAACCACTGAAGAACCACCTCCATTGGCAAAATATACACAGAAGGTAGCTCTGAACCTGCAGCAATGAAACATTTGAATATTGAAAATTTGTGGCTGAAGTGCAAATCGGAAATTTGCAAGAAGATGAAGAACCTTGGTGTCCTAGTTCTAATTACAACAAACACGGAAGGCAATAGAATTTTAAATATAAGAACAGAC…
S1_47531997	T/C	1	47531997	CM007982.1	1:47533271	AACCAAGAAAGTATCCATGACCTCGTCTTGCTGTTCTTGCCACCATGCAGTCCGCACTTGACCCCATCAACCACCGGGTCCCTCGAACCAAGCCTAGTTGAACGCTCCACACCTAGAGGCCCACCGGTATGGATCTTTCGCGCTTGTTCTTCACCTGCACCGACACCAATCACACCCCAACCTGCAGCTGCAATACTTAGTCAAGAGTCAGTCCACACCATGTTGTCAGTCACTTATCACACCAGGAAGCGACCATCCACCAGTCCTCAAACCACACAGTCTCTCGCAATGGACTTGTGCGTTTGTTGGGCACGTGTGAGGCATGTGTTGCCCGGTTCATGCATGTGCAGCAGGTGAGCTGCAGCGTGGCGGAACGACGCGTCATGACGAGTTCTAGGG…
S1_47532012	C/A	1	47532012	CM007982.1	1:47533286	CATGACCTCGTCTTGCTGTTCTTGCCACCATGCAGTCCGCACTTGACCCCATCAACCACCGGGTCCCTCGAACCAAGCCTAGTTGAACGCTCCACACCTAGAGGCCCACCGGTATGGATCTTTCGCGCTTGTTCTTCACCTGCACCGACACCAATCACACCCCAACCTGCAGCTGCAATACTTAGTCAAGAGTCAGTCCACACCATGTTGTCAGTCACTTATCACACCAGGAAGCGACCATCCACCAGTCCTCAAACCACACAGTCTCTCGCAATGGACTTGTGCGTTTGTTGGGCACGTGTGAGGCATGTGTTGCCCGGTTCATGCATGTGCAGCAGGTGAGCTGCAGCGTGGCGGAACGACGCGTCATGACGAGTTCTAGGGATTTAGGTGTAGCTT…
S1_47532082	G/A	1	47532082	CM007982.1	1:47533356	AACCAAGCCTAGTTGAACGCTCCACACCTAGAGGCCCACCGGTATGGATCTTTCGCGCTTGTTCTTCACCTGCACCGACACCAATCACACCCCAACCTGCAGCTGCAATACTTAGTCAAGAGTCAGTCCACACCATGTTGTCAGTCACTTATCACACCAGGAAGCGACCATCCACCAGTCCTCAAACCACACAGTCTCTCGCAATGGACTTGTGCGTTTGTTGGGCACGTGTGAGGCATGTGTTGCCCGGTTCATGCATGTGCAGCAGGTGAGCTGCAGCGTGGCGGAACGACGCGTCATGACGAGTTCTAGGGATTTAGGTGTAGCTTCTGCATGCAAGATCGCTGCATTGGGTTCGGTCCGAGTTGGTTAGAGGGACGGCGTGCGCATCATGGGTCT…
S1_47633083	A/G	1	47633083	CM007982.1	1:47634363	CAAAGTATAAAGAGAACAACTCTAATAAAAATAAAAAAAATGTACATAACTCCGACTAGCTGCTTGATCTTATGCTTCGCTTGTTGCACTTTGCATTTTGAAAATAATGAATAGAGAATAAAACAATTTACCGGGGCATTGTCATTCTCGACGGCGACGAGCTTCTGCAGCAGGAGCAACGGCAGCTGGTTCTCGAGCACAAGCATGTCACGGCAGATGTAGGGCAACATATAGAGCGCCCCATGGTGGCTGAAGATGGGGTCGTTGGGCGCGTATTCGTCCCCGCCGCCTTTCCCGTCGCGACCAGCGGCCCTCATCACCTCCAGCAAGAAGCACCCATCGAGGACCATCATCTGCAGGAACCTCTCCCTCCCGTCGCCTTCGCGCCACTCGGCGCCG…
S1_47633097	A/G	1	47633097	CM007982.1	1:47634377	AACAACTCTAATAAAAATAAAAAAAATGTACATAACTCCGACTAGCTGCTTGATCTTATGCTTCGCTTGTTGCACTTTGCATTTTGAAAATAATGAATAGAGAATAAAACAATTTACCGGGGCATTGTCATTCTCGACGGCGACGAGCTTCTGCAGCAGGAGCAACGGCAGCTGGTTCTCGAGCACAAGCATGTCACGGCAGATGTAGGGCAACATATAGAGCGCCCCATGGTGGCTGAAGATGGGGTCGTTGGGCGCGTATTCGTCCCCGCCGCCTTTCCCGTCGCGACCAGCGGCCCTCATCACCTCCAGCAAGAAGCACCCATCGAGGACCATCATCTGCAGGAACCTCTCCCTCCCGTCGCCTTCGCGCCACTCGGCGCCGAGGTCCAGGTACGC…
S1_47633113	A/G	1	47633113	CM007982.1	1:47634393	ATAAAAAAAATGTACATAACTCCGACTAGCTGCTTGATCTTATGCTTCGCTTGTTGCACTTTGCATTTTGAAAATAATGAATAGAGAATAAAACAATTTACCGGGGCATTGTCATTCTCGACGGCGACGAGCTTCTGCAGCAGGAGCAACGGCAGCTGGTTCTCGAGCACAAGCATGTCACGGCAGATGTAGGGCAACATATAGAGCGCCCCATGGTGGCTGAAGATGGGGTCGTTGGGCGCGTATTCGTCCCCGCCGCCTTTCCCGTCGCGACCAGCGGCCCTCATCACCTCCAGCAAGAAGCACCCATCGAGGACCATCATCTGCAGGAACCTCTCCCTCCCGTCGCCTTCGCGCCACTCGGCGCCGAGGTCCAGGTACGCGCTCAGCAGCTCCTCC…
S1_47633172	C/T	1	47633172	CM007982.1	1:47634452	TTTGCATTTTGAAAATAATGAATAGAGAATAAAACAATTTACCGGGGCATTGTCATTCTCGACGGCGACGAGCTTCTGCAGCAGGAGCAACGGCAGCTGGTTCTCGAGCACAAGCATGTCACGGCAGATGTAGGGCAACATATAGAGCGCCCCATGGTGGCTGAAGATGGGGTCGTTGGGCGCGTATTCGTCCCCGCCGCCTTTCCCGTCGCGACCAGCGGCCCTCATCACCTCCAGCAAGAAGCACCCATCGAGGACCATCATCTGCAGGAACCTCTCCCTCCCGTCGCCTTCGCGCCACTCGGCGCCGAGGTCCAGGTACGCGCTCAGCAGCTCCTCCAAGACCTCCTCCACAACGGCCGCCAACATCTCCAGCGGCCGCTTGGTCCGCCGCAGCAG…
S1_47633173	T/C	1	47633173	CM007982.1	1:47634453	TTGCATTTTGAAAATAATGAATAGAGAATAAAACAATTTACCGGGGCATTGTCATTCTCGACGGCGACGAGCTTCTGCAGCAGGAGCAACGGCAGCTGGTTCTCGAGCACAAGCATGTCACGGCAGATGTAGGGCAACATATAGAGCGCCCCATGGTGGCTGAAGATGGGGTCGTTGGGCGCGTATTCGTCCCCGCCGCCTTTCCCGTCGCGACCAGCGGCCCTCATCACCTCCAGCAAGAAGCACCCATCGAGGACCATCATCTGCAGGAACCTCTCCCTCCCGTCGCCTTCGCGCCACTCGGCGCCGAGGTCCAGGTACGCGCTCAGCAGCTCCTCCAAGACCTCCTCCACAACGGCCGCCAACATCTCCAGCGGCCGCTTGGTCCGCCGCAGCAGG…
S1_47810765	G/A	1	47810765	CM007982.1	1:47812045	GTTAAATTTTCTGGAAATGGGGGGATCTGCCCCGTCAATTGGTTAGAATTGAAATCAAGATTTACCACTGACATGAATTTCAAATCTGCTGGCAAACCTCCCCTGAGATTATTCTGCGATACGTTCAAAAATATCGCTTTCGAAAAGGCACTGCAGAACCAGTGTGGAATCCTGTCACTTATACCCGTGGCTGAGATGTGGAGCTCTTTGATGTCCACCATCCACTGCAGCCAGGCAGGAAATGCAGGACCCATTTGGCAAGTTGAAAAATCAGCATACTGAAGTCTGAAAGGAGGTTTCCATTTCGAACTGATCTCAATTCTCAGAGAATTAGAAGATAAATCTATGTACTGCAACTTCTTCAGACTGTCAAAGTGTTCCTCTCTGATGACCCCATCC…
S1_47917298	G/C	1	47917298	CM007982.1	1:47918587	TCATGCTAAGATCAAGGTACTCCAGATGCTCCAGTGAAAGCAAAGAACGACTTATCTTGCCGACAAGCGCATGACCATCGTAGAGATCGGCGTTCCGAAGCCGAATCTCGACGACATGGCCATGGCCATGACCGTCAGTGCCGTCGCTGCAGCGGACGCCTCGCCAGCGGCAGCAGCCATCGTCCATCCCGTGGACACCTGCTTGCCGTCGCCTCCACGATGCGAGAACGCCCGCCGGGTCGCCCGTGACGCCTCGCTTCTTGAACGCCAGCAGCGCGTCCATCTCGTGCGGCATGCAGCTCGCACCAGATCGGGCAGCTGCAGGTTGGGGCGGCTGCATCTGCACTGCTGCTCTTGTGAGCACGACGAAGTAGCTGCAGGCCGCCGCCAGAAGCAGCA…
S1_47917342	C/T	1	47917342	CM007982.1	1:47918631	GAACGACTTATCTTGCCGACAAGCGCATGACCATCGTAGAGATCGGCGTTCCGAAGCCGAATCTCGACGACATGGCCATGGCCATGACCGTCAGTGCCGTCGCTGCAGCGGACGCCTCGCCAGCGGCAGCAGCCATCGTCCATCCCGTGGACACCTGCTTGCCGTCGCCTCCACGATGCGAGAACGCCCGCCGGGTCGCCCGTGACGCCTCGCTTCTTGAACGCCAGCAGCGCGTCCATCTCGTGCGGCATGCAGCTCGCACCAGATCGGGCAGCTGCAGGTTGGGGCGGCTGCATCTGCACTGCTGCTCTTGTGAGCACGACGAAGTAGCTGCAGGCCGCCGCCAGAAGCAGCACCGCCGCGGCGGCTGAGCCACGCATGCTGGATCCCCTCGTGGTT…
S1_48564644	A/G	1	48564644	CM007982.1	1:48565940	TGGGCCTAGTTCTTCAGTAACAGTGGTGTTGGGCTGTTTGTTTTTGTTTTGGGTATCCTATATTTGTCATCAGTCAAGGAGTGAAGAGTTCCCTTAATTAGCCGATTCATGAGAAAAGTAGTGGTTTGGCTGCAGCAGAACTGAAGAAGCTCAGCAGCGACCCAAAAGTCTTGAGTATCTGCTGCATCATTCCTAGGAACACCTAAAATTTTAGGGGCACCCGTCTCTCTGCAGAGTAACAAGTGCAGAGATTAGTGTTATGGGGTTTCAGTTAATCCAAGTTTCTGTCATTTTTAGCAGCAGGGTAGGCAATCTGTTAAATCAAATTTTATGTCCAAGCTTCAGTTAGGTGACCTGTTAGCAAAGGTTGGGCTGCCAGATTTGGCATACCATGAATTT…
S1_49823213	C/T	1	49823213	CM007982.1	1:49824545	AAGTCACGAATTACTAGAACTAACATGAATATATTAACGGCAAATGCTTGGGTACGGTGCACATATTATGCAATAGAAAATGTATTTTATTTTTATTCAAGTCGAACAGATGGAGGCACTACACTGCTTGATGTGGGCAGCAGCATTGATATGCTAAATTACGTTTGCTGCAGAAGGCCCCGTTGCCATTGAAGCCCTTGCTGGCACAAACTTGCCTGCAGTCATGATCTACACAGTGTGAAGCACTGTAAGGATAGCACGTCACCTCTGGCTTGCGGCGACGGTCGTCAAGTTCAACTACACTTGCAACACAACACAATCAGATTCAGATTGCTTGATTAGTTAGTAATCTGAACATCACAAAAGAAAAAACGAAGCGTAAGGAGCTATACGCGTACC…
S1_49955174	A/C	1	49955174	CM007982.1	1:49956514	GGTCTAGTACAAAAGGATTTCCCCTGGCATCCCAGGTGAGATCACAGGGGAGGGGAGAGGAGAGTACAACAACCAAGATGCATGGTTGCAAGCAAGGAGATTACAGACAAGAACAAAGGTAGTTGCGCCAGTGCTGGCATAATTGGTTTGTCTTTCGGTATCTGCAGGACCAAGCGGCCATGTCGTCGGTTATTCGTTTCAAAATTTCTCTACCAGAGAGTATTTGGTGGTCGAAGATCGGAGCATTGCGTGCCTTCCAGATGTGCCAAAGGATGAGAAGTATGACATCCAGATGAACTGCAGCCGGGAGACATAGTTCTTTTCCAAGGATCCACGGACACCGGCAATCACCAAAAAGATGCTCGATCCCAAGGAGGGCCCAGACTGTTCTTGCACTAG…
S1_50525831	G/C	1	50525831	CM007982.1	1:50527205	GGTTTGGCAAATGGACTTGGCAAAAGAAGACTCTCCACCCGCATATATGCGCGCTTACCTATCGCTTGGCATAACCAATTTTGGTGCCGTGACTTCCTGTCCCTTGCGTGCAAAACCTGTGCGCCTTCCGTTCCCCGCACGCGAAAGGTGGCACCTCTCATTCGTTTGCGAACATCTGCAGCCAGGCCGCTGCCACCGTTGTTCGTATACAGGCCGCCTTCGTCAGTCTTTGATCTTCTTCTACTAAAGAAAACGTCGCACCGCCTCTGCAGTCTATGCGAAGCCATGAAGCACAAACCTGGGATATCTGAGGCCTATTGTGGATGGAGAATGGCCAAGGAACCATCGGCAGCAAATCAGCTAGTTCACGTGTGGCCTGGTTGGAAGCAATCTTCGACG…
S1_50525856	G/C	1	50525856	CM007982.1	1:50527230	GAAGACTCTCCACCCGCATATATGCGCGCTTACCTATCGCTTGGCATAACCAATTTTGGTGCCGTGACTTCCTGTCCCTTGCGTGCAAAACCTGTGCGCCTTCCGTTCCCCGCACGCGAAAGGTGGCACCTCTCATTCGTTTGCGAACATCTGCAGCCAGGCCGCTGCCACCGTTGTTCGTATACAGGCCGCCTTCGTCAGTCTTTGATCTTCTTCTACTAAAGAAAACGTCGCACCGCCTCTGCAGTCTATGCGAAGCCATGAAGCACAAACCTGGGATATCTGAGGCCTATTGTGGATGGAGAATGGCCAAGGAACCATCGGCAGCAAATCAGCTAGTTCACGTGTGGCCTGGTTGGAAGCAATCTTCGACGCTGCAATCACCCCTCTGTCGCTTTC…
S1_50525873	A/G	1	50525873	CM007982.1	1:50527247	ATATATGCGCGCTTACCTATCGCTTGGCATAACCAATTTTGGTGCCGTGACTTCCTGTCCCTTGCGTGCAAAACCTGTGCGCCTTCCGTTCCCCGCACGCGAAAGGTGGCACCTCTCATTCGTTTGCGAACATCTGCAGCCAGGCCGCTGCCACCGTTGTTCGTATACAGGCCGCCTTCGTCAGTCTTTGATCTTCTTCTACTAAAGAAAACGTCGCACCGCCTCTGCAGTCTATGCGAAGCCATGAAGCACAAACCTGGGATATCTGAGGCCTATTGTGGATGGAGAATGGCCAAGGAACCATCGGCAGCAAATCAGCTAGTTCACGTGTGGCCTGGTTGGAAGCAATCTTCGACGCTGCAATCACCCCTCTGTCGCTTTCTGTGATCTATGTCGACC…
S1_50525896	T/G	1	50525896	CM007982.1	1:50527270	TTGGCATAACCAATTTTGGTGCCGTGACTTCCTGTCCCTTGCGTGCAAAACCTGTGCGCCTTCCGTTCCCCGCACGCGAAAGGTGGCACCTCTCATTCGTTTGCGAACATCTGCAGCCAGGCCGCTGCCACCGTTGTTCGTATACAGGCCGCCTTCGTCAGTCTTTGATCTTCTTCTACTAAAGAAAACGTCGCACCGCCTCTGCAGTCTATGCGAAGCCATGAAGCACAAACCTGGGATATCTGAGGCCTATTGTGGATGGAGAATGGCCAAGGAACCATCGGCAGCAAATCAGCTAGTTCACGTGTGGCCTGGTTGGAAGCAATCTTCGACGCTGCAATCACCCCTCTGTCGCTTTCTGTGATCTATGTCGACCTGGCAGCAAACTGGCGACACCGC…
S1_51162788	A/C	1	51162788	CM007982.1	1:51164190	GCCAGCGCGGGCGGACGGGGGCGATGTTTCCGAAGACCAACTTCCCCAACAGCAAGGTTGCTCAGTGGCGCAACAGCTGGGGACCCCAGCGTGTGTTCCCCGGCAAAAGCTCAAGCCTTCGGTCTCTACGGCCGGGTGCATGGCGAGCGGCTGCGAGCGAGGTGGCGGCGCGACACCTGCAGGGAAAAAGGTGGCTCGAAAACTGGCTAGCGCGGCACGAAGGCTGGTCGGCAACTCCGGTACAAAGGTGCGGGCGGCAAGGCTCACCGGTAGCGGCGCGTTCTCCTGCAGAAAAGGCACCACGGCACGAAGGACGGTTCACAGCACACGGCGAGCATAAGCACGATGGTCGTCCAGAATGGGTCAACGAGGGAGGGATACGACGGACCGGTGATGGGA…
S1_51162791	T/C	1	51162791	CM007982.1	1:51164193	AGCGCGGGCGGACGGGGGCGATGTTTCCGAAGACCAACTTCCCCAACAGCAAGGTTGCTCAGTGGCGCAACAGCTGGGGACCCCAGCGTGTGTTCCCCGGCAAAAGCTCAAGCCTTCGGTCTCTACGGCCGGGTGCATGGCGAGCGGCTGCGAGCGAGGTGGCGGCGCGACACCTGCAGGGAAAAAGGTGGCTCGAAAACTGGCTAGCGCGGCACGAAGGCTGGTCGGCAACTCCGGTACAAAGGTGCGGGCGGCAAGGCTCACCGGTAGCGGCGCGTTCTCCTGCAGAAAAGGCACCACGGCACGAAGGACGGTTCACAGCACACGGCGAGCATAAGCACGATGGTCGTCCAGAATGGGTCAACGAGGGAGGGATACGACGGACCGGTGATGGGACGA…
S1_51162812	T/C	1	51162812	CM007982.1	1:51164214	TGTTTCCGAAGACCAACTTCCCCAACAGCAAGGTTGCTCAGTGGCGCAACAGCTGGGGACCCCAGCGTGTGTTCCCCGGCAAAAGCTCAAGCCTTCGGTCTCTACGGCCGGGTGCATGGCGAGCGGCTGCGAGCGAGGTGGCGGCGCGACACCTGCAGGGAAAAAGGTGGCTCGAAAACTGGCTAGCGCGGCACGAAGGCTGGTCGGCAACTCCGGTACAAAGGTGCGGGCGGCAAGGCTCACCGGTAGCGGCGCGTTCTCCTGCAGAAAAGGCACCACGGCACGAAGGACGGTTCACAGCACACGGCGAGCATAAGCACGATGGTCGTCCAGAATGGGTCAACGAGGGAGGGATACGACGGACCGGTGATGGGACGACGGCTCAATGGCACACAACTC…
S1_51162838	C/A	1	51162838	CM007982.1	1:51164240	AGCAAGGTTGCTCAGTGGCGCAACAGCTGGGGACCCCAGCGTGTGTTCCCCGGCAAAAGCTCAAGCCTTCGGTCTCTACGGCCGGGTGCATGGCGAGCGGCTGCGAGCGAGGTGGCGGCGCGACACCTGCAGGGAAAAAGGTGGCTCGAAAACTGGCTAGCGCGGCACGAAGGCTGGTCGGCAACTCCGGTACAAAGGTGCGGGCGGCAAGGCTCACCGGTAGCGGCGCGTTCTCCTGCAGAAAAGGCACCACGGCACGAAGGACGGTTCACAGCACACGGCGAGCATAAGCACGATGGTCGTCCAGAATGGGTCAACGAGGGAGGGATACGACGGACCGGTGATGGGACGACGGCTCAATGGCACACAACTCAGGCAGGGGAACAAAAAGGGAGCGGC…
S1_51162901	A/C	1	51162901	CM007982.1	1:51164303	AGCCTTCGGTCTCTACGGCCGGGTGCATGGCGAGCGGCTGCGAGCGAGGTGGCGGCGCGACACCTGCAGGGAAAAAGGTGGCTCGAAAACTGGCTAGCGCGGCACGAAGGCTGGTCGGCAACTCCGGTACAAAGGTGCGGGCGGCAAGGCTCACCGGTAGCGGCGCGTTCTCCTGCAGAAAAGGCACCACGGCACGAAGGACGGTTCACAGCACACGGCGAGCATAAGCACGATGGTCGTCCAGAATGGGTCAACGAGGGAGGGATACGACGGACCGGTGATGGGACGACGGCTCAATGGCACACAACTCAGGCAGGGGAACAAAAAGGGAGCGGCGGCGTGCTCACGTAGGGGCGGCGGCAGCACCTGCAGAAAATCACGGCGCGGCGGCCGGACAGA…
S1_51162934	T/C	1	51162934	CM007982.1	1:51164336	GCGGCTGCGAGCGAGGTGGCGGCGCGACACCTGCAGGGAAAAAGGTGGCTCGAAAACTGGCTAGCGCGGCACGAAGGCTGGTCGGCAACTCCGGTACAAAGGTGCGGGCGGCAAGGCTCACCGGTAGCGGCGCGTTCTCCTGCAGAAAAGGCACCACGGCACGAAGGACGGTTCACAGCACACGGCGAGCATAAGCACGATGGTCGTCCAGAATGGGTCAACGAGGGAGGGATACGACGGACCGGTGATGGGACGACGGCTCAATGGCACACAACTCAGGCAGGGGAACAAAAAGGGAGCGGCGGCGTGCTCACGTAGGGGCGGCGGCAGCACCTGCAGAAAATCACGGCGCGGCGGCCGGACAGAGGCGAAGCAAAGGGAAGGAACGTGTGGCTGCAC…
S1_51162996	A/G	1	51162996	CM007982.1	1:51164398	AGCGCGGCACGAAGGCTGGTCGGCAACTCCGGTACAAAGGTGCGGGCGGCAAGGCTCACCGGTAGCGGCGCGTTCTCCTGCAGAAAAGGCACCACGGCACGAAGGACGGTTCACAGCACACGGCGAGCATAAGCACGATGGTCGTCCAGAATGGGTCAACGAGGGAGGGATACGACGGACCGGTGATGGGACGACGGCTCAATGGCACACAACTCAGGCAGGGGAACAAAAAGGGAGCGGCGGCGTGCTCACGTAGGGGCGGCGGCAGCACCTGCAGAAAATCACGGCGCGGCGGCCGGACAGAGGCGAAGCAAAGGGAAGGAACGTGTGGCTGCACTCTTCTTGCACCAACTTCAAACACCTGGTGTGCGTTCAAAAGGCAGCAGAACAAGCAACCGA…
S1_51163043	C/T	1	51163043	CM007982.1	1:51164445	GGCAAGGCTCACCGGTAGCGGCGCGTTCTCCTGCAGAAAAGGCACCACGGCACGAAGGACGGTTCACAGCACACGGCGAGCATAAGCACGATGGTCGTCCAGAATGGGTCAACGAGGGAGGGATACGACGGACCGGTGATGGGACGACGGCTCAATGGCACACAACTCAGGCAGGGGAACAAAAAGGGAGCGGCGGCGTGCTCACGTAGGGGCGGCGGCAGCACCTGCAGAAAATCACGGCGCGGCGGCCGGACAGAGGCGAAGCAAAGGGAAGGAACGTGTGGCTGCACTCTTCTTGCACCAACTTCAAACACCTGGTGTGCGTTCAAAAGGCAGCAGAACAAGCAACCGACGGCACCTAGCTAGTGTTCAAGAGATCACGGTGCAACCACGACACGA…
S1_51631988	G/C	1	51631988	CM007982.1	1:51633393	AATGCTTCCGTGGAGAGTGTTTGTGCTCAGGTTCAGCATCTGAAGCCTTCTGAGCTGACCGAGCTCCGGAGGTATCTGCCCAACAAATTGGTTACCATGAAGGTCCAACTTCTTGACAAATGATAGGTTGCCCAGGAACGGCGATATGTGTCCTGAAAGGTTGAAGGAGCCCATGAGCAGTGAGACCACCCTCTCAGGTTGCCGACGGCTGCAAAGAACTCCTGGCCAGCTGCAGTAGTGATTTGAACTATTCCATGATGCCAGCAAGCCATTGGATGAGCTTGATAGCATGGACTTGAAGGCGAGTAGCGCAAGCTCATCAGTCGTGGCATTGCTGCTTCCTGCAGACACAAGAGCATGGGAGCTGAAGAACAACAACGAGAAGCAGAAAATTGTCGC…
S1_51632003	G/C	1	51632003	CM007982.1	1:51633408	AGTGTTTGTGCTCAGGTTCAGCATCTGAAGCCTTCTGAGCTGACCGAGCTCCGGAGGTATCTGCCCAACAAATTGGTTACCATGAAGGTCCAACTTCTTGACAAATGATAGGTTGCCCAGGAACGGCGATATGTGTCCTGAAAGGTTGAAGGAGCCCATGAGCAGTGAGACCACCCTCTCAGGTTGCCGACGGCTGCAAAGAACTCCTGGCCAGCTGCAGTAGTGATTTGAACTATTCCATGATGCCAGCAAGCCATTGGATGAGCTTGATAGCATGGACTTGAAGGCGAGTAGCGCAAGCTCATCAGTCGTGGCATTGCTGCTTCCTGCAGACACAAGAGCATGGGAGCTGAAGAACAACAACGAGAAGCAGAAAATTGTCGCTGCTTCCACCATGAT…
S1_52924474	T/C	1	52924474	CM007982.1	1:52925925	GATCGGACTAGATTACCAGAACGCTTTGGGAATCTGAAGTCTCTGCAGATGTTATTGGCACATTTAACAATTAAGTCTCTAATCATGCTGCATGATTTGGGTAAGCTGACTGAGCTGAGGACTCTGATGATCCGCTTCGATAAATGGGATGAGAGCTTTGAGGAACCTTTTGTCCAGTGTCTATCTAACCTTGTCAATCTTAACTCACTGCAGATATTTGCTTGCCATAATGGACTAGGTTCCCGTATTGGCATGCTAATACCAGGGCCTCAGAAGCTCCGATCCATTAACATAGGACCCGGCACCATCCATAGGGTGCCAGGATGGATGCCATCGCTCTCTTCCCTGACTGACCTTGACATCACATTATTAACATTGGGAGAGGAGGACCTTCAAATC…
S1_54307138	C/G	1	54307138	CM007982.1	1:54308609	CTCGCCGGATTGGTTGAGCAGGCAGGCAGAGCAGAGGACAGGGTGGATGGAGGAGGAGGAGGACCCCACCGCCACCGGAGGAAGCCGGAGGGAGCAGGTGATTATTGCGTTGCGTTACCGCAAGAAAGTGAGCGGAGCGGAGCGGAGCGGAGCGGAACGGAACGGAACGGAACCGCTGCTGCAGCCAGCCTGCAGAGGAAGAAGGAAGGGGAACGGGACGGAACAGTCGCGTGGGCTGCTGCTGCTGCAGCGGTGGCTGTCCCTGCTTGGACCGGCTGCCCGCCGCCTGCGGAATATTCTCCGCCGCGTGGTCTTTCTTGCACTCCTCCGTTTTCGTAAGGCACTAAAAGCTCCTTTTTTTACTGTCATGATGTGCTACTAATTAAAACTGACTTTATA…
S1_55191269	A/G	1	55191269	CM007982.1	1:55192786	TCAATCAGTAATTTCTGGATCGGACTGGATGCTAGAAAAAGCTGATCGATGTTTAACGGCTGACATGTAGGAGTGGAAAGTGTGGAGGTGAACATGGCGCAGAACCAGGTGACGGTGAAGGGCATCGTAGATCTGCAGGGCATCTGCGAGCGCCTCCGCAAGAGGACCATGCGCAACGCCACCGTCATCTCCCCGCCGCCACCTACTCCTCCTCCCCCCGCAGATGCTGATGCAGGCGCCGCCGCTCTTAAGGAGGAACCGGTCGTTGTTCATTCGCAGGTGAGCGAGGTGACGACGGTGGAGCTCCTCGTCAACATGCACTGCGACGCCTGCGCGGAGCAACTGCAGAAGAAGGTCCTCAAGTTGAGAGGCGTGCAGAGCGCAGACACCAACTACGGT…
S1_56886118	T/C	1	56886118	CM007982.1	1:56887662	GATACATAAAAAAACTCTCTGAAGTTGTCTTTCTTCATTCCTGCAGTAATATATTATTTATTATAAGTTTTTCGCATCAGATTGTGAGTGGGTTTCAGCAACTATTTCCCCTGTATTTGAATTTATTAACTACAGATTGAAGGAGAGGAAGCCTCTCGTTTGTCTAAAAGACACCTGGAACGTGAGAAAGCTCGTCAATACGCTGCAGCTGATTTTTCTGAAGACCTATCTGAAGGAGAAAAAGGAGAAAACAATAATGAACCACCTCATGATGAGATCACAAGGACACGAATGCCAAGGATTGGTTCAACTGATGTTATTGAGGCATGGGCAAGCCAGCACAGGGAAAAGAAAATGTACATAGTACTGATAAGGTATGGAACATTAGAGCTAAAGCCG…
S1_56886127	C/T	1	56886127	CM007982.1	1:56887671	AAAAACTCTCTGAAGTTGTCTTTCTTCATTCCTGCAGTAATATATTATTTATTATAAGTTTTTCGCATCAGATTGTGAGTGGGTTTCAGCAACTATTTCCCCTGTATTTGAATTTATTAACTACAGATTGAAGGAGAGGAAGCCTCTCGTTTGTCTAAAAGACACCTGGAACGTGAGAAAGCTCGTCAATACGCTGCAGCTGATTTTTCTGAAGACCTATCTGAAGGAGAAAAAGGAGAAAACAATAATGAACCACCTCATGATGAGATCACAAGGACACGAATGCCAAGGATTGGTTCAACTGATGTTATTGAGGCATGGGCAAGCCAGCACAGGGAAAAGAAAATGTACATAGTACTGATAAGGTATGGAACATTAGAGCTAAAGCCGCAGGTCTGC…
S1_56886182	T/C	1	56886182	CM007982.1	1:56887726	AAGTTTTTCGCATCAGATTGTGAGTGGGTTTCAGCAACTATTTCCCCTGTATTTGAATTTATTAACTACAGATTGAAGGAGAGGAAGCCTCTCGTTTGTCTAAAAGACACCTGGAACGTGAGAAAGCTCGTCAATACGCTGCAGCTGATTTTTCTGAAGACCTATCTGAAGGAGAAAAAGGAGAAAACAATAATGAACCACCTCATGATGAGATCACAAGGACACGAATGCCAAGGATTGGTTCAACTGATGTTATTGAGGCATGGGCAAGCCAGCACAGGGAAAAGAAAATGTACATAGTACTGATAAGGTATGGAACATTAGAGCTAAAGCCGCAGGTCTGCAGCTGATCTTCATCTCTTCCTTGTTATTAATGTGAATAACGCTTATAGTGACTAT…
S1_56944786	C/A	1	56944786	CM007982.1	1:56946339	ATCTGCATTTTTTGAGTTAATTTCACTAAACTAACAACTATTTCTGACGCTGTAGCTAGAATCAAAACTACACCAATTTCTGACTACTGTGTGGCCACCTAAGATGAGTGATCCCAAATATAAATCTGTCCACATGAGGTCCATAATTTTAACCAATATTTTGCTGCAGAACATTTAAGACATTAAAGTATTTGTTATTACGTTTTTTTGGCTTGAGTTGGACCATTTATTACACTTGTGATGTGCTTGGTGCTTGACATGCTTGGTCGTACTAACTTTGCCATATGCTCTTGCCTAATGTTAGTCTTGCCACACTTTTGTTGCAAGAAATTGGTCACCTAGTCTTAGAAAAACTTGGACAAAAACTGTATGTCCAAGTGGGTAAAGCTGCAGCTGTGA…
S1_56975060	T/A	1	56975060	CM007982.1	1:56976613	ATCGCTCCATCCCGTACGTGGAGAACCTTGGCCTGCGTGTGTACGCGTTGTGCTGCTCGATCAGGTGGATATATGATGATGAAAGCTAAGGCCGGTGGCGTCCTGGCCTGGCGATTCTGTACTGTACACATTCACGACGGCCGCCATAGCATGCTGGGAGAACCCTCAGTAAGAACGAGGACCAGGACCTGCAGACGAGGTTACCTTTGCATGGCGCGATACCCACTAGAGGATTTGGCCTTGGCAGCAATGTTGGTGCAAGCTGCAGCAGCGGCATCCACGTGGATCGAATCACATGTCGTCGGTGTTCTTCTTGTTGCTGTACCCAGCCGCCGGGCCTTCTTGCTCTTTGGTCTCCAACTTTCCCTCAGGCTAGGGAGTTCTTCGCGGGTTCTTTCT…
S1_56975083	C/G	1	56975083	CM007982.1	1:56976636	AACCTTGGCCTGCGTGTGTACGCGTTGTGCTGCTCGATCAGGTGGATATATGATGATGAAAGCTAAGGCCGGTGGCGTCCTGGCCTGGCGATTCTGTACTGTACACATTCACGACGGCCGCCATAGCATGCTGGGAGAACCCTCAGTAAGAACGAGGACCAGGACCTGCAGACGAGGTTACCTTTGCATGGCGCGATACCCACTAGAGGATTTGGCCTTGGCAGCAATGTTGGTGCAAGCTGCAGCAGCGGCATCCACGTGGATCGAATCACATGTCGTCGGTGTTCTTCTTGTTGCTGTACCCAGCCGCCGGGCCTTCTTGCTCTTTGGTCTCCAACTTTCCCTCAGGCTAGGGAGTTCTTCGCGGGTTCTTTCTCGCTCCCTGCCCCGTGTAGCTAG…
S1_56975111	A/G	1	56975111	CM007982.1	1:56976664	GCTGCTCGATCAGGTGGATATATGATGATGAAAGCTAAGGCCGGTGGCGTCCTGGCCTGGCGATTCTGTACTGTACACATTCACGACGGCCGCCATAGCATGCTGGGAGAACCCTCAGTAAGAACGAGGACCAGGACCTGCAGACGAGGTTACCTTTGCATGGCGCGATACCCACTAGAGGATTTGGCCTTGGCAGCAATGTTGGTGCAAGCTGCAGCAGCGGCATCCACGTGGATCGAATCACATGTCGTCGGTGTTCTTCTTGTTGCTGTACCCAGCCGCCGGGCCTTCTTGCTCTTTGGTCTCCAACTTTCCCTCAGGCTAGGGAGTTCTTCGCGGGTTCTTTCTCGCTCCCTGCCCCGTGTAGCTAGGGAAGATCGTGAGAGAACACCACACGGA…
S1_57817277	A/G	1	57817277	CM007982.1	1:57818814	AGCCATGCCTACAGCGGACACGAGTGCCCATGTGAAAAGGGCAGGGGCGGCGATGGGCACGCAGGCGAAGAGCAGCCGCTCCAGCGCGGCCACGATGGTGGGGTTCTCGAGCTGGATCCATCGGAACTGCAGCGACGCCCAGACGCCGATGAGGAAGGAGGTCTGGGCGCAGAGGAGCAGGGCGAGGCCGGTGAGTGGCAAGGAGGCGGCGGCCGCGGACGAGAGGGAGGCGGAGAAGAAGAAGGCGACGTCTGCAGCGATAATCGACGCCCAGACGGTGAAGAAGGCGCCCTGGCGCAGCTGGAGCGCGTCGAGGAGGTAGGACGCCGCGAGGCCGATGGCGAGGACGGCGAAGACNNNNNNNNNNNNNNNNNNNNNNNNNNNNNNNNNNNNNNNNNN…
S1_57817323	G/T	1	57817323	CM007982.1	1:57818837	GCGGCGATGGGCACGCAGGCGAAGAGCAGCCGCTCCAGCGCGGCCACGATGGTGGGGTTCTCGAGCTGGATCCATCGGAACTGCAGCGACGCCCAGACGCCGATGAGGAAGGAGGTCTGGGCGCAGAGGAGCAGGGCGAGGCCGGTGAGTGGCAAGGAGGCGGCGGCCGCGGACGAGAGGGAGGCGGAGAAGAAGAAGGCGACGTCTGCAGCGATAATCGACGCCCAGACGGTGAAGAAGGCGCCCTGGCGCAGCTGGAGCGCGTCGAGGAGGTAGGACGCCGCGAGGCCGATGGCGAGGACGGCGAAGACNNNNNNNNNNNNNNNNNNNNNNNNNNNNNNNNNNNNNNNNNNNNNNNNNNNNNNNNNNNNNNNNNNNNNNNNNNNNNNNNNNNNNNNN…
S1_58838871	A/C	1	58838871	CM007982.1	1:58840458	CACAAGGCGATTGTCGAATCTGGCTGCAGTAACGTGATCGAGATGGTGGCAAGAAGGGGGGGAGGGCGGTCCCCTTTAAAGTTTTTCATGGAAGAGGCCATGGCAGCTGGAAGTTGGATCCTAGCATGGAAGGTAGTCCATACAACAAGAGAGTGTAATTGTGGCGCTCATGAGCTCACGCAATGTCAACGCGTACAAAGAATTCTGCAGTGTGGCGTTGCGCGTCTCCGGTGTGTTGAGCAAATTATTGCTATTGATTGTAACTTAACTACCGAGTAATAACAAGATCTCTTCTTTTTACAAAATAAAAAAGAAAACTAAACCATTACTTCATCCTCAGCGTTAGGCTAAAGCTTTGGCTCGGTTTTTCAACTGTGTTGCAGTGGTTAAATGAAAGAC…
S1_62834827	T/G	1	62834827	CM007982.1	1:62836484	TATGATCTAGGTGTCCGGGTGCTGTTGGCTGTCCAATAAGAAATCATCATCGTCTTGTGATTCTTGCACCTGAGCTTCTTGATATTCTGAAGGATCCTGTGTTTGTGACTGCTGCTGCAGTTGATCCATTTGTGGGCTCGTCCATTGGTCCACATCATTATTCATGTGTGAGACACTACCAGTGGTTATTTGGGTACTCATTTGATGATGCAAATCAAGAGCTCCCGAAACATTGTTTCCATCCATCATCATTTCAGGGTTCGTCTGCAGTGCTTTATTCAGCATGATGAGGTTCAGGTTCTGGATCTCGGCTTGCAGTGATTCACGCACAGCTGCATAAAAAACAGTTAGACTCAAGAAGTAATATATAGATAAGCCACAAAGAAATAATTAACAAAA…
S1_69685517	C/G	1	69685517	CM007982.1	1:69687415	ACCGCGTCCTGTGTACCCAGCAGCCCGCAATGTCTTCGGCGCCACCGCGCCGTCAGCAGCAGTAGCAACCATGGCGGCCGGCGGCCGTTCGCCGCTTATGCCAAGGCCGTTCTCAGCGTCATACCTGCAGGGACCGCCGCCGCGTATCGTGCAGCAGGACATGTTCGCCCCGGGGACGCCAAGCGGCGCCGGAACGCGGCCGCGTGAGACTGGGGCCATCACGCTTAACTTTCAGCAACCACCGGCCGCCGCCGGTGATGTTTTCACGGGCATGGCTAGTGGTGCGGTGATGACCTTTGGAGCTTCAGCTGCAGCCACTGGCTCCAATCCACCCCTGGCTCCCCATCATGTTGGTGTCGCGTCGAACGAGCCAGCGATGGGTCCAGGGCTGTACGGCAA…
S1_70174303	G/A	1	70174303	CM007982.1	1:70176286	GAGCACACGCAGCCGCACGAGCACTCCGGGCACGACGACGGCGCCGCCGGNNNNNNNNNNNNNNNNNNNNNNNNNNNNNNNNNNNNNNNNNNNNNNNNNNNNNNNNNNNNNNNNNNNNNNNNNNNNNNNNNNNCGCAGCAACCCGCGCAGCCGCTGCACCAGTGGCCGCTGCAGCCCGGCTTGCAGCTGCAGCTGGGAAGGCTGCAGGCGCAGCAGCTTGTTGTTGGGCTGCAGCAGCCGGTGCACGAGGGGGCCTTCGGGCAGCTGCAGCTCGGTGGTGCACAGCACGGCGTGTCGCGGCAGGCGCAGCAGGAACAGCCGAAGCAGCAGCTCGGCTTCGGCAGGCAGTGGCAACAGCAGCTCAGGCATGAAAAGCAGGTGCCCAACTTTGATCTGCAC…
S1_70174316	T/C	1	70174316	CM007982.1	1:70176293	CGCACGAGCACTCCGGGCACGACGACGGCGCCGCCGGNNNNNNNNNNNNNNNNNNNNNNNNNNNNNNNNNNNNNNNNNNNNNNNNNNNNNNNNNNNNNNNNNNNNNNNNNNNNNNNNNNNCGCAGCAACCCGCGCAGCCGCTGCACCAGTGGCCGCTGCAGCCCGGCTTGCAGCTGCAGCTGGGAAGGCTGCAGGCGCAGCAGCTTGTTGTTGGGCTGCAGCAGCCGGTGCACGAGGGGGCCTTCGGGCAGCTGCAGCTCGGTGGTGCACAGCACGGCGTGTCGCGGCAGGCGCAGCAGGAACAGCCGAAGCAGCAGCTCGGCTTCGGCAGGCAGTGGCAACAGCAGCTCAGGCATGAAAAGCAGGTGCCCAACTTTGATCTGCACAGTGTTATTAGGT…
S1_70431859	A/C	1	70431859	CM007982.1	1:70433776	GGGTTTCTAAACTTGCAAAACTACAAATACTGAAACGCTGGAATTCGACTGTATCTGAAATCTGAATGGTAAAACATTTGCAAACGTTGTCGTGAAAATTTAGCCCTTGCATGTTGTCCACTCTGCAGATGCACTGCACTGTAATTTTGAGGTTGCAAATGCATGACTGTCTGCACTCGTTGAGTGAGAGTGCTGCCTGCCTCTGCCTGTGCCTGCCCTGTCTGTCTTTCTGTCTGTCAGCAGGATGATAACCGACAGCAGTAAGTGTCCTCTGATTGCCATTGCCTGCAGACTGCAGTGGATGGCTGTAGCCTTGCGGCCCTTTGGCTGCACAAGCGGCTGAAACGCTTGCTGCTCCAAGCTCGATCGGCGTCGACTTCCATGGTGCCCATCTGTCGG…
S1_70431891	A/T	1	70431891	CM007982.1	1:70433808	AAACGCTGGAATTCGACTGTATCTGAAATCTGAATGGTAAAACATTTGCAAACGTTGTCGTGAAAATTTAGCCCTTGCATGTTGTCCACTCTGCAGATGCACTGCACTGTAATTTTGAGGTTGCAAATGCATGACTGTCTGCACTCGTTGAGTGAGAGTGCTGCCTGCCTCTGCCTGTGCCTGCCCTGTCTGTCTTTCTGTCTGTCAGCAGGATGATAACCGACAGCAGTAAGTGTCCTCTGATTGCCATTGCCTGCAGACTGCAGTGGATGGCTGTAGCCTTGCGGCCCTTTGGCTGCACAAGCGGCTGAAACGCTTGCTGCTCCAAGCTCGATCGGCGTCGACTTCCATGGTGCCCATCTGTCGGAACAGTGAGGGCAATACAGCACGGTGATTAAG…
S1_70578198	A/G	1	70578198	CM007982.1	1:70580115	ATCATTTTTACATTTCACAAAGTTTTTTGGATAAGATGAATGGTCAAACAAGCAACGAACGTTTATATTTAGGGACGACCGTGTATCGTTCGTCCAAGTTGTGGCCGACAAGATCATTACGCCAGCTGTCGCGCGAATTCTGCCGTACGCGGCCGGGCCTATCATCGCACTGCAGGCAGGAACAGGAAAGCGTCAGGAGGGCAGCGTGAGCCCAATGCCCATGCATGCATGCGTCGCCGGCTTTCAGCAGTTAGGGCGGGCCCGACGACGACACGCACCATCATCCCCGTGGTCTCGTCGTCGTGTTCTCACTTCCCGGCAAGGAGCTAGCAAGCACACGAGGAATGGAATGGAACCCGATCGATCGATGGCGCCCACTGATTTCGAATGCTGCAGATG…
S1_70616791	T/C	1	70616791	CM007982.1	1:70618712	GCCTTCGACGTCGCCATTCGCCGCGTGGACGAGGCGTGGGCTTTCCTCTCGGATCCTCTCCGCAAATCCTTCCTCGACGCCAACCTAGATGCTGCGGCCGCTGCGGCGAAAGCGGCTGGGACCGCCAAAGCCAACGCCGTAGCCGACGCCGTGGCTAGCTGCAGCAGAAGCAGCTCGTGCAGCATCCACGACGACCTCTCCCGCTTCAGAGGGCGTCGTCGACGCCGTGGCTGGCTGGCTGCAGCAGAAGCAGCTCGTGCAGGTGCAGCATCCACGACCTCTCCCGCCGCTCCAGAGGGGCAGCACCCACCACTGTCGAATCCGTCGTCGTCGCCATCGCCATCTGATCCTCAGACTGTTACGAAACGGAAGAATATGAAGGCAGCCAACCAAGCATCA…
S1_72640115	G/T	1	72640115	CM007982.1	1:72642169	ATTCCGCACCAACAGAAGATCAGCTGTCAGTATCCTGTTCTGGACAAGTAACCATGCAAATAGCTTGTGCTTGCCCTCAGCACTTGCTTTCCAAATCGCCTTAGTGTCGAAACTGCAGTATGTGCCACGGAACTGTACCGAGTACGCCGACTTGGAAGTATAGTTACCATGTGCAGTCCAACGCCAGGTTATCGAATCAGTCTCATCAGTCAGTTGAATGTGCTGCAGCTTATCCCAAAGAAGAATAAATTCTGCAATCTCATCTGCAGTACTCATTCGCCATAGCCCTCTAGTCCAGTGATGGTTTGTCAGCTCCTCAGCAGCAGTTCTGTTCTTGCGCCAGGCCAGTTTGAACAGGTTAGGCGCCATGTCTCTCGGTGCCATGACCTCAAGCCATGA…
S1_72757129	T/C	1	72757129	CM007982.1	1:72759183	CATGCTGCATTGAGGGCTTTTTTGGATGGTAGAAGTGAACTGTGTGATCAAGGAGGTGTTGTTCCCTGATAAATTGCAATTGAAGGAAGGATGCTTTGTTTCTATCAGAGGCTCTTGAGGATGCTGGATGGGCTCAACTTCAAGGAGTTTGTGGCGTTTTTATCAGCATTTAGTCCCCGCACAAGCCTGCAGCAAAAAATCGAATGTTGGTACCGGATTATTAGATTCTCTATTAGTCTGGATGTTCTCTCAAATCTGTTCTATGTCTGATTACACTGTTTTCTTTCTGCAGTTATTTTCAGGGTTTATGACACTGATTGCAATGGGAAGGTTGCATTTGATGACATTTTGAGCATCTTGCGAGATCTGACGGGTTCATTTATGACAGAGCAACAGAGA…
S1_72757203	G/A	1	72757203	CM007982.1	1:72759257	TGCAATTGAAGGAAGGATGCTTTGTTTCTATCAGAGGCTCTTGAGGATGCTGGATGGGCTCAACTTCAAGGAGTTTGTGGCGTTTTTATCAGCATTTAGTCCCCGCACAAGCCTGCAGCAAAAAATCGAATGTTGGTACCGGATTATTAGATTCTCTATTAGTCTGGATGTTCTCTCAAATCTGTTCTATGTCTGATTACACTGTTTTCTTTCTGCAGTTATTTTCAGGGTTTATGACACTGATTGCAATGGGAAGGTTGCATTTGATGACATTTTGAGCATCTTGCGAGATCTGACGGGTTCATTTATGACAGAGCAACAGAGACAGGTTATTTCTGGGCCCTTCTTGTGTTATCACACGTTGTAGCAGAAAAGGTCTGGACCCTTGCAGCAAAATAA…
S1_72766484	A/G	1	72766484	CM007982.1	1:72768540	CCCAGAATTCGGGGATGTGGCTCCGTGCCATCAACGGCGTAATGACTCCGGGGGTGATGGGGCGCCATGAGGATTTTTGCTTCGTCGCAACACAAGCGTGTTGTGCTGTCATCAGGCGGCTGAAACTACAGGTGTTTAGATGTCAAAATTGAACTGCTGCCCGAATTGCTGCAGCTAAACAGTTAAGGACTTATGCTGATGTCCTGCAGCTGATTGCTGCCGACCTAATTGAATTTCATATACAGTTGGTGCTAGTTAGGGGTTACTGCTTATAAATACAAGTGGCTATTTGCTTTTGACAGCGAAAATTCAGTTGGGGGTTGATCGGATCTGCCATAAAGTTGCGCCCACGATGCCACAAGATAATGAATGGTCACTGCATATTCATGACTAGTAGCT…
S1_72769288	G/T	1	72769288	CM007982.1	1:72771344	TGCAGGCGCGTACGACGACGAGGACGCGGCGGCGCGCGCGCACGACCTGGCGGCGCTCAAGTACTGGGGCCCCGACACCGTCCTCAACTTCCCGGTACGCGCCCGACGCGACCCAATTCTGAAACCAGAGCTTTTCCGCGCAGAGCTGCAGTGCAACCGAATCGGACACACTGAATTCTGAAAACTCTGCTCCGGAAATGTGCCCTGCAGCTGTGCGGCTACGACGAGGAGCTAAAGGAGATGGAGGGGCAGCCGCGGGAGGAGTACATCGGCTCGCTGCGCCGCCGGAGCAGCGGCTTCTCCAGAGGGGTTTCCAAGTACAGAGGCGTCGCGAGGTACCAAGTGCCCCATTGGCAGACCTCCAGATCGTGATGGTTGCTGAACTGATGGGGGAAAAAT…
S1_73023028	G/C	1	73023028	CM007982.1	1:73025084	ATTGGTTGGTTTCTACATGCTAGTAGCATGATAGTACAAGTAGTCCTGCTACGTCAGAACCTATAACTAAGTTATTGGCCTCAGATGCATCATCATCTATCACATAGCAACATCTGCATATACCCGATCAAAGAAAGTAGCAGTAACTGCAGATTTAGATGCATCATCATCTATCACATAGCAACATCTGCATATACCACCAACAAAGAAAGTAGCAGTAACTGCAGGCTGCTGATACCTGATAGCAACATCTTCCTGCAGGACTGCAGGTTTCATTAAGGTAGCTGATATTTTGTAGATGATGTAAACAGGCACGGATCGGAACTCAGATATTGCAGTAACAGTTTACTTGTGTCTATGTCAATCTTACTGCCAACATCCAGGATAATATCAGTATAT…
S1_73023030	T/A	1	73023030	CM007982.1	1:73025086	TGGTTGGTTTCTACATGCTAGTAGCATGATAGTACAAGTAGTCCTGCTACGTCAGAACCTATAACTAAGTTATTGGCCTCAGATGCATCATCATCTATCACATAGCAACATCTGCATATACCCGATCAAAGAAAGTAGCAGTAACTGCAGATTTAGATGCATCATCATCTATCACATAGCAACATCTGCATATACCACCAACAAAGAAAGTAGCAGTAACTGCAGGCTGCTGATACCTGATAGCAACATCTTCCTGCAGGACTGCAGGTTTCATTAAGGTAGCTGATATTTTGTAGATGATGTAAACAGGCACGGATCGGAACTCAGATATTGCAGTAACAGTTTACTTGTGTCTATGTCAATCTTACTGCCAACATCCAGGATAATATCAGTATATCA…
S1_73067003	G/A	1	73067003	CM007982.1	1:73069059	TTCTCCTTTATTTACTCCTCATGAAAAATTAAATTAGTCATGTTGACGTATTTGTTTAAGGTAATAATACATATATGTTCTATGTTCATGGTGCACCATAATGTTTAACAGAACCATGATTGAGACCATGATAAAGGAGGGAAAAATTGTTCCAGCAGAAGTAACTATAAAGCTGCTGCAGGAGGCCATGATAAAAAGTGAAAATGATGGTCTTTCCCTTTTTTAAAAAATAATCAGGAGCAGGAGCAGCAGCTGCAAGAGCAGGAGGAGGAGCTGCTCTAGCTACAGATAAGTGCCAACCTCTCAAATTCCCAAACAATTTCTGCTAGGTTGCATGACTAAGACTGACTGTTGATGCTGACGAACATAAGTGTCATTTTGTCCTGTTTTGTTCCTTTG…
S1_73067039	C/G	1	73067039	CM007982.1	1:73069095	GTCATGTTGACGTATTTGTTTAAGGTAATAATACATATATGTTCTATGTTCATGGTGCACCATAATGTTTAACAGAACCATGATTGAGACCATGATAAAGGAGGGAAAAATTGTTCCAGCAGAAGTAACTATAAAGCTGCTGCAGGAGGCCATGATAAAAAGTGAAAATGATGGTCTTTCCCTTTTTTAAAAAATAATCAGGAGCAGGAGCAGCAGCTGCAAGAGCAGGAGGAGGAGCTGCTCTAGCTACAGATAAGTGCCAACCTCTCAAATTCCCAAACAATTTCTGCTAGGTTGCATGACTAAGACTGACTGTTGATGCTGACGAACATAAGTGTCATTTTGTCCTGTTTTGTTCCTTTGTTAACGAGTTTAAGAAGTATGCATGTGAAGCAATCC…
S1_73113607	T/A	1	73113607	CM007982.1	1:73115663	CTAGCTCCCAGGCAACAAAAGTGTTCCCTATGACGGTGCGCGGCTTGACCTGGCGGCGCCGCGGTGGTGCGCTGCCCGTCCTCGGAGGAGGCGGCGAGCAGTGTAGCAGCCATGCGCCGGTGGTGCAAGCTCGAGGACTGCAGTGTCATCCTGGTTTGGCCTCGCTTGCAAGCAGCGGCGGCGGCGGGTCATCAACTCCGTTGGACAGGGCACGGGATGCAACCTCCCCGCAATGGCAGACTAGTGAGGCTGCAGTAGGAGCCAACGACGTGCTCCGCGACATGATGGCCGAGGTGGGGTGGGTTGGAGCAACACCGCAAGCTCCTGGCGAGGAGCTTTGCAGGTAGCGCAAGGTGGGCCGAGGCTAATGCTCCCTCTCCCTGATGTGCATCCGCACCT…
S1_76612809	T/G	1	76612809	CM007982.1	1:76615025	GGATTTTGAGGTAATCCATATTTTTCACGTCATAATCCCACAAGAATGATGTGTGATGAACCCAACGGTTTTTTGTTATTGACTGAGCATTTCCACCAAACTTGCGATGACTAAATGCATAATCTGAAAAAACAAGCGCATACCAAGTTAATGACTTGGACTGTACTGCAGATCCTAAACATTGAAAATCAGTTTCCCTAGATACTTGGGATCCATACTGGTGAACATGGAACATTTTAACAAAGTAAAAAAATAGATTATGTTAATTGATGGATAATAAACACTGTCCGCTTTAATGTAGTGAACAAAGGCAACGAATTTTATCCTCAAAAGATACACCAGAATGCACTGCATTAAAACATCGCATTTTTGCTCACTGCAGTAATTCAAATAAGTTCA…
S1_76612821	A/C	1	76612821	CM007982.1	1:76615037	AATCCATATTTTTCACGTCATAATCCCACAAGAATGATGTGTGATGAACCCAACGGTTTTTTGTTATTGACTGAGCATTTCCACCAAACTTGCGATGACTAAATGCATAATCTGAAAAAACAAGCGCATACCAAGTTAATGACTTGGACTGTACTGCAGATCCTAAACATTGAAAATCAGTTTCCCTAGATACTTGGGATCCATACTGGTGAACATGGAACATTTTAACAAAGTAAAAAAATAGATTATGTTAATTGATGGATAATAAACACTGTCCGCTTTAATGTAGTGAACAAAGGCAACGAATTTTATCCTCAAAAGATACACCAGAATGCACTGCATTAAAACATCGCATTTTTGCTCACTGCAGTAATTCAAATAAGTTCAAAAATGACGAAA…
S1_76612927	A/T	1	76612927	CM007982.1	1:76615143	ATAATCTGAAAAAACAAGCGCATACCAAGTTAATGACTTGGACTGTACTGCAGATCCTAAACATTGAAAATCAGTTTCCCTAGATACTTGGGATCCATACTGGTGAACATGGAACATTTTAACAAAGTAAAAAAATAGATTATGTTAATTGATGGATAATAAACACTGTCCGCTTTAATGTAGTGAACAAAGGCAACGAATTTTATCCTCAAAAGATACACCAGAATGCACTGCATTAAAACATCGCATTTTTGCTCACTGCAGTAATTCAAATAAGTTCAAAAATGACGAAAATATGTGCTGATCTTCAATACCATTCTCACGCAGATGAAATTCGCCAAATTTGTCAAACACTTTGCCATATAGTTGCCCACTCCATGACATGATGTCCCTTGGAAA…
S1_76844470	C/T	1	76844470	CM007982.1	1:76846702	CCCTTGAAGAAAGTTCAGGGATGATGTTGGCTATTTTGCCTAACTGTTCGACCCTTTGTCATCTTCCATCCCTAGTGCCTATGCCTTTGGATATGGCTTGTTGGATCATTATGTTTGTGAGGTTATATCAGTCACACTTCACAATACTGCAGTTGCTATTATTGTATATAGGCACTATATTGGCACATTGATGCTTAGTACGAAAAGTTTGCCCTACACACCAGACTACCTTATTGATAGCTTATATCACTACCATTTTTCAGGCCATCTAAGATGAGGCCATTAAGCTGCAATAATCTTTGGTTCTATAATTGATCGCACACTCCCAATCCATGTTATGACCAAGCTGCTCTGCCCTGCAGGAAAAAGCGTAAAATGTCGCCCCCATACCGTGTGATC…
S1_79444940	A/T	1	79444940	CM007982.1	1:79447240	GAAGAGATGGACCATTAGATTGTTGCTCGTAATCTGAGTATAAATTTTTGAACGAACAATCTGAGTATAAATTTTGTTCAGACGGCTAGAGCTGTATCTACATATAGTGTTGGCCTAGCTGTTGATATTGATGCTGCAGCGCGCTGGTAACATGAGCGCTGTGCCGCTGTGACTCCCCGCGATTGCAGGCTCAGTTGTTGTTTTTTGCCTGCTCCATTGTACTATTCAGCCTGAGAAACAATCCCGGTTGTCTCTGAAATGTTATAGGATTTTTACAGGTTTCGCCGCTCATGGTGACGCGCTTTTCTCTCTTGCGTTGTTTTGAACCTTTGGAATTGGAATTGGAATTGGACGGCAAATGTTCTGCAGATGTAGAGCATTTGACATGCTCAGACCGTC…
S1_80168672	C/T	1	80168672	CM007982.1	1:80171032	TATTACCGTTATTATTAAAGCATGTGAGTATGATTTCCTACATTACCCATTGAGCTAAAAAATTATAGATATACCTTTTTGTTTTCATAGCCTGATTCTGCAACCCAGACGGTACCATTCTCATCTTTCAATAAAACTGCAGTGTGCCCAGCAAATGCGCCGGTCACCCATTTCTCCAATGTCTGAAATCCACCCCATCGTCCTCGGATTTTTGAAAGGGCCAAAAAGTCACCCGAATGTACATCTTCTTTTCTTATATTCGCAGACCAGGGCTGAGAACGCTTCTGAAATGAAGTTCCCATATGCTTCTGCAGAAATGCCAAGTTGGCATCCTGACCCCAACGGGTGTTTGAAAACAGGGGTACCACATCAATCAAGGATAACAACGTCCCAAGCATT…
S1_80290491	G/C	1	80290491	CM007982.1	1:80292851	GTCTTTCAGAAGCCAACTGCTGAAATATCAGCACTACCAAACATGCTCTCCAGTGATTCATAAAACAAATGAAAGATTTCTGGCAAGAAATCTTCCTATTGAACAAACTAATTTCCATACATTAGGAGAGTTTCCCACATGATGAGGCAAATTGAGACATTTCTGCAGCATTGTGTCTACTGTCTAGTGAATAACAGATGCAACCACCAAAACCCACTTGTCTATGATACCAACCGAAACATAATTTCCGTTATCTGTTGAGGTAACATCTGTAGCAATAAATGCAGATGAACTTATCTGTATAATGTTTAGATTGTCTGACACATACCTACTTGTGGTCTGCAGATACTAGACCATACTTGATCCAATCTTTTCAGCGCGCTATATGAGTAAGCCCCT…
S1_80290513	A/T	1	80290513	CM007982.1	1:80292873	AAATATCAGCACTACCAAACATGCTCTCCAGTGATTCATAAAACAAATGAAAGATTTCTGGCAAGAAATCTTCCTATTGAACAAACTAATTTCCATACATTAGGAGAGTTTCCCACATGATGAGGCAAATTGAGACATTTCTGCAGCATTGTGTCTACTGTCTAGTGAATAACAGATGCAACCACCAAAACCCACTTGTCTATGATACCAACCGAAACATAATTTCCGTTATCTGTTGAGGTAACATCTGTAGCAATAAATGCAGATGAACTTATCTGTATAATGTTTAGATTGTCTGACACATACCTACTTGTGGTCTGCAGATACTAGACCATACTTGATCCAATCTTTTCAGCGCGCTATATGAGTAAGCCCCTCCAGCACCCCCAACTTCTTCAC…
S1_80290521	G/C	1	80290521	CM007982.1	1:80292881	GCACTACCAAACATGCTCTCCAGTGATTCATAAAACAAATGAAAGATTTCTGGCAAGAAATCTTCCTATTGAACAAACTAATTTCCATACATTAGGAGAGTTTCCCACATGATGAGGCAAATTGAGACATTTCTGCAGCATTGTGTCTACTGTCTAGTGAATAACAGATGCAACCACCAAAACCCACTTGTCTATGATACCAACCGAAACATAATTTCCGTTATCTGTTGAGGTAACATCTGTAGCAATAAATGCAGATGAACTTATCTGTATAATGTTTAGATTGTCTGACACATACCTACTTGTGGTCTGCAGATACTAGACCATACTTGATCCAATCTTTTCAGCGCGCTATATGAGTAAGCCCCTCCAGCACCCCCAACTTCTTCACCGGAAGAG…
S1_80290575	T/C	1	80290575	CM007982.1	1:80292935	AAGAAATCTTCCTATTGAACAAACTAATTTCCATACATTAGGAGAGTTTCCCACATGATGAGGCAAATTGAGACATTTCTGCAGCATTGTGTCTACTGTCTAGTGAATAACAGATGCAACCACCAAAACCCACTTGTCTATGATACCAACCGAAACATAATTTCCGTTATCTGTTGAGGTAACATCTGTAGCAATAAATGCAGATGAACTTATCTGTATAATGTTTAGATTGTCTGACACATACCTACTTGTGGTCTGCAGATACTAGACCATACTTGATCCAATCTTTTCAGCGCGCTATATGAGTAAGCCCCTCCAGCACCCCCAACTTCTTCACCGGAAGAGATCTTCTCCATTATCACCTACACGCGATATTAGTCCATCAGTAATTTTAAATCA…
S1_80290750	C/T	1	80290750	CM007982.1	1:80293110	GAGGTAACATCTGTAGCAATAAATGCAGATGAACTTATCTGTATAATGTTTAGATTGTCTGACACATACCTACTTGTGGTCTGCAGATACTAGACCATACTTGATCCAATCTTTTCAGCGCGCTATATGAGTAAGCCCCTCCAGCACCCCCAACTTCTTCACCGGAAGAGATCTTCTCCATTATCACCTACACGCGATATTAGTCCATCAGTAATTTTAAATCACACGAGGAACCTGAATGCACCATCAACGTGCTAACTGAAACTACAGAGCCCTGGAAATATAAACAAAAAGTACAGTACGCTGAATGAAATCATTATGTCCACCGCTCATTGGCATCCACACTGTGCTCTAAATTTACTAGCGTGCTACATTAGCCACAAATTTGCTTCCGTCAGA…
S1_86077475	A/C	1	86077475	CM007982.1	1:86079911	AGGCGTCGTCGTCGAGGGGAATGGACTTGGTGAGCGCGCGCGCGGCCATGGGCCGCGGCCGCTGGAAGTAGCTCGCGTACTGCATGAGCGGGTGGGTGGCGAGCTCGTTCCGAGCCTTCATCTCGGCGTGCGTGCGCGCCCACGACCGGAGGAAACTCGCCAGCGACAGCGGGTCGGACAGCATCAGGCTGCAGCTCACGCCGACGGCGTAGCCCCCGTCGCCTTGGAACCGTGTCAACTGCAGTAGTCGTGTCGTCGTGTTCAGCATCACAAATAAATTTTACTGAAAGATTAGGATGGTACTGCAAAAAAGGACCTTTTTTTTGTTGTTTGTTTTTTGTATGGTTGTGTTCAAATAAAATCTAAAGAGAAATAAGTTTGCTTCGAAATGTCCCTTTT…
S1_86126701	C/T	1	86126701	CM007982.1	1:86129137	TGGCAGCTATTATTTTTCCAAAATCTTTCATGATTTTGGAATGCACATGTATTAACAAGTATCAACAAGCTAACTAGCTAGCTTGTACTGTTTATCTCCTCCAACTAATGTCGCAGGAACAGAGATAGATGAAAAGCAAACAGACATGCCTGCTTGCTGCGTGTGGCTGTGCTGCAGCGCTGGAGCTTGGAGAGGGAGCATAAGCACATGGAGGTGCTACCTCGACGGAGCTTCTTAGGCTGAGGCGACCTTTGACGCATATCTGGAGGTAGTGGTAGTCATGGTGTCCGGTGGTGCAGCTGCAGCTTCAAGGCTGAAATCCCGTCGCGGCGGAGCTTTGCTCCAGCAAAGGAGGGGCGGCGCGGCTACAGGGGACGTGGAGAATGTGTGTGCAACAGG…
S1_92589879	A/G	1	92589879	CM007982.1	1:92592413	TGCTCGAGGACGGGCTGCGGTGCTTCGACCGGATGCGGCTGGAGCACAAGGTCTCCCCCAACGCGCAGCACTACGGGTGCATGGTGGACCTGATGGCGCGCGCCGGAAAGCTGGACGACGCGCGCGCGCTCATCGGGACCATGCCCACGGGGCCGACGGACACGGCGTGGCGATGCCTGCTCAACGCGTGCCGGATCCACGGCGACCTGGACCTCGCCGAGCGTGCCCTGCAGGAGCTGAGGCGCCTCGGCTCCGCCAACACCGGCGACTACGTTATCGTCGCGGACATGCACGCCAGGACCAAGAACTGGAGCGCCGCGGCGGCGCTGCGGACGGAGGCGGTGAACGAGGGCCTCGCGCAGTCCCCCGGGTTCAGCACCGTGGAGGTGCAAGGCGAGG…
S1_94557188	G/A	1	94557188	CM007982.1	1:94559761	TTACAAGTATAGATTCATTCTCTTAATTCCACTTTACTTATTTGCCTGCTCGTGTTTATATTCCCCATCAGATCCTCAAGAAGGAGGAAGCTACTTCACTCGAAGCACAAAATTAGCAGAGACGCAAAGTGTGAAGGGGAGGAGGACGGAAGCTAGGATGCGATGCGAGCGCTGCAGACGACGGATGGACGGACATAAAGATGGATGGAGTTGGACAAAGAGAGAAAGAAAGCAAGAAGCAACTAGCTGCAGGCACCCACGCGTGCGCAGATAGGCTGCTGCTGGCGGCGATGGCGATGATGACCACTGCATCCTTCACTTCATTTTAAAAGCAGAAGCAAGGAGGGGTTGCTTTCTCTTGCTGTCCATGTCATGCATACACGACATGCATCGCCTTCT…
S1_95662706	T/C	1	95662706	CM007982.1	1:95665303	GTTAAATCAGTTAACAGTTAAATCTGTATTAAAAGGACAGCTATGCGGAGCATCCGGAGCAACCTTCTGTGCCGTCCTAGCCACGCATGCTGCTGCAGCTCCCTCAGCCCCGCACAACACCGCTCGATCCATGCAGCGCCTTCCGCGTGTGCCGCCGCAGCTACACTCAGCCCTACGCGCACCGAAGCAGATCCCCTCAGCCCTGCGCAATGCTGCTCGGTCCCTGCAGCACCTTCCGCGCGCACTGCTGCAGCTCCACCCAGACCCAAGCAGCGCCACAATGCAGCACTGCAGCCCCCACAGTTCCGTTGCGCCGCCGTCAGCATGCCTCATGGAGAAATAGAGAGAGCAGAAAGGTAACGGGGTGTGTATAGGAGAGGATAAGGTAGCCAAGGGTAT…
S1_104215506	T/A	1	104215506	CM007982.1	1:104218281	CTTGGGATGTTACTAATGTGGTTGCATAGATGTTTCTTTTGTTTCTCTCTGCAGGAATGCGTTATGCCGCACCACCGTATCCTATGGTTCGTCCAGGCTTTGTTCCACGTCCAATGCCTCCACCTGGTGTTGTGCCAATTCAGCGACCACCAATAATTCCTGGGATCCGTGGTGTTCCTCCTTTGGTAGCCCCTGCCACCAGGCCGCCTACTCCAACTGTTACGCCAGCTGATAAACCACCGACTGCAGTTTACGTTGGCAAGATTGCTCCAACTGTAGACAATGATTTCCTTCTTTCACTTCTTCGGGTAGGTCTTCTTCTCTTAAGTGATTTTAAGATGTATAGAAAGGCTAATTTGGTCATATCAGTATGATTTCTTGCTTTATAAGACAAGTTGT…
S1_104215511	A/G	1	104215511	CM007982.1	1:104218286	GATGTTACTAATGTGGTTGCATAGATGTTTCTTTTGTTTCTCTCTGCAGGAATGCGTTATGCCGCACCACCGTATCCTATGGTTCGTCCAGGCTTTGTTCCACGTCCAATGCCTCCACCTGGTGTTGTGCCAATTCAGCGACCACCAATAATTCCTGGGATCCGTGGTGTTCCTCCTTTGGTAGCCCCTGCCACCAGGCCGCCTACTCCAACTGTTACGCCAGCTGATAAACCACCGACTGCAGTTTACGTTGGCAAGATTGCTCCAACTGTAGACAATGATTTCCTTCTTTCACTTCTTCGGGTAGGTCTTCTTCTCTTAAGTGATTTTAAGATGTATAGAAAGGCTAATTTGGTCATATCAGTATGATTTCTTGCTTTATAAGACAAGTTGTTAACT…
S1_104215515	G/A	1	104215515	CM007982.1	1:104218290	TTACTAATGTGGTTGCATAGATGTTTCTTTTGTTTCTCTCTGCAGGAATGCGTTATGCCGCACCACCGTATCCTATGGTTCGTCCAGGCTTTGTTCCACGTCCAATGCCTCCACCTGGTGTTGTGCCAATTCAGCGACCACCAATAATTCCTGGGATCCGTGGTGTTCCTCCTTTGGTAGCCCCTGCCACCAGGCCGCCTACTCCAACTGTTACGCCAGCTGATAAACCACCGACTGCAGTTTACGTTGGCAAGATTGCTCCAACTGTAGACAATGATTTCCTTCTTTCACTTCTTCGGGTAGGTCTTCTTCTCTTAAGTGATTTTAAGATGTATAGAAAGGCTAATTTGGTCATATCAGTATGATTTCTTGCTTTATAAGACAAGTTGTTAACTTTGT…
S1_104215529	A/G	1	104215529	CM007982.1	1:104218304	GCATAGATGTTTCTTTTGTTTCTCTCTGCAGGAATGCGTTATGCCGCACCACCGTATCCTATGGTTCGTCCAGGCTTTGTTCCACGTCCAATGCCTCCACCTGGTGTTGTGCCAATTCAGCGACCACCAATAATTCCTGGGATCCGTGGTGTTCCTCCTTTGGTAGCCCCTGCCACCAGGCCGCCTACTCCAACTGTTACGCCAGCTGATAAACCACCGACTGCAGTTTACGTTGGCAAGATTGCTCCAACTGTAGACAATGATTTCCTTCTTTCACTTCTTCGGGTAGGTCTTCTTCTCTTAAGTGATTTTAAGATGTATAGAAAGGCTAATTTGGTCATATCAGTATGATTTCTTGCTTTATAAGACAAGTTGTTAACTTTGTGTCTAATGTTTGAC…
S1_108036161	A/G	1	108036161	CM007982.1	1:108039056	GCGGCGTGACGAGCCGCATGATGAGCCGCACGACGTGCCAAGGCACACAGACTGGCGGCGGAGGCGAAGTATTCGACGACGAGCCTGCGCGAGGGGGAGTAGTCGACGACGAGCGGCGCGACGAGCCGCGTGATGAGCCACGCGATGTGCCGAGGCACCCGGACGTGCAGCGTGGTTGATTTGGAGCCACTGCAGCCGGGAGACGAGTACTCGCGGCGCACGGCAAGGTTGACGTAGAGCCGCTGCAGCCGGGAGACGAGTACTCACCATGCACGGCATAGTCGATGTAGAACCCGTGCGACCGGGAGATGAGTAGTCACGGCGCATGGCGTAGTTGTGGTAGAGCCGGTGCAGCCGAAGGCGAGCCGATGTAGTTGTACTCGAGTACGCTGCTTGTGT…
S1_114972899	C/T	1	114972899	CM007982.1	1:114975912	TGCTGAGAAGCATGTCCTTCCTGGACTTGAGTGGATTTTATCACTCACCACGCTGCCCAAGTTCGGATGAATGTGAACGCTGCAGCAATCAACTCGTTCCGTTCTCTGTCAAATTGTTTGCTGAGAGGTTCACGGACATCATGATCCATCTTTGAGATCATTTAGTTTACCTGGTCAGCAGTGGCTCAGCAATATCTTTGCTGGATGAAGATCGTGATAGCATTTTGGAACTACTGCAGCTAATGAAACAATTTCATGCCCTGTTACACAATAAGGATCTGAGACAGGATAAGGTCGAAGCAGAATTCAAACTTATTCTTGTTACTGATGCAGTGGACAGTGCTGACTGCGAAGCAAAGTTGCTGAATGAAACTAGGATGAGCTGTATAAGACTCATTG…
S1_118529795	T/G	1	118529795	CM007982.1	1:118532864	GGATGAGCTGCAGAGGAAGGTGTGTCAGATTTGATGTCTACTATAAATTCTTTACTGTATTTATGATAAATCATTTTCATTAAGGAATTGACTTTGGTATTGCTGATTTAACAGGTAGACGAAACAAGCCAACAAATTGAAAAGGCTCAAGAGTTGGCAAAAGTTGAACTGGCTGCAGCTGTTGCAAAGGAGAATAAACATATTGCTTAAGCAAACCTGAATGTATGAATTTTATGGAATTTTCTTTAGGGCCTACAGTGCCATAAATAGCCATTTGAAGTTTCCTTGATGCTACCCAGCTTAAAAGGCATGTTTGGCTCAGTGGCATTGTAGTGCCTCTAAAATTTAGCTTTGCACCTTTAGTACGCAAAGCAAAGGCCTGCTAACTTAACAACTTCT…
S1_120431192	C/T	1	120431192	CM007982.1	1:120434291	CTTGTGGTTTTATTTTCAAGCACTGGCTATCTTAATGCCCATCAATCTAAACTTATGTATTTTTTCCGATTAACTTGTGGTTTTATTTTCAAGCACTGCAGGACACAACTATTCCACTAGTTGATGTGAAAAAAGAAATGCCATTCTACAAACAATACAAGTGCCTCCCGGAGTTCAAAATCAACTGTTCCATTTGTTCTCACTTTGTAGTTTGTAGAACCTGCAGCTGTGGTAGACACAATCAACAACCCCTTCAAAATCAACTGCTTCGGCAGTCCTCATCTCCCATGTGGCAGACCTTTGCATACGCAAGTGCCTCCCGGAGTTCAAGGTCTTAATGAGATCAGGTCAAGAAAGAGGACCATCCATGCGTTGCAGATAGGGATGGATTTGGATCCC…
S1_122153887	G/A	1	122153887	CM007982.1	1:122157006	GGACGGCGGAGCAATAGCTGGATGCATGCAAGCCTGCAGGTTGTTTCTACTAACAACTATGCCTTCGTGTGATCTGATCTACACACTCCAGACCTTTCCATGGGAGCCAGAAGGACAGGTTGCTGCATCTCGAATAAAAGGTTGAAATTTCGTTAATGTTCTAGTAATAGTCACCAATAAGATAAGCTGAGATGTAAAAAGCTTAATCGTGTGTGAGTCGGGTCTGCTGCAGCTCGAGGACGAGCTGATCGAAAAGGGGGGGAGTAGTGTAATGGGAGTGGGACCAGCTAGGTCTGGCCCCATGATACTGTAGCGCGTGAACAGTGCAGGGGATAGGGTTAGTTGGATAAGATCAATTAGTGATAAGATTAGAGTTAGTTTGGATCTTTACTTAAGGGT…
S1_127651571	G/T	1	127651571	CM007982.1	1:127654793	ATCGAGCCACGCCGGCCCCTGTCTACGCCACCTCGAGCTTCCTCTCGCCAAGATGGAGCCCCGACCCGCCGCACGGTCTCAAAGCCTTACCACGTCAGGTCATCTGGAGCCCAGCCGGCTGCGCGAAGCAAGTCATCCCCGTCAATTTGCCGCCGGCCGGAGCACACGTCTGGTCGAACTGCAGCCTTCTATTCCTGTTTGATGTTCGCCCGGTCGTCGTCCTCTTTGCTGCAGGTCACAAACCACACATCCCAACCTTCCTGAGTTTCTATATTTATTCATCTCTCTCGTATGCATGTTAGGATCAGAAACTTGTGCTTATAATCGTCCACTGGCAGATGCACTCCTCCGTCTATCTTTTGCCTCTAATCTATGCTGCCTGCAACTCTTTGCTTCCTA…
S1_127651585	C/T	1	127651585	CM007982.1	1:127654807	GCCCCTGTCTACGCCACCTCGAGCTTCCTCTCGCCAAGATGGAGCCCCGACCCGCCGCACGGTCTCAAAGCCTTACCACGTCAGGTCATCTGGAGCCCAGCCGGCTGCGCGAAGCAAGTCATCCCCGTCAATTTGCCGCCGGCCGGAGCACACGTCTGGTCGAACTGCAGCCTTCTATTCCTGTTTGATGTTCGCCCGGTCGTCGTCCTCTTTGCTGCAGGTCACAAACCACACATCCCAACCTTCCTGAGTTTCTATATTTATTCATCTCTCTCGTATGCATGTTAGGATCAGAAACTTGTGCTTATAATCGTCCACTGGCAGATGCACTCCTCCGTCTATCTTTTGCCTCTAATCTATGCTGCCTGCAACTCTTTGCTTCCTATGGCCATGCCCGTG…
S1_133684785	A/C	1	133684785	CM007982.1	1:133688117	CTGATCCTTGAACCCCTGGAGATTGCGAGCAGGCAGAGCAGCTGCCTCTGCCGCTGGCGGGCGGACGGGTGACGAGATGTGTGCAAGAAGGCAAAGAGGAGTCACGAGACAGGCCAATCAACAGCCACCTTAAAAGAGATAAAAATGAGCAGGTGTCGTTTAGTCTTCCTTCATGGGCTGATTTAATCACTGCAGGCTGCATGCTGACTGCGTCTACTCCTTCATGGGCTGATTTATTAATCGCTGCAGGCTGACTGCTGACTGCTGTCTACTGAGTTGCTGGGCCGTGGGGGGTGCAGCCTGTTGGCCTGTGGGGGGGTGCATAAAGGGCCGAGATGTGAGGGTAAGCATTGATTTTTTTTTTAGGGGGGNNNNNNNNNTGGGGGGGGGGGGGGGGGT…
S1_133684808	A/G	1	133684808	CM007982.1	1:133688140	TGCGAGCAGGCAGAGCAGCTGCCTCTGCCGCTGGCGGGCGGACGGGTGACGAGATGTGTGCAAGAAGGCAAAGAGGAGTCACGAGACAGGCCAATCAACAGCCACCTTAAAAGAGATAAAAATGAGCAGGTGTCGTTTAGTCTTCCTTCATGGGCTGATTTAATCACTGCAGGCTGCATGCTGACTGCGTCTACTCCTTCATGGGCTGATTTATTAATCGCTGCAGGCTGACTGCTGACTGCTGTCTACTGAGTTGCTGGGCCGTGGGGGGTGCAGCCTGTTGGCCTGTGGGGGGGTGCATAAAGGGCCGAGATGTGAGGGTAAGCATTGATTTTTTTTTTAGGGGGGNNNNNNNNNTGGGGGGGGGGGGGGGGGTTCATCTGCACCCACAAGCCAGAA…
S1_133684825	G/T	1	133684825	CM007982.1	1:133688157	GCTGCCTCTGCCGCTGGCGGGCGGACGGGTGACGAGATGTGTGCAAGAAGGCAAAGAGGAGTCACGAGACAGGCCAATCAACAGCCACCTTAAAAGAGATAAAAATGAGCAGGTGTCGTTTAGTCTTCCTTCATGGGCTGATTTAATCACTGCAGGCTGCATGCTGACTGCGTCTACTCCTTCATGGGCTGATTTATTAATCGCTGCAGGCTGACTGCTGACTGCTGTCTACTGAGTTGCTGGGCCGTGGGGGGTGCAGCCTGTTGGCCTGTGGGGGGGTGCATAAAGGGCCGAGATGTGAGGGTAAGCATTGATTTTTTTTTTAGGGGGGNNNNNNNNNTGGGGGGGGGGGGGGGGGTTCATCTGCACCCACAAGCCAGAATATGGCTTCGCCCCTGC…
S1_138466195	T/C	1	138466195	CM007982.1	1:138469599	GGTGGCCGCTCATCGATCCCGCAACGCCTACATCTCCGTGCAGTAGCTACAACGACAAGCAATCGTGGGTAAGCACACTGACCTACAGGTTAACCACCTTATCCAAAAGAGCCTGCCCTGCAGCATCATCTTACCGGTCATCCCCCGGTCGCGATTAGTGGCGACTGCCAGCAGTTGCCTACGCACGGCGACGACAACATCGAGCTGCTCCTGCAGGGAGGCGTTTTGCTCCCGGGTGGACTCCAGGGCGCAAGCAGAGCTCACCGTGGCAGCAGTGACCTCGGCCACTCGCGTCTCCAGCTCGACCTGCTTCCGAGCCGCCTCGCCAGCAAAGGCATCGAAGGCAGCCTGAGCACTCTCCGCCTGATGCTGGGCCTTGGCCAGCCTTGTCGCTGACGT…
S1_139155354	C/T	1	139155354	CM007982.1	1:139158767	TCAAATGGGCACAAACAGGAAACGCAAAGAGATCTTGAGTTGAAACAAGGAATTGATAATGGAATGAGGGAAACCTCCTCTGGAGCTTCAGGATCTGGCGGTCTGTCATGGAACTGAGTGCTGGGAACATGTTCTATCCTTGAGAGATTCTCCAATATCATGTTCCTGCAGATTTGCATAGAAAGGTAAATATCTGCGGATAGGGAAAGCGGCAAAGGTGTGCTTAGTGTCAAAGATTGGGGTCAAAGTGAAGTGAACCATTGAGAAATGGAATTATAACAAATGAATGTGGAATGAACTATGATGAGGAAGGGAATTGCGAGGATTGGGAGCTGATTTGTGGAGAATTAGGGTTGGGAGCTACAGTACCCGTGGTGCTGCAGTACCGGCGGGTACTGT…
S1_158570332	C/T	1	158570332	CM007982.1	1:158574122	TTTTGAATTTCTACCATTGCTTCAGTTTCAAGGCTTGAAGGCTTTGTTTCAAACAAGGATCAGTCCTACGAAGATCCAATTGAAGAGTGAGTTATTTCCTTCAGTTGTCTTCTGATAACTAAATAATTAACAATAACGAGCTGCACTCCCTATTCAGCTATTGTTAATTGCTAGCTTTTTCTGCAGCTGTTAAAATCAGTCCACGATCTTTTATACTGCAGGCTACTATATGCTGTATTCGTTGTATCAAGTGAAAATGCCACAGTTGCTGAATTGGCTACAACTTTACAGGCTGACCTTTATCAGCTCCAAGCAGCTGCATCATTTGCTTGTCGATTGGGTTGGGCTGTGAAACTTTTGGACACTGACTCTGTTCTTAGAGATTCAAGCACTACTGTA…
S1_161596988	T/C	1	161596988	CM007982.1	1:161600849	AAGCGCTGATAAACGGTATTCCTACTTTAATAATTGCTCGTGCGGATCTACTACTCCATGGGATTATTTCTGTATCCTGCATCACATATGACCATCATTATTATTATATTGCTTACCATGAAGAAGTTATTTCTAATGTTTGCCAAATGAAAGAGTGTTTTGATACTTAACCTGCAGGCAAGAATCAAGCCAGTCAATACTCCGGATTGTATTTCTATGAGATGTTGATGTGAGACCCGCTTTCTTTGCGACCCATGCTGCAGTATATGATTCTCCTGACCAGGAATAAGTCCCGCCAAGGTTTGAAAGAAACGATGCTGATAGTGCCTGCACTTTACTGTTTTCTTGAGATGATAGAAAGTCCATTAGGACCTCCATCGCTTCATCTTGGAACACACT…
S1_163726735	G/A	1	163726735	CM007982.1	1:163730632	ACTCCATTATTGTCATCTCTAATCCCTATTGGATCCGAGACCATAAAGCTATCCCATCAAGCTGCCAAAATGTTAGCACGCCTAAAAGTTGAAAGATACCAGTGGCATTTGTGATAACATACATATTCTGAGACAGTCCTATCTCCCTGCAGAATCTCTGAATCTGAGTCTTCAATTTCTCTAACCCAACGCAAAGTCTCGCAAGCACGATCTAAGGTTGATGACCAAACCGATCCAATGAAGATGAACAAATAATCCTCACATATCGTGCAACATACTACAGATCTCATTGGGCACTCCAACTCTTAAAAATAGAGGAAAGGAAATAGAACCATGAACTGCAGAAAAGTTTCAGGGATCCTTCCTCTCAGTCACATGGACAACGACAATATCTGGATG…
S1_168481657	C/T	1	168481657	CM007982.1	1:168485698	AAAGCTGGCTTCTACCTTGGGCTATAAATCTCTAACCGAAGTCTGCTAGATGCCCTTGACTCACTGGACCTGAGCGAGAAACACCCTAATCAGCCCAGCCCGCTAACTCCATCCTGCCGACCCACCTTCTCCACTGCAGCCCAGGTCAGCCCAGCACCGCGCCTTTTCTCCTTGTCTCGCTGACCGGTGGCCCCCGTGTGCCATCCTCTCCCTCTCATCCTTCTCTCCCACCTTTTTGCATCTGCAGTCTGCGCTTCGACCCGCTCGCCCGCCACGCCGGCGCGTCCGATGGGACGGGCTTGCCGCGCTAGCACGGACGCCGGGGCCCGCGCGAAGGGCAGCCTCGTGCTCTCCACCAGGGGATTTGACCCCATTACCCTTGACGCACGCCCGCTGGTG…
S1_169432162	A/C	1	169432162	CM007982.1	1:169436234	ATGCATATCATTTATCCAATGCACTTTAGATTTAACTTGTTGGTTTATCGATTTGCAAAAAAAATTGTAGAAAAGACGAATAGTCAAACAAACGAAAAAAGTCAATGGTGTTATATATTTAAGAACGGAGGTAGTAGTTAGCAATTACTGCACCGCAGAATCCTTTCACATTTATTTTTCCGCACCTTTTCTGCAGGATCAATGCATGATGTTAGTGTGTAAGGAATATGCTTGCAGAGTTTTTTCCATGAAATTCCAAAACTGATAATCACAGAGCACATTATTATTAGTAACTTCTATAGGTAGTTGTCACAGGAAAAAACATAATGATTCTTGGGAAAAACCGAAAGATAAAAACTAATATGTCCTTAGCTTCTTGATACTCTTCTGTATTACTCC…
S1_169432340	G/T	1	169432340	CM007982.1	1:169436412	TCCGCACCTTTTCTGCAGGATCAATGCATGATGTTAGTGTGTAAGGAATATGCTTGCAGAGTTTTTTCCATGAAATTCCAAAACTGATAATCACAGAGCACATTATTATTAGTAACTTCTATAGGTAGTTGTCACAGGAAAAAACATAATGATTCTTGGGAAAAACCGAAAGATAAAAACTAATATGTCCTTAGCTTCTTGATACTCTTCTGTATTACTCCTGCAGTTCTTTTATACAGGATTCTGGTTAATTCAAAGTTGAGCTAATCAACATCGTGTATAAAAGAACATAGTTTGCTTTTTACAGTTTAATATAAAAAGCTTTGGCATTTCAATTGATGAACAGGTTTATGGCAACATTCTGTGCTTTGGCTAGATTCCTGTTGCCCAGCTTTTGAT…
S1_170579997	C/G	1	170579997	CM007982.1	1:170584130	ACGGCGAGCGAGTTTTCACCGGGCAGCTAGGCAACAACGAGCACTTATTGACGGCCGTCGAGTCAAAAGCGCAGCGAAAGCGCGCACACACATGGACACATGGTCTTTCCCAGGCTCCATTCCGGTTCCTCGCTAGCCACTTCAACATCACGAGCAAGCAGTACACTACCACTGCAGGCAAAGTGGGTTCACGCGTGGTCCTGGAGGAGGGCTTTCTTCTCCCTCGGTCCGGCACTTTTCCTGAGGAACTCACGAGTCACGAGAGCCTCATCCATGTCTCCGACCTACCACCTACCAGCTGCTGCAGCCACCGTACCGGCGTCGTGCCTGTGCCCTGGGGTGAGATTGAGATGAAGGACATAGTGGGGAGCCCCGGGACAATGGGCGGCTTGGGGCTGC…
S1_170580038	T/C	1	170580038	CM007982.1	1:170584171	CACTTATTGACGGCCGTCGAGTCAAAAGCGCAGCGAAAGCGCGCACACACATGGACACATGGTCTTTCCCAGGCTCCATTCCGGTTCCTCGCTAGCCACTTCAACATCACGAGCAAGCAGTACACTACCACTGCAGGCAAAGTGGGTTCACGCGTGGTCCTGGAGGAGGGCTTTCTTCTCCCTCGGTCCGGCACTTTTCCTGAGGAACTCACGAGTCACGAGAGCCTCATCCATGTCTCCGACCTACCACCTACCAGCTGCTGCAGCCACCGTACCGGCGTCGTGCCTGTGCCCTGGGGTGAGATTGAGATGAAGGACATAGTGGGGAGCCCCGGGACAATGGGCGGCTTGGGGCTGCGGGTGTCGCAGTTCGTCTGCGCTGCCGCCTCCCTGGCAGCC…
S1_170580039	G/A	1	170580039	CM007982.1	1:170584172	ACTTATTGACGGCCGTCGAGTCAAAAGCGCAGCGAAAGCGCGCACACACATGGACACATGGTCTTTCCCAGGCTCCATTCCGGTTCCTCGCTAGCCACTTCAACATCACGAGCAAGCAGTACACTACCACTGCAGGCAAAGTGGGTTCACGCGTGGTCCTGGAGGAGGGCTTTCTTCTCCCTCGGTCCGGCACTTTTCCTGAGGAACTCACGAGTCACGAGAGCCTCATCCATGTCTCCGACCTACCACCTACCAGCTGCTGCAGCCACCGTACCGGCGTCGTGCCTGTGCCCTGGGGTGAGATTGAGATGAAGGACATAGTGGGGAGCCCCGGGACAATGGGCGGCTTGGGGCTGCGGGTGTCGCAGTTCGTCTGCGCTGCCGCCTCCCTGGCAGCCA…
S1_170580045	C/T	1	170580045	CM007982.1	1:170584178	TGACGGCCGTCGAGTCAAAAGCGCAGCGAAAGCGCGCACACACATGGACACATGGTCTTTCCCAGGCTCCATTCCGGTTCCTCGCTAGCCACTTCAACATCACGAGCAAGCAGTACACTACCACTGCAGGCAAAGTGGGTTCACGCGTGGTCCTGGAGGAGGGCTTTCTTCTCCCTCGGTCCGGCACTTTTCCTGAGGAACTCACGAGTCACGAGAGCCTCATCCATGTCTCCGACCTACCACCTACCAGCTGCTGCAGCCACCGTACCGGCGTCGTGCCTGTGCCCTGGGGTGAGATTGAGATGAAGGACATAGTGGGGAGCCCCGGGACAATGGGCGGCTTGGGGCTGCGGGTGTCGCAGTTCGTCTGCGCTGCCGCCTCCCTGGCAGCCATGGGCT…
S1_170580071	T/C	1	170580071	CM007982.1	1:170584204	CGAAAGCGCGCACACACATGGACACATGGTCTTTCCCAGGCTCCATTCCGGTTCCTCGCTAGCCACTTCAACATCACGAGCAAGCAGTACACTACCACTGCAGGCAAAGTGGGTTCACGCGTGGTCCTGGAGGAGGGCTTTCTTCTCCCTCGGTCCGGCACTTTTCCTGAGGAACTCACGAGTCACGAGAGCCTCATCCATGTCTCCGACCTACCACCTACCAGCTGCTGCAGCCACCGTACCGGCGTCGTGCCTGTGCCCTGGGGTGAGATTGAGATGAAGGACATAGTGGGGAGCCCCGGGACAATGGGCGGCTTGGGGCTGCGGGTGTCGCAGTTCGTCTGCGCTGCCGCCTCCCTGGCAGCCATGGGCTCTGCTTACGGCTTCTCCAACTACAGC…
S1_173123463	T/C	1	173123463	CM007982.1	1:173127674	GACTCAGGTTTTGTAGCGTGTCACACCGAGGAACAGTTCACTTAATTGGCTGGCAACTACAGAACCCTAAATGCTTCTAGTTGAATTTGACAGAAATCTTTTACTCTGTGTGTGCAGACTGCTGCAGAAGCTATGACACCTATTGAATCAACTTTCTCGCTAGATGTGGATTCCAAGTTGGATTGGTAATACCACAGCACCGCATATCACACCACAACTGATGCTCCTATTCTTATTATTGATCTTAATTCAATTTCTGCAGGATATGCTATATTTTCTTTTGTTATCGTTTCCATTTCCCTGTTTGTGGGGGTGGGGGGTGGGGGGGTGTCAGTAGTATTACTCCCTCTGGTTTGGTAAAAGAAGTCGTTTAGGACAGCGACACGGCCTTCAAAACAC…
S1_173786347	G/A	1	173786347	CM007982.1	1:173790581	TTACAGGGGAAAAGTATAACAGCCTCATGGAGAGGTACAAACAGCAGGTGGCAAAATGTGCGGATGAGTGTGCGCCTAGATATGAATTTGATGGCCTGAAGAAGAAGTACACAGATGAGTGTGCAGAGAGGAGGCGCCTATACAACGAGATAATTGAGCTGCGGGGGAACATTAGGGTGTTCTGCAGATGCAGGCCTCTCAGCTCTGATGAAGTCACTCGTGGGTGCTCATCTGTGATCGAGATTGACCCATCACAGGAGACCGAGCTGCAGTTCATCCCCTCTGAAAAAGAAAGAAAGGCCTTCAAATTTGATCATGTGTTCGGACCAGAGGATGATCAAGGTATATTTGTGAATAATTACATAAAGTGTACCTAGCTGCTAGTAGTATGCAAGTAAT…
S1_174624398	C/T	1	174624398	CM007982.1	1:174628643	GCCATTAGGGGGAATCGCTGTTCATCCTGGCATTTTTGTGGGATTCGGTGGATCTGCAGTAAAAGCGAGTGTTGCTTATTGATGAGATGAGATTCGTCGCAATTTGCTGTTTGTTTTTGCTTAATTTCCTATGTCCCTACCATGTGGTTGCATTTAAGTACTTGACCATGGCTCACAACTGCTTTACATTGATGCTGAAATCAAATCACCGATAGATTTATGCGATTCGGAGGAGTAACCAAGAAGCAAAGAATTCGATCTGCAGATCTACTGTACAGAAATGACACAAAAAGTGATTGAGCTGTTTGCCACTGCATCAGTGCAGTATCAGTTTCGTTGTCCCAAAACATTTTTTTTTTGCAGAGTTGAGTTCATAAACAGAACGAGTTGGCTTACTCA…
S1_174624453	T/C	1	174624453	CM007982.1	1:174628698	GCAGTAAAAGCGAGTGTTGCTTATTGATGAGATGAGATTCGTCGCAATTTGCTGTTTGTTTTTGCTTAATTTCCTATGTCCCTACCATGTGGTTGCATTTAAGTACTTGACCATGGCTCACAACTGCTTTACATTGATGCTGAAATCAAATCACCGATAGATTTATGCGATTCGGAGGAGTAACCAAGAAGCAAAGAATTCGATCTGCAGATCTACTGTACAGAAATGACACAAAAAGTGATTGAGCTGTTTGCCACTGCATCAGTGCAGTATCAGTTTCGTTGTCCCAAAACATTTTTTTTTTGCAGAGTTGAGTTCATAAACAGAACGAGTTGGCTTACTCATCCTGGGCTTGATGGGCTAATGCATTGCCCTTTGTAGAAATTCGGAATTGCTGAG…
S1_174864955	T/C	1	174864955	CM007982.1	1:174869218	GGCCGGCCGCGTGATCACTGCCGCGACGACGCGCATGCATGCGCAGGTCCGTCCGGACGGAGGCCGGAGCGGATATGCCCTGGGCCAGGGCTCCACTACTGCTCCAGGCACTCGACGCCGACGACGACGCCGGCGTGTACGTACGTGTCCCGTAGGAGAGAAAAAGGGCGCTGCAGGCCAGAGCTGCGTGAGCTGCTTGGCGCCTGTAGAAATGTCGCGACGAAAATGACACGGCCGGGATCAATCCGATTCGACTCGATTCCAGCATTTTGGAAGCACCATCAGTTACCGCGTGCTTAAGACTTTTGCTGCAGCGGCGTCTCCTGATTTTTTGTGCTCTTTTTTTTTGTCGTGGGGACGAAGCAAATGAGATTCTCGTCTATCGATCCATCATAACAT…
S1_176328733	T/C	1	176328733	CM007982.1	1:176333018	CTACTTAATAGCAATGTCTACAACTTTTCGAATCATGTTTTTGTCTGCAATGGTAGTAGAATATCCTAAGTTGTTTATATGATCTCTAAATCTGCAACCAACCCTGCGATTCATGTCATTGTCCTCACTGCAGAGGTGAGATTGCTGTTATATGTGAGGATGTCTCACTACTCAAGCGAGTGGTGGACGAGCGCCTATCACTGAGCAAGCTGCAGCGTTCCACGATGTCAAGTCTCTCTTCTTCATTGCATTCCTCTCTTCACAAGAGTTGTAGTTCCTCAGATAGGACTACTGAAGCAGTCGAGTCTCCAGATAAGGACACTGTCCCTGAAGCTGCAAGTCCAGTGGCCAGAGATCTGGATGACATTCCAAGCACTGTTGAAGTTTCAGATGGCAATG…
S1_176386321	C/G	1	176386321	CM007982.1	1:176390615	ATGGCATGAATCTACACGTACTGCAGCACTGGACAGGAGCCCAGGGACCCCGGAACAACCGCATCGATCGGCATGCTGCATGCGTCGGTGTCATCCCCAGCACAGGGTTCCATCCATGATTCCACACCAGCAGAGAGCCCGTGCTGCGTCACACGCCACTGCAGCGTCTCGGCAGCTGTCCAAGATGCAGGGAACGAGCTGGATCTCGACGGGAGCACAGATGGGATCCTACGCCAGGCCACCATGCGAATTTGGTTCGTTTCTTTCGCGGATCGGCTCGAGATCGAAGGCGAGATGCTTTGCTTATTGGTCGACGCCCTGATGCTGTTTGTATCCCTGTTACATTGATCTGCTCGATCTGCAGTTCCTCTCGTGCCGTAATAACTGGCATCTGCCGGC…
S1_178705802	A/G	1	178705802	CM007982.1	1:178710192	TTCCAAACCTATCAAGCCACCAACAGAATTAAGGAATTGAAGCCCTTGAGGTGCACTTTGTGAACTAGCGTAATTGCTTGGTGCCAGCACCCAATGAAAATGAGTCATCTGGACCTAGTGCTAGATGCTGCAGATCAACTATTGACTAAACTGAAAACTGACCTCATCTTGAGAACACACTCGAAGTGAGCAAATGCTGCACATCTTCCTCCTGATCACATAGTTTTTTTTAGAAATAGGATTAAAACCCGGCCTCTACATTCTGTGGAGAATGTATACGACCAACATACAAACCAGCGGATGCAAAGGCAGTACTCAAACTGCAGCCATAGACATGGCCCTCCCACGTTCGATAGACACACCAACACAATCTGAAAATAAAATGAAAAGGTGCCACCA…
S1_179105619	G/T	1	179105619	CM007982.1	1:179110018	ATACCAGGTATCTGCTATGGCTTCCGTACTGACCTTGAAAAGGCTGCCGGTTTGATGAAGAGCGGTGCGATCAGTACCCAGGACCTGAGGTTCTACGTCGGGCATGCTGCCTGGGACTATGAGCAGCTGTTAAACGAGATCAAGGCAGGATACTGGGCTGTTGCTTCCTGCAGCACAGAGCTGATCAGCGATGCATTGGCGGGTGATCCTTCTTGCCTCTGGACCGAGATACTGCAGCTGATGGGAGGGCAGGGCAGTACTCTGACCTGAGCCAGAAACCGAAGCATTGGCTGGTGATCCTTCTTGCCTCTGGACCGAGATACTGCAGCTGATGGGAAGGCAGGGCAGTACTCGGAGCTGAGCCAGAAACCGAAGCAAGACGCCTCGTAGATGTTCTGC…
S1_182136803	C/G	1	182136803	CM007982.1	1:182141266	GTAGCTGATAGATGGGATAAATAACAAAATATTGTCATTTCAGCCTGTTTGGTTCTCATACATACTATTCCACATCTTTTTCCAAAGACTTGAGGACGGCTTGCAACTTTGCAAGCGACAGAACCTTCGACGAAACACACTGCAGCTGCAGGTCTCCCCGGCTGGCGGCTGCTGAGTGCTGACTATGTTGAGCTTTGCAGCACCGAAACAACCAACGTTCAGAGAAGAAACGTAGTAGTAGTAATAGTAGAGATTGATGGATGAGTCTCTGTAAGTACTGTCTGTCTGTACTGCTGGTCTTTGTGGGCTGCTGGTCTTTGTGGGGCTGCTGCAGCAGCACTTGATACTTGTTTAGGGCTGCAGCAGGGTAGTATTCCCCAGCATCTTGTACTGCTTTAT…
S1_182223104	A/G	1	182223104	CM007982.1	1:182227567	CACCACCAGGCGCCAGCAAAGTAACAGAGGCAACTAAAAGAAAGAAGATAAATTTAATCCTTGAACACAAGCATCAAATTCGATTTACAGCAGGCGCACAACTTCCAGTAAATATTTGCATAGTTTCCAACAACTTGCAGGGGAGCACGGACTGCAGCGGCTTGGTGAAGCATCAAGTGGAAGCAACTTTCTTGGTCACAAAAAAACGACTGCTCATCATTGCAGGGGAGCACAGACTGCAGCGGCACTGTCCTCATTGGTCAGGACCAACGGAAATGACGGAGGAGCAGCCGCACTAGCAGCTATGTTGTTCTTGTCTGTGTGCTCCGGATCCGGCGGGTGCAGGTCATCGGCTTCAGTGTCAGCAAAAAGCAAAATGGCTAGATCTGGATGTGTAAG…
S1_182249609	A/T	1	182249609	CM007982.1	1:182254072	GAATCACATGTTTGGATGTTGGTTTGTAATGTAAGCAACTAGCAACACATATACCATGTCTGTTGAGATGAGATTATGTATCATTTGGGTTTCCTTACCAAATTTCACGCCTGCCTGCCTCTCCCCTTAAATTACAAACGTTTTGTTCAGAAACCATCAGCCTTGAATCCTGATTATGTGCTGCAGTGTCACTGTCAGAGAAAACTAGTGAACCCCAATCACTGCAGATCTCTGACTTTAAATTTCATATACTACCCACTCAGACTCAGTGTATTCTATACCTTCCGTATCGTAGTCCTCCGTTGGTGGTTGGCCGTACTTGTACTTGATCACCAGCAAAATCTTCAGCAAACAGAAAGCAAAGGGGGAAAGGTCTGCTGCAATGCTGATCAGGTAGGT…
S1_182668628	G/A	1	182668628	CM007982.1	1:182673109	GTATCATTGTACCATCTGAGAATTTGTTGGGGGGGATTATTGTGCGCTGCATATGTAAATTTTGTTGCAGAAATTAACATGCTTTGTTCTTTGCACCTGCATGCAGACAGGGGGGAAAAATTGATATCACTGCTTTCATCAGTGAAAGAAATGCTGCAGCTTATTGAGACTGCGTTCTTGCTGAGGGTCAGAGCCTCACTGCTGCACAATGGCGAAAGCGAAACCTTTTAGCTTGGGAGCTCTGCGGTATGGTCCTCGCTCTTAAGTCTCAACTACCAGTAGGATCTGCACGAGCAGACAGGTCAGGCTGGCTGGAACTGGATGGCCAAACTCTACTCCAGCAGGACTGCAGGAGACAGCCACGGATCAAGGGTTGGTGCTAGCAGACTATGATGGCCT…
S1_186143397	T/C	1	186143397	CM007982.1	1:186148049	CTCGCATGACTGCAGCAGAGGCCCTGAACTTTGTTCTCACCCTGTTGGCTTCGCTTATCAGCCACCAGCCAGCAGTATTTTTCTCTCACAACGAACCAGCCACCAGCAACCAGCCAGCAGTATTCTTCTCTCAGAACAAACCAGCACCAGCCATCAACCACCAGCCAACCGAACAGGCTGAGCTCGGCAATTGTTACGCATGCTGCAGGGTCATGATCGTTACACCATCAGAGAACTAAATGCTGACGTAGGAGACGTGATGCATCAGCAATCAGGAAAGGAAAAAAAAGCATCAGTCATCGTTATATTTTGATGTCATGAATGATGGGAATAAAAAGAGACAGAGTACAGACAAGGACTTGGCAGCAGAATGTATACTGATACAATGAATGATATAAT…
S1_191296668	A/G	1	191296668	CM007982.1	1:191301448	TTCCTCGTCACACTTCATCCGTTTCCCCTTGCTCTTACCAGTAACGGCTCCACCACTAAAGACATCATCCGTTTCCCCTTGCTCTTATCAGTAACGACCATCCACCATGTCATGGCCATCAATGGCCGTTACCATTTCCATTCCATGGTTTTGCTGTTGTTTCTGCAGCTCCCTCCACACGCACACCTATAAAGCTCGAGGTCGAGTCCTCCGTGTGCCCCTGCTGCTCGCCTGGCCGCTCGCCTCTTGTTGCCTCGTCTGCACAACACCACCGCCTTGCACGGCCACTGCAGCTCCTCGTCCTCGCTCGCCGGAACCTCGCCAGTCGTCGCCTTGCCTAGGAGAACAGCTGGACCAGGACGACGGCGCCCTGAGCTCCGGTACGCCAAGCTACACCTC…
S1_191595939	A/G	1	191595939	CM007982.1	1:191600725	TGGAAACACGCCTTTCCCGGCGACCGATGGTTGTGCGAGGCACGGTGAAAAATCCAAACAAAAGACGGCGCACCCAGCGAGGAAAACAGAAGACAGTATAAAAAAAGGCCACCGCTTTGAAGGTTTGACCGAGGCCCACACAGCAGGCGACCGACCAGGGACCCCACCTGCAGACGCAGCGAGAGCGCAGCGAGACGGATGGATGGATAGCATGCAGAAGAGACCAAGCGCAAAGCCGTCAGCCCCACAGTTCTCAACCTCCGCAGCCAGTGGCCACGGAGTCGGCAGACGCCCGCATGCGTCCGAGTAGAGAGCGGCCATTAACAGCGCCGACCCTCGCTGGACTGCAGCCAATCCAGCTTGGGCGCGCCCCACCAAGAGCCAGAGGCGTCGTTCTCA…
S1_194192144	G/A	1	194192144	CM007982.1	1:194196986	CCATGCAGGGATACTTTGTCCTATTGTCGTGGATGCCTGTGTACTTCAAAACGGTATGTCATCAAAGGCCTCCTAGTTGATTAATATTACTCTCAAAACTCCAAGCTATTTCTAACTACAATCCTACTGCAGGTTTATGATGTAAATCTAAAACAAGCAGCATGGTTCAGCGCCATACCTTGGGCAGTCATGGCTATGTCAGGTTATGTTGCAGGAGCCTCTGCAGATTTCCTGATCAAATCTGGTTTCTCTATAGGACTAGTTCGTAAAATCATGCAGGTAAAAGCATTGCCTGGAATAGACTGATCATTTGCACAACCTGAACAAAGGACTCAACACAGTTCTGATTTCCCTGCAGTCCATTGGCTTTATAGGGCCCGGAGTATCATTGCTGTGCTT…
S1_195247966	C/G	1	195247966	CM007982.1	1:195252854	ACTTACCGTTTGATCGGCCACGTTCAACTCCATTAAACAAAACGCAGAACCTGTAACGAGGAATCATGCGTCGTCGAACCTCAAACTGACGGCCCTTTTTGCCTCCTCGGAATTTCCGTGGCTTGCAGACCCAGCAACACCCCCGCCCATCTCCCTCCCCTCCCATCTCCACATGACCACCACCTGCAGCTAGCGACAGCCTGCAACGGCACCACGGCAGGAGCTAGCCCAGTTACATACGTAGAGACGACGCACCCAGTGCGCCGCTACCAGACGTCCGGTCCCGGCGCGGCGTAACTGCCACGCCGGCGCCGACCAAACCCTGCAGCATCCCTCCCTCTAACCGTTGGCCATGCGGTCTGCTGCTGCCCCCTCACGACGATACCCTCCGAAAGGGAA…
S1_195608686	G/T	1	195608686	CM007982.1	1:195613592	CGGGGACATCCTATGTTTTTTGGACACATGGTGATGCTCTGCTTTCACTGAGGAGCTTTCGGTTCAAATTTCACCATCCCACAGATCCTCCAGCGTCTTGTAACCATTCGCCGGGTTCACTCCAAATTCCGCTCTGAGCAGCTTAACCTGCAGTGGTGAGCTGCAATTGGTTTACCGAGAGGTGGACGCCGGCGAACCCAGCGGCGAGTACGCCTGCAGCAGCGTTCAAGCTTGAGCGACAAGGAGATAGGCGACTGAGAACCAAGACGACGGAACAGACGGCGTTATGGCAGCGCGTGGCGGTATCACAAGTTGTTTCTCCTGACGAAAGCAAACATTCTCTCTCTCTCCTCTCTCTCTCTCTCTTGAGTAAAAGCAAACATTCTCAGCTGTGTACAA…
S1_197426404	T/C	1	197426404	CM007982.1	1:197431343	ATTCGTATCATTTCACTCCGTATGTACTCCGTGTGCAACAAGTATCATCACAGGACAGGTAGTCGTCATTCCTCCGTTTGTCTCTCGTAAGACCGTCTCCAGCGGTGTGTGCAAAGGGTGCTGCATCTGCAAAATGAGCAACGGATGCGCACTGTAGCAGCTCCAGCAGCTACTGCAGTCCGTTCTGCATTTTGCAGTTGCACCTCTCGGCACCCTCATATATGGTGGTTCTCTCTCCTTTCTTCATCTCTCTCCCACCCGTCATCCTCTCTCGCGCCATCCCAGGAAGGAGGCAGGACGGAGCGCCGGCGAGGAGGTCGCCCAGCAGGAGGCCGGAGGAGCCCGGGGAGGAAGACCTGCCGCCACGGCCTCAACCTCACCGCCCTCTGCAGGATCTAG…
S1_197426527	C/A	1	197426527	CM007982.1	1:197431466	CATCTGCAAAATGAGCAACGGATGCGCACTGTAGCAGCTCCAGCAGCTACTGCAGTCCGTTCTGCATTTTGCAGTTGCACCTCTCGGCACCCTCATATATGGTGGTTCTCTCTCCTTTCTTCATCTCTCTCCCACCCGTCATCCTCTCTCGCGCCATCCCAGGAAGGAGGCAGGACGGAGCGCCGGCGAGGAGGTCGCCCAGCAGGAGGCCGGAGGAGCCCGGGGAGGAAGACCTGCCGCCACGGCCTCAACCTCACCGCCCTCTGCAGGATCTAGTGGCCTCCTCACAAGCTCCGCCGGCCCTGGCACGCCAATCAGGTGGCCTGAGAGGAGGAGGCAGCGACGCACGAACTGGGGAGGAGCTCGACCGGGGAGGAGCATGTCGCCGGGAGGAAGTCG…
S1_201986971	T/G	1	201986971	CM007982.1	1:201992038	TTTCCCCTGGAGCATAAGTCATTAGATTGGAAACTATCTGATAAGCGATTGTGCGCGCCGCTGGCGCTGGTCCTCCTTAAACTCTTCCTTGGGCGAGAGCTTGTCGCCGATCAGTGTGACCTTCCAGCAGTCTGCTTGGAGGATGAAAACCGAACCAGCTTTTGGTACGACTGCAGGTTTCAAAGCAAGTCACTTAGAACGTCTGCAGTTGGTGTAACAGAATTTTACATGTCTTCATGCGAATAGATATTAATGACAACAAAGCTCTGGGGCTGCCAGATGGGTTATAACATTGATGCATTTGTAAAGAGATGAGAAAAAACTATCGCCTGCTCGCCGCATCAATCTCTGATGATGAAGATTTCAAATTCAGAATTATACAGGTGTTGAGAGAGCCTC…
S1_203254956	A/T	1	203254956	CM007982.1	1:203260064	ACTCGTTCCTTCTGCTCCCAGAGACAGCCGCTGCGTACCTGAATCGTCTGGTGCCTTTGCCGTTCTGTGCCCCCACTCCGATCACACAAGTTGGAGCTCTCTCGGTGCTCTGCGCCGCTACAGAAACGCTGCAGGTTCATCAGTCTAAAAAGAACAATTGACATCTTCCTCACAGAGTTACCATGCTGATACACATTTTTTAAAAAAATTAAATGCTGATACACATCGGTAGTTTACTGAAACGTGACTAGCTGGATTGGTTTCTTTACTCAGGACCACGCATGTAGTGAATTGTCGGTTCGTTCTTAAAGGCTACTTATAAACAAGTTAAGAACAAGAACAGCAAATGCTACGGAGGAGCCTGCAGTTTTGTTTCAGGGCATGTAGAGCCACAGGCGA…
S1_205964113	A/G	1	205964113	CM007982.1	1:205969300	CGGCGCTCTGAAGACCATCTTCCCAGTGTAGGGATAGGAGCATCCACAGTTTGCAGGGTTCAAACTCTGATCATTGGAACATGTTAGTGTCGAGGTGCATTTGCTCAGGCTGGTGGTGTATGATATCATGTTCTCCTGGACACTGCAGTAGGATTTTCGAGAGACGTCCGGGTCCACGCTGCACACCGGATTCCCGACTAACCTGTACGGAGGTTTAGCGTACATGAAATGAGGTGTTTCAGAATTGGTTGGGCGGAGAAAAGAAGCAAACTTTTGTGGCTCTTGGGGTTGAGTTTGCAGGCTCTTACACCAGAGTGTTGTTGTAGCTTGCAGTGAGATTGAGAGCAGAGATACGGTTTTCCCTGAGATTAATAACCTGCAGTTGTTTGTTGAGGCTCC…
S1_207737155	T/C	1	207737155	CM007982.1	1:207742405	CCGGCCTAAAGGTGGAGGTGGCAGATGAGGTCGCAGATGCAACTGAAGCAAAGGAGGCTACACCAGTGAGCAGTGCCAGAGCTTCCATGAGGAACATTGACTTAAATTTGGATCCAGCTGATGAAGATGATGAGGTTGCAGTGCCACCTGAAGCCCAGCCATCAGCTCCTGCAACAGTACCAGCTGCAGCCAATTTAGGACCGGCTCCTCCAGCAACTAGTTCAGCTTCCGTCAATTTAGGACTGACTACCCCCGCAGCTAGTTCAGCTGCAGCCACCGCAGGACCATCTGTTCCTGGGCCGAAGGAAGGAGCCAAACTCAAGGACTTGCTGGGTGGCTGGGAGCTGCCTGACATGAACAAGATGGACATGGATCCCATACAGTTTGCTTTATCGGCGA…
S1_207737184	T/C	1	207737184	CM007982.1	1:207742434	GTCGCAGATGCAACTGAAGCAAAGGAGGCTACACCAGTGAGCAGTGCCAGAGCTTCCATGAGGAACATTGACTTAAATTTGGATCCAGCTGATGAAGATGATGAGGTTGCAGTGCCACCTGAAGCCCAGCCATCAGCTCCTGCAACAGTACCAGCTGCAGCCAATTTAGGACCGGCTCCTCCAGCAACTAGTTCAGCTTCCGTCAATTTAGGACTGACTACCCCCGCAGCTAGTTCAGCTGCAGCCACCGCAGGACCATCTGTTCCTGGGCCGAAGGAAGGAGCCAAACTCAAGGACTTGCTGGGTGGCTGGGAGCTGCCTGACATGAACAAGATGGACATGGATCCCATACAGTTTGCTTTATCGGCGAACCCTAAATTCGACGAGGATGAGGATTAT…
S1_207737255	T/C	1	207737255	CM007982.1	1:207742505	CTTAAATTTGGATCCAGCTGATGAAGATGATGAGGTTGCAGTGCCACCTGAAGCCCAGCCATCAGCTCCTGCAACAGTACCAGCTGCAGCCAATTTAGGACCGGCTCCTCCAGCAACTAGTTCAGCTTCCGTCAATTTAGGACTGACTACCCCCGCAGCTAGTTCAGCTGCAGCCACCGCAGGACCATCTGTTCCTGGGCCGAAGGAAGGAGCCAAACTCAAGGACTTGCTGGGTGGCTGGGAGCTGCCTGACATGAACAAGATGGACATGGATCCCATACAGTTTGCTTTATCGGCGAACCCTAAATTCGACGAGGATGAGGATTATGACAATGAAGACTAGCTCAGCTTTTAGCTGCAGAGGTGGATAAGTAGGACAACAGGATAACCGTAGGTTAA…
S1_207737279	T/A	1	207737279	CM007982.1	1:207742529	AGATGATGAGGTTGCAGTGCCACCTGAAGCCCAGCCATCAGCTCCTGCAACAGTACCAGCTGCAGCCAATTTAGGACCGGCTCCTCCAGCAACTAGTTCAGCTTCCGTCAATTTAGGACTGACTACCCCCGCAGCTAGTTCAGCTGCAGCCACCGCAGGACCATCTGTTCCTGGGCCGAAGGAAGGAGCCAAACTCAAGGACTTGCTGGGTGGCTGGGAGCTGCCTGACATGAACAAGATGGACATGGATCCCATACAGTTTGCTTTATCGGCGAACCCTAAATTCGACGAGGATGAGGATTATGACAATGAAGACTAGCTCAGCTTTTAGCTGCAGAGGTGGATAAGTAGGACAACAGGATAACCGTAGGTTAACTCTGTAGCAGTTCTCCTGTATCA…
S1_207737346	G/A	1	207737346	CM007982.1	1:207742596	AATTTAGGACCGGCTCCTCCAGCAACTAGTTCAGCTTCCGTCAATTTAGGACTGACTACCCCCGCAGCTAGTTCAGCTGCAGCCACCGCAGGACCATCTGTTCCTGGGCCGAAGGAAGGAGCCAAACTCAAGGACTTGCTGGGTGGCTGGGAGCTGCCTGACATGAACAAGATGGACATGGATCCCATACAGTTTGCTTTATCGGCGAACCCTAAATTCGACGAGGATGAGGATTATGACAATGAAGACTAGCTCAGCTTTTAGCTGCAGAGGTGGATAAGTAGGACAACAGGATAACCGTAGGTTAACTCTGTAGCAGTTCTCCTGTATCATGTGTATAATAGCCTGCTGAAGCTGCAGATGTAGTTTTAGAATATGCCAGAGGTTAAAATCGGGCTG…
S1_207737462	T/C	1	207737462	CM007982.1	1:207742712	AGGAGCCAAACTCAAGGACTTGCTGGGTGGCTGGGAGCTGCCTGACATGAACAAGATGGACATGGATCCCATACAGTTTGCTTTATCGGCGAACCCTAAATTCGACGAGGATGAGGATTATGACAATGAAGACTAGCTCAGCTTTTAGCTGCAGAGGTGGATAAGTAGGACAACAGGATAACCGTAGGTTAACTCTGTAGCAGTTCTCCTGTATCATGTGTATAATAGCCTGCTGAAGCTGCAGATGTAGTTTTAGAATATGCCAGAGGTTAAAATCGGGCTGACTGTAATGCCCCAAAGTTAGATTCGCTCGGCACCTTAGTGTTTTGGCAGACAGGTTCGCCAGTTGTACATTCCCGTTGGTCCCCGGTTTAATGTTAATTATGCTTATATATAGTT…
S1_208104254	G/C	1	208104254	CM007982.1	1:208109513	GGTGACGCCGGCGTTTGCCGGCGGCTCTGCCTCAGTCTTCGCGTCCTGCTCCTCGCTGCCGTTTTGGGTGCTCTGCTTGTGTCCATGGCAGGGGAGGTTGATGCCCAGAAATTTGAGCGCGCCATGGATGATCCGCAGGAGGGAGGTGCAGGTGCAACTGCAGGCCCCCGCACCGGAGGCGGGAGGGGGCTTCATGTCTCGGTCACGAAGCAGCCGGGCTTTGCTCTGCTTGGTGCTGTTCCCGATCTGCTCCTTGGTCTTGTCGATCAGGCCGCCGCTGTGGCACGAGTCCGATACCATGGTGAAGAGGCAGCCGTCGGGGACTTTCGCCACAAGCTCCGTGAAGTCTTGGTCTGCAGCGTGTGCACGGAAATTAGGACGATCACGGCGAGTGAGCTC…
S1_211633447	T/C	1	211633447	CM007982.1	1:211638804	CACTAGGATGAGGTCATGAGGTACTGTCATGTGTGGTAGGGCACTTCTGTTTCTGGGGTCAAAAGATGGTCCTGCGGCCTCCTTTACTTCCAGCACCAACATACTTCCTGCTGAATTGTTGGTACTGTGTATGATTTAAAGGATGAACACAAGAAAATTTCTCTGCCTCCCTGCTGAATTGTTGGTACTGTGTACGGAAACCAAGCATTAACTGCAGATCACCCCCTTTTTGCATGGGCATTGCAGCATCTGTTTGACTGTTTTTTTTTGAAAGAAACACCCCAAGGGAGACCCCTGAAGTTTTAGGTGCCGCACCCAGGGTTTGAACCCTGGGCAGGAGCCTCCCAGCCAGTGGCCCTTGCCACTGCGCCATGAGTTCCTTGGCCATCTGTTTGACTG…
S1_215065837	A/G	1	215065837	CM007982.1	1:215071293	TTCATCCGTCATCTGGTGCAAGAACGCGGGCAGCCATCCACCTGGCCGTAGCGTTTAAGGCGGCTCTTGACATAAGGGAGGCTGCTGTGCAAACTGCAGGGCTGCCTCAGCTGAGAGCGAGAGCCGACAGGGTGCGGTGCGGCGCCTGCTCGAAGAAGCAGCAGGACGGCAGCGGCAAGGCGGCCGCGGCTCCAGCCGGCGGCGCGCCGTCCCTGCTGGCTGCAGCGCTGGGCTTGAGCAACAACCTGCTGGGGTGGATCCTGCTGGGCGTGTTCGGCCTCATCTGGTCCCTCTACACCGTCTACACATCCACGCTCGATGAGGACGAGGATTCCGGCCTCTCTCTGTGATTTGTGAAATCCTCTCTTGATTTCTGCTACTAGCTGTGTTTTTTCAGCC…
S1_217010607	T/A	1	217010607	CM007982.1	1:217016104	AATTGGACACTGCAGCAAGGAATCGACGACTGAAACAGTTATCACTGTAGTACGCTCTAGGAAGATTGTGTTGATTATTAGAGCACAAATGATTTCGAAATGAAATAGTTTAAACAATGATGTAAATTTCAGTGAGATCTACAACTTTTGTACAGAGTTTATCTCCATCTAAATTCATATGACATTGTTGTGATTTTTTTTTAAAAAAATAGGCTGCAGACTTATCACCAAAATGAAGTTATGAAACGGTGTTTACTGTACCAACAACAGTTTGCTACAGTACCATTATTTCATATGTAGGATTTTGCTACAGTGCCAAATACCGTCGGATGAAACAGTGTTGCCATTTATCGTCTTTTGATCTAGCGGTTGAGTGCTATTTTTGCAAAATCATAAAAT…
S1_217036018	C/A	1	217036018	CM007982.1	1:217041515	AGCTAGCGGTCGGGTAGTACTGGCCGGAGAAGGGGGAGAGGGAGACGAATGCCGGCGGCCGTTTTACTGTAGCCGCGGCAGAAATAACTTGGGTTGCTTGTGTGTACTGCCCGAAGGGAGGATACGTTGCCGCCGCTTTGGGCGGCACGGCATGCATGCGCTGGACCTGCCGCACGCAGCAGTAGCCGGCCGGCCGGCACACCTCGCTGCGCGCTGCAGATGATGGCTGGCCGGAGCCGGTGTTAATTCGCGGCAGGCCAGGGGTCCGCAGGAGGAGAAATTCGGCGTGGCGGGACGTGTCCTCAGTTCTCGGGTGAGAACTCCAAAGGGAAACGGTGCCGCGGAGACCAACAACAACCGGGGATGGCTTGGCTGGGTCGACTGAATCGGAGCACTGAT…
S1_223543429	C/T	1	223543429	CM007982.1	1:223549069	CAGAACCAGCAGCAGTATGGGATAAACTGGCAGATGCAGTCGTTGGAGGATAGGTTGGTGCAAATGGAGCAGCGGCAGAGGAACATTGTAGCCTCCTTGTGTGACATCCTGCAGCGACACGGGGTTGTCTCAGGCTCAAGGACGGAGACAGACCACTTCAGCAAGAAGAGGAGGGTTCCAAAGATCAATTTCTTCGTCGACGAACCTGCTGTTGAGGAGCAGCAGGTGCCATTCCTGCAGACGTTGGGTGCAGGAACACCAAATATGTCTTCGATCCAGCTTTTAAATGCTGAGCCATTTGAGAAGATGGAGCTGGCCTTGGTGTCACTGGAGAATTTCTTCCAGAGGGTAAGCCATGGGTCTGCTGAAGACATGTGCAGTGGTGGTGCTGAACTCAGC…
S1_223543435	T/G	1	223543435	CM007982.1	1:223549075	CAGCAGCAGTATGGGATAAACTGGCAGATGCAGTCGTTGGAGGATAGGTTGGTGCAAATGGAGCAGCGGCAGAGGAACATTGTAGCCTCCTTGTGTGACATCCTGCAGCGACACGGGGTTGTCTCAGGCTCAAGGACGGAGACAGACCACTTCAGCAAGAAGAGGAGGGTTCCAAAGATCAATTTCTTCGTCGACGAACCTGCTGTTGAGGAGCAGCAGGTGCCATTCCTGCAGACGTTGGGTGCAGGAACACCAAATATGTCTTCGATCCAGCTTTTAAATGCTGAGCCATTTGAGAAGATGGAGCTGGCCTTGGTGTCACTGGAGAATTTCTTCCAGAGGGTAAGCCATGGGTCTGCTGAAGACATGTGCAGTGGTGGTGCTGAACTCAGCCCTGCT…
S1_223824911	G/A	1	223824911	CM007982.1	1:223830557	AGGTTGTTGTTCTCCAGCGAAAGCGTCGTCAGGCTGGACAGGAGGCCGAACGTCTCCGGTATCGAGCCCGAGAGGCCGGAGTTGGCCAGCCGGAGCTCCTGGAGCCGCGCGATGTTGCCGAGCTCCGACGGCAACGGGACGCCGATCGGGTTGTTCTCCATGATCAGGTACTGCAGGTCGTGGAGATCGGAGAGGCCGGCGGGGAGGCGGCCGCGCAGCCCGTTGTTACTTAATGCCAGGAAGGTGAGCGCCTTCAGGCGGGTGACGGTGCCCGGGACGCCGCCGGTGAGGTTGTTCGAGCTCAGGTCCAGCTTCTGCAGCTGGGTGAGCTCGCCGAGCCGGCTTGGGATGGGCCCGGAGAAGGAGTTGTAGCTGAGGTCGAGACCGACGAGGCCTCGC…
S1_227073989	G/A	1	227073989	CM007982.1	1:227079773	GCGACGAGTGGCGTCTTGGTAGAATGCAGGATCTGCCAGGAGGATGATGACGAGGCCTGCATGGAGGCCCCTTGCTCCTGCAGGGGCAGCTTGAAGGTAAAACGCAGCACCATCACGCTAATACAACTCTGTTTCAGCAAATTTCTTTTCAGATGAAGAAGTTTTCAGTTCAGCAATAGGAACACATGTTGGACTGTATCGTCGAACGGCTTCGTGCTGAAGAGCAAAGGCCTTGCTTGGGTTAAATAGATGTTTTTCTTTCTGCAGTTCGCTCATCGCAAATGCATTCAGAGGTGGTGTGATGAGAAGGGGGACACCATATGCGAGATCTGCTTGCAGGTAAAATAAAATTCATCTAGTACTGAGTTATTTCGAAACAACACAACTGGGGGATACAAA…
S1_227074004	G/T	1	227074004	CM007982.1	1:227079788	TTGGTAGAATGCAGGATCTGCCAGGAGGATGATGACGAGGCCTGCATGGAGGCCCCTTGCTCCTGCAGGGGCAGCTTGAAGGTAAAACGCAGCACCATCACGCTAATACAACTCTGTTTCAGCAAATTTCTTTTCAGATGAAGAAGTTTTCAGTTCAGCAATAGGAACACATGTTGGACTGTATCGTCGAACGGCTTCGTGCTGAAGAGCAAAGGCCTTGCTTGGGTTAAATAGATGTTTTTCTTTCTGCAGTTCGCTCATCGCAAATGCATTCAGAGGTGGTGTGATGAGAAGGGGGACACCATATGCGAGATCTGCTTGCAGGTAAAATAAAATTCATCTAGTACTGAGTTATTTCGAAACAACACAACTGGGGGATACAAATTATAACACGTGATC…
S1_228715467	C/G	1	228715467	CM007982.1	1:228721296	CGTCGTCGGAGTCGCCATCACCGTCTCGGTCGCCATCGGCGCGCCGGCCGTGGCCGGGCTGTACAACAACCTGAGCCCTCTCGGGAACGACTACGAGGCCCAGCCGGAGGCGGATGACGAGGAGTCGAGCGGCCGCCATGACCCGGAGCTGCAGCGGAAAACCGCCCTCCACGTCGTCCACGGCGAGTCGTCAGCAGCAGGAGGAGGAGGCGGCGGGTTCGTCAGAATGCAATGGGCGGGCGGGTTGTTTGATGTGTGGGACGACATCTCGCTGGCCTACCTCTCCGTGTTCTGCAGCTGCTGCGTGATGGGGTGGAACATGGGCAGGATCGGGATCGGCAACACGTACGTCCACGTCGTGACGTTCCTGCTGCTGTGCCTGGCGCCCTTCTTCGTCTT…
S1_230327918	G/T	1	230327918	CM007982.1	1:230333828	AGCAGATGCCCCAGCCAAAGCGAGAGGGACGGAGGGAGAATGGGAGATGGCGAAAGCAAGGCGGCTCGGGGGCTGCTGGATCCTGAACCCTTGCCGAGAAAGGAGCTCGGCGGGTTGTTTCAAAAAAAAAAAAAAGGAGCTCGGCGGGCGCTCCCGGCTGGATCGCCGGTGTGTTTGGCCAGCAGAACTGCAGAAGAATGGGCGTTGGGAATGGCCATTTTGCCGTGTTTACCAACACACTGTGCATTTGGCGGCAGGCTGGTCTGCCGGTGGCTGGCAGGAAGGAAGTTTGGAGGCGACCGGCTGGCGAGCCGACCAGCAACCCTGTGGTACAGTAGCAGCGGTAGAAACTAACGATAGATTCAATGCGTGCATACGTTGTCTGATCTACAAAAATAG…
S1_230373796	C/G	1	230373796	CM007982.1	1:230379715	CTTTACGACACGAATCTTTTGAGCTTAGTTAGGTCATGGTAGGATAATATTTGCCACAAACAAACGAAACGTGCTACAGAAGTTTAAAACGTTGAAAAGGCAATTTTTTCACCAACTACAGGAGTTTAAAGAGGAATTCTACACATGCAATCTGTAGTGCTGCAGCAGGCATCGGCGAGGGAGTGCTGCCAGCAGAACCAGCAGCGGGCGGAGGTGGTGGTGTGCTATGTGGTGTTGTGTGTGAGTTTGTTCTTTGTTCGTGGGTTTGTTGTGTGGTGGTGTCCACTTCGGCAGTTATGTACCAATTAGATATAGCAGTGCTCCTGCTTTTATTTAAAGAAAAGCACTGCAGATTGCAAAAGAGCGACAAAGAATAATCCACCACGAGTGTGCTGCCGC…
S1_230373807	G/A	1	230373807	CM007982.1	1:230379726	GAATCTTTTGAGCTTAGTTAGGTCATGGTAGGATAATATTTGCCACAAACAAACGAAACGTGCTACAGAAGTTTAAAACGTTGAAAAGGCAATTTTTTCACCAACTACAGGAGTTTAAAGAGGAATTCTACACATGCAATCTGTAGTGCTGCAGCAGGCATCGGCGAGGGAGTGCTGCCAGCAGAACCAGCAGCGGGCGGAGGTGGTGGTGTGCTATGTGGTGTTGTGTGTGAGTTTGTTCTTTGTTCGTGGGTTTGTTGTGTGGTGGTGTCCACTTCGGCAGTTATGTACCAATTAGATATAGCAGTGCTCCTGCTTTTATTTAAAGAAAAGCACTGCAGATTGCAAAAGAGCGACAAAGAATAATCCACCACGAGTGTGCTGCCGCCCAGGCGTCCC…
S1_231101931	C/G	1	231101931	CM007982.1	1:231107921	GGAACATGCACTGATGAATAATAATATGAAGCAAAGAGCAAAACTAGTACCTCAGCAATTAATAGTCAAGCAACGCAGGTAAAGGCATTGTGAACATTTCCTCATATGGCGCTATGGGAGGAAACCATTGAATTTCTGAAAAGAATGAACTCTACATCACCAATCTTGGAACGACCCCTGCAGAATTGGGATGTACCAGTGAATTAGTGAAAAGAAACTGCATTTCACTCAATCTAAAACCTGTCTGAACACTGCAGCTATCTGACTTCAGGAAATTGCATACTGACTAAATTAAAAAGCAACCACCTTACTAGCTACATACCAAAATAATAACAAGATCAACAAATTTAACTCATCTTAAAAAGGAACGAAACTCGTCTTGCACAACAGCTGCAGGGA…
S1_231101999	T/C	1	231101999	CM007982.1	1:231107989	AGCAACGCAGGTAAAGGCATTGTGAACATTTCCTCATATGGCGCTATGGGAGGAAACCATTGAATTTCTGAAAAGAATGAACTCTACATCACCAATCTTGGAACGACCCCTGCAGAATTGGGATGTACCAGTGAATTAGTGAAAAGAAACTGCATTTCACTCAATCTAAAACCTGTCTGAACACTGCAGCTATCTGACTTCAGGAAATTGCATACTGACTAAATTAAAAAGCAACCACCTTACTAGCTACATACCAAAATAATAACAAGATCAACAAATTTAACTCATCTTAAAAAGGAACGAAACTCGTCTTGCACAACAGCTGCAGGGATAAACCAAACGATAAAAAACCATAACTATTTTTTCAAGGCTGGGAAAATTGTGGTTTTTATTAGAAGA…
S1_231102057	T/A	1	231102057	CM007982.1	1:231108047	ATTGAATTTCTGAAAAGAATGAACTCTACATCACCAATCTTGGAACGACCCCTGCAGAATTGGGATGTACCAGTGAATTAGTGAAAAGAAACTGCATTTCACTCAATCTAAAACCTGTCTGAACACTGCAGCTATCTGACTTCAGGAAATTGCATACTGACTAAATTAAAAAGCAACCACCTTACTAGCTACATACCAAAATAATAACAAGATCAACAAATTTAACTCATCTTAAAAAGGAACGAAACTCGTCTTGCACAACAGCTGCAGGGATAAACCAAACGATAAAAAACCATAACTATTTTTTCAAGGCTGGGAAAATTGTGGTTTTTATTAGAAGAATTAAATTAAAGGACAAGTGCAGGCCCAGTTTCATGGGCGAAAATCAAGCCCAAAAGC…
S1_231102085	G/A	1	231102085	CM007982.1	1:231108075	CATCACCAATCTTGGAACGACCCCTGCAGAATTGGGATGTACCAGTGAATTAGTGAAAAGAAACTGCATTTCACTCAATCTAAAACCTGTCTGAACACTGCAGCTATCTGACTTCAGGAAATTGCATACTGACTAAATTAAAAAGCAACCACCTTACTAGCTACATACCAAAATAATAACAAGATCAACAAATTTAACTCATCTTAAAAAGGAACGAAACTCGTCTTGCACAACAGCTGCAGGGATAAACCAAACGATAAAAAACCATAACTATTTTTTCAAGGCTGGGAAAATTGTGGTTTTTATTAGAAGAATTAAATTAAAGGACAAGTGCAGGCCCAGTTTCATGGGCGAAAATCAAGCCCAAAAGCCACATAACTGGGGAGACTGCACCACCCA…
S1_231102108	A/T	1	231102108	CM007982.1	1:231108098	CTGCAGAATTGGGATGTACCAGTGAATTAGTGAAAAGAAACTGCATTTCACTCAATCTAAAACCTGTCTGAACACTGCAGCTATCTGACTTCAGGAAATTGCATACTGACTAAATTAAAAAGCAACCACCTTACTAGCTACATACCAAAATAATAACAAGATCAACAAATTTAACTCATCTTAAAAAGGAACGAAACTCGTCTTGCACAACAGCTGCAGGGATAAACCAAACGATAAAAAACCATAACTATTTTTTCAAGGCTGGGAAAATTGTGGTTTTTATTAGAAGAATTAAATTAAAGGACAAGTGCAGGCCCAGTTTCATGGGCGAAAATCAAGCCCAAAAGCCACATAACTGGGGAGACTGCACCACCCATCCCGCAACTTCGTCACTTCACT…
S1_232183782	C/G	1	232183782	CM007982.1	1:232189897	NNNNNNNNNNNNNNNNNNNNNNNNNNNNNNNNNNNNNNNNNNNNNNNNNNNNNNNNNNNNNNNNNNNNNNNNNNNNNNNNNNNNNNNNNNNNNNNNNNNNNNNNNNNNNNNNNNNNNNNNNNNNGCCGCAGCCCCCGGCGTAGAACCGCCCGCACGCGCACGGCGCAACAAGCTCCTGCAGCATCCTGTATTGCTCCTGTGTGCAGCTACAGGCTACGAATACCACACGGCCTGCTGGACGCCTGGGCTGCTAGCTCCTACCTGCAGCGGCCGGCGTGGTGTATATATCAGGGTGAGAATTGGACCGTAGCGCGCGGGCAGTGTGCAGGGAGGAGGTGATCGAGGGATTGTCGGCTGGAACGCTCGTGGGCGGGCACGGCCGCGATCTCGAGCGGCTGC…
S1_232183839	A/C	1	232183839	CM007982.1	1:232189925	NNNNNNNNNNNNNNNNNNNNNNNNNNNNNNNNNNNNNNNNNNNNNNNNNNNNNNNNNNNNNNNNNNNGCCGCAGCCCCCGGCGTAGAACCGCCCGCACGCGCACGGCGCAACAAGCTCCTGCAGCATCCTGTATTGCTCCTGTGTGCAGCTACAGGCTACGAATACCACACGGCCTGCTGGACGCCTGGGCTGCTAGCTCCTACCTGCAGCGGCCGGCGTGGTGTATATATCAGGGTGAGAATTGGACCGTAGCGCGCGGGCAGTGTGCAGGGAGGAGGTGATCGAGGGATTGTCGGCTGGAACGCTCGTGGGCGGGCACGGCCGCGATCTCGAGCGGCTGCCCTGGTTGGACTATGTGTGTGTCGACTGGCGGATGGGATGAACGAAGCTGGCAGCAG…
S1_232205494	G/A	1	232205494	CM007982.1	1:232211547	GCGCCGCCGACGCGGAACAGGCAGTTGGGAATCAGCATCGACTTGCGGTTCCCGAAGTACCAGTTCTGGGTGATGTTCTCCGTGCTGACCACCACGGCGTAGGTGTTACGGTGCACCTGCAGCATGTCGCGCGCGAGGTCGATGGCGATGACGCCCGCGCTGCAGCCCATTCCTCCGAGGTTGAAACTCCGGATGTTCCCGCGGAGCTTGTACTTGTTCACGATCATGGCCGACAGGGACGGCGTGGGATTGAAGAGGCTGCAGTTGACCACGAGGACGCCGACGTCCTTGGGCTTCACGCCGGTGGACTTGAAGAGATTGTCGAGCGCGCCGAACATGACGGTCTCGGCCTCGGCGCGGGCGTTGGCCATTGTGGGCTGCGGCGGGAGGGCGTGCATG…
S1_232344703	G/A	1	232344703	CM007982.1	1:232350756	ATCCTTGTCAACTACATCGCCGCCCACGGCGAGGGCGCCTGGAACAACCTCGCCCGCGCCGCCGGTCTGAACCGCACCGGGAAGAGCTGCCGGCTGCGGTGGCTCAACTACCTGCGCCCCGACGTGCGGCGCGGCAACATGACGGCAGAGGAGCAGGAGCGCATCGTCCAGCTGCAGGCCAGATGGGGCAACAAGTACTCGATCGATCGTCGTCCAGAGTTCAATTTCCTCGTGCTCCAGCGCACGCTAATACTCCATAAACACTGTTAGTAACTGGTTGACGGTCATTTCTACTGCAGGTGGTCTAGGATCGCCAAGCACCTCCCTGGCCGGACGGACAACGAGGTCAAGAACTTCTGGAGAACCAAGATACAGCACAAGAACAAGAAGGAGCGCAGT…
S1_232372235	T/C	1	232372235	CM007982.1	1:232378288	GAAACGTACGGTGCCGGTGGAAACGCAGTCTTCAGCAGGCTGATTGGCACTCCAGCTTGGCGTTCATCAGGCTGCCGTTTCCTGTTTGTGGCGTGCGACGGTAGTCTGACTGTGCGTGCGGACTGCCGTTTCCACTGGGAGTCGGTAAAAGTCCATAAAAGTTTCACCGGCCCCGTCTGCAGCGCTGCGCGGCCGGGGCGCGGCTGCTCGATCGTAACCAGAAACCCAGCTACAAAACGCTCGCCGTGTCGTGTCGCGGTCATTCGCCGGGGGCGGGCGGGCTACGGCTAACCACCGGTCTCCGGTTCGCTTCCCGAGCTCGCTGCGTGTGCCCCTGACCCTGAGTGCCCTTTTTGCTGCTGTACGATGAGCTGCAGGCGGAAGCAGGAGCAGCAGCGC…
S1_232383974	T/G	1	232383974	CM007982.1	1:232389976	AACCCCGACCCGGACCCCTGCGGCACCTCGAGAACGTCGAGCGTGAAGGCGTCCTGCCTGCAGCACGTCGAAGGAATTACCCCCACAGCCTTTGCTCGCGTCAGGAGCTCGGGACACCGACACAGCAACCAGAAGCCACTGAAACGCGAGCGGCGTACCTCACTGCGAGGTTGGTGATGTAGACGACGGAGGGCGTGTTCGCCTGGAAGAGGCGCACGGTGGCCAGCTCGTCCGCCTGCAGCTTCCGCGGCGTGGCGACCACGAATGCGGAGGCCGCGCCGGCGTCGCCGAGGATCAGCNNNNNNNNNNNNNNNNNNNNNNNNNNNNNNNNNNNNNNNNNNNNNNNNNNNNNNNNNNNNNNNNNNNNNNNNNNNNNNNNNNNNNNNNNNNNNNNNNNNN…
S1_234315401	T/C	1	234315401	CM007982.1	1:234321554	GATATCCACTTCATCTTATTATGCACTGCCCTTGTTAGGCAAGTATTAGCATATTAAACAACAAAATTTAGTCTTGAATTTTGGTATATGTGGCTGTGCTATTTCTGTCTGGCTGCTGCAGCAGCCAGTAAGCAAGCCGCTCGGCTGTGTATGTTTGCAACCCATGCAGCACAAACGAACTGAAGAAAAAAAAACGCAGCTTTGCTGCAGCTGCTACATCGATATTAACACTGGCTGCATCAGCGGCTGCTGTAGTGCTGCGCAGCCAGAACTTCCGATCAAGCTGTCATGTTTTAAATGCAGGATTTTTTTATATATATGTTTATATGGAGCATACTATGGCTTTTACATTCAGCACTGTATTTGACTTGGCAGATCATGGAAATGATACAAAGGGGT…
S1_235967450	A/G	1	235967450	CM007982.1	1:235973683	CCGATGGCTACGCCGCGGAGGTTCACACGCAGCGCCTCCGGCAGCGTCGGGTTGGCGTCCAGGATGTGCGCCCCCGCCGCGGGGATGTACTTGCCGGCGTAGCTCTCGCCGGTGAGGAAGAACGGCCGCGCGCGGAAGCTGGGGTCGAGGGCGAGGAACGACTGCAGCGCGGCGAGGAGGTGCGCGGCGATGACGGACTGGTTGGTGGGGATGTCGGCGGGGGACGGCGCGGCGCTGAACCCGGTGCCGAGCGGGTTGTCGATGAAGAGCAGCCCGAAGCGGCGGTTCCACGCGAAGGGGTTGGGCGAGAGGGAGACGCCGTCGGGGTTGACCAAGTAGGGGCCGAGCTCGAAGAAGTTGCCGACGAGGCCGGAGCAGCCGGGCCCGCCCTGCAGCCAG…
S1_236604662	C/G	1	236604662	CM007982.1	1:236610930	TGCTAAAAATCCTTGTTGCCTTCCTCGCCCTAATCACCACCCACCACATATTATGTCAGACAACCTACTGATTTGGTCGGTCTACAAAATGCCAGCCGCGCTCCTCCCAGTACCACTATGATCCAATACCCGCAACTCCCTCCGTGTTCACTGCAGCTTCTTGTGCTGCAGCAGCTGTACCCGCAACTCCCTTGGCTTTCGCTGCCGCTTCTTGTGCTGCCACAGCTGCTGCAGAAGCAGCTGCGGCGGCCGGTGACTGGGGGGAAGGTGGGGGCACAGGGGTCTTCTTTGGCACCTTAACAACCTTCTGCTTATTGTCACCCTTGTTTGCATGTGCTAATAGTTTCTTGATCTGGGCACCAGAGAGCGTTTCATGCTCAAGAAGGGCGTTTGCTAGAG…
S1_239163641	G/A	1	239163641	CM007982.1	1:239169995	TCAACTACAAATGCACTTGTGTATACCATTGCGTGGTCATTTGATAGAAAACGTAGCAAACAAGGAAATAAAAGGAAAATGGTTACCCATAGACCGCGGCCGGGGCAGAGTAGCCCTCCTGCAGCTCGCAACAGCTAGGGCTCAAGACGGTGAGGCGCGGCCATGGGGGCTTACTCTTCCCCGTCGTGGTCCTCCTTCCCGGTCGGCTTCGGTGGCAGGGCTAACCCACGCTGCAGTCCTCCTTCTCGGTCGGCTTGGTGCGGCATGGCCATGGCGGTTTCATCTTCCCCGCAGATCTCGCGCGGCCGAGCATTCAGTTCATCTTTGATTTCACGATCTCAGCTTCAGTTCATATCTGATTTCACGATCTCTCTCTCTCTCTCCCTCCCTCTATCCTCT…
S1_239227535	C/G	1	239227535	CM007982.1	1:239233908	AGCATGACGACGGTGCTTCCTTCCCACATGAGCTCCTCCTTGAGGTTGTCGAACTCCTCGTTGGACATGATGGCCTTCTGGTCGTAGTAGAAGGACTGGAGAGCTTGCAGGAACTCCTGCTCCATCTCCCCAATCGTCTTCTTCTGCTTCCTGTCGATGCTGCAGTAGGGGAGCACGTTGCTGTCCACCACCTCCTCCTCGTCCTCCTGCTGCTGCTGCTGCTGCTCGGTGGCGCGGGGGAGACGAAGACGCCAGCGGCGGCGGAGGCGGGGCAGCACCACCACCTGCTGCTGCTGCTGCTGCTGCAGCACACGGGCGGGGCGGAAGCGAGGCGGCGCGGTGGCGAGGAGGGACGCCGCCGGAGACAGCCACACCTTGGACGCCATGGACGCCGCCGCC…
S1_239301501	A/G	1	239301501	CM007982.1	1:239307894	GATTCACTCACATGCCCCCCTAGCAGTCTAGTAAAGTTTTCTAGTAGCATTCGTTACATGCCGAATGAACCCTCAGGAGCCCCCGCAGCAGCAGGAACCTTCTTCTTTGGCTTCTCCACAACAATAGCCTGAGTGGTCAGCACCATTCCAGCCACTGAAGCGGCATTCTGCAGAGCGCATCTCGTGACCTTGGCAGGATCAATCACACCAGCCTCTACCAGGTTCTCGTGCTTGTCAGCCATGGCATTGTAACCGTACTCCCATTCGCTCTCCTTGATCTTATCTACAATCACTTCACCTTCAACCCCAGCATTGTGCGCTATCAGTGCTGCAGGTGCCACAAGGGCCTGGAAAATCACCAGCGATTTATGTCAAAATCAACAAACAGAAGAGAAAAGA…
S1_239373519	C/T	1	239373519	CM007982.1	1:239379921	TCCACCTGCGCCAGCGTAGTGGGCGGCACCCACTCCTTGCTGCTGATGGTCGCGTGCCGCCGCAGCCCTGGCGCTGGCGGAGACGGAGACGGCACTGACGACGACGACGGCATTTCGACGGCACTCGCGCGGGGTTTACCTGCAGCGGCTACTTGCTGCGTGATGCTCTCCACCTCGAAGGAGTCCTCCTCGTCCTCATCCGGGGGGTTGCTGCTGGCCCCCCCGGCGGCGGCGGCATCATCACCCGGCAGCGACATGTCGTCATCAGAGGAGTCGCTGATGAGCTTGACGTCCACCGCCGCCACCATGCGCGGCGACGTCGCTGCTGCTGCTGCTTCCGGCAGTGCTTCGTCTTCTACTGCTCTGACGACTGCTGCTGCGGTTTGTTGTTGAGCTTGA…
S1_239373529	C/T	1	239373529	CM007982.1	1:239379931	CCAGCGTAGTGGGCGGCACCCACTCCTTGCTGCTGATGGTCGCGTGCCGCCGCAGCCCTGGCGCTGGCGGAGACGGAGACGGCACTGACGACGACGACGGCATTTCGACGGCACTCGCGCGGGGTTTACCTGCAGCGGCTACTTGCTGCGTGATGCTCTCCACCTCGAAGGAGTCCTCCTCGTCCTCATCCGGGGGGTTGCTGCTGGCCCCCCCGGCGGCGGCGGCATCATCACCCGGCAGCGACATGTCGTCATCAGAGGAGTCGCTGATGAGCTTGACGTCCACCGCCGCCACCATGCGCGGCGACGTCGCTGCTGCTGCTGCTTCCGGCAGTGCTTCGTCTTCTACTGCTCTGACGACTGCTGCTGCGGTTTGTTGTTGAGCTTGAGCCTGCAGCT…
S1_239373536	C/G	1	239373536	CM007982.1	1:239379938	AGTGGGCGGCACCCACTCCTTGCTGCTGATGGTCGCGTGCCGCCGCAGCCCTGGCGCTGGCGGAGACGGAGACGGCACTGACGACGACGACGGCATTTCGACGGCACTCGCGCGGGGTTTACCTGCAGCGGCTACTTGCTGCGTGATGCTCTCCACCTCGAAGGAGTCCTCCTCGTCCTCATCCGGGGGGTTGCTGCTGGCCCCCCCGGCGGCGGCGGCATCATCACCCGGCAGCGACATGTCGTCATCAGAGGAGTCGCTGATGAGCTTGACGTCCACCGCCGCCACCATGCGCGGCGACGTCGCTGCTGCTGCTGCTTCCGGCAGTGCTTCGTCTTCTACTGCTCTGACGACTGCTGCTGCGGTTTGTTGTTGAGCTTGAGCCTGCAGCTGCAGCTG…
S1_239373537	C/G	1	239373537	CM007982.1	1:239379939	GTGGGCGGCACCCACTCCTTGCTGCTGATGGTCGCGTGCCGCCGCAGCCCTGGCGCTGGCGGAGACGGAGACGGCACTGACGACGACGACGGCATTTCGACGGCACTCGCGCGGGGTTTACCTGCAGCGGCTACTTGCTGCGTGATGCTCTCCACCTCGAAGGAGTCCTCCTCGTCCTCATCCGGGGGGTTGCTGCTGGCCCCCCCGGCGGCGGCGGCATCATCACCCGGCAGCGACATGTCGTCATCAGAGGAGTCGCTGATGAGCTTGACGTCCACCGCCGCCACCATGCGCGGCGACGTCGCTGCTGCTGCTGCTTCCGGCAGTGCTTCGTCTTCTACTGCTCTGACGACTGCTGCTGCGGTTTGTTGTTGAGCTTGAGCCTGCAGCTGCAGCTGC…
S1_239373701	T/C	1	239373701	CM007982.1	1:239380103	GTCCTCCTCGTCCTCATCCGGGGGGTTGCTGCTGGCCCCCCCGGCGGCGGCGGCATCATCACCCGGCAGCGACATGTCGTCATCAGAGGAGTCGCTGATGAGCTTGACGTCCACCGCCGCCACCATGCGCGGCGACGTCGCTGCTGCTGCTGCTTCCGGCAGTGCTTCGTCTTCTACTGCTCTGACGACTGCTGCTGCGGTTTGTTGTTGAGCTTGAGCCTGCAGCTGCAGCTGCAGGTGGTGGTCCGAGGACGACGTGCTCGAGGAGGCAGAGTTGGAGTTGTCGCTGCCGGCCGCGTCGCCCCCGCCTCCTCCCTCCGGCACGTCGGCGACAAAGTAGGGCCTGAAGCGCGATGGCCGGGCGGCGGCGCCGGCCGTGAAACTCTCGTGCCGCCTCAT…
S1_239535816	G/A	1	239535816	CM007982.1	1:239542234	GAGGGAGAAAATGAGTATGACTCGCCCGCAGGTATTGATTGGTATGGAGTAGGAGATTCACGGACGAGTGCTACCAGTCTAACAGCGTACGCGACGTACCTGAAGCAAACATTCCCCCGGAGACACGCGCGCTGCAGTGACCATTTAGCGTGCAGAAGGAGCAAACCGAACTAGCGGCGGATTCATTCGAGTGGGCTCGGAGTAGCACTGAATTCGGTGCTCCCAGCAGCAGCCGACAAAAAAAGGGTGCTGCAGCTAATGTTCTCGTACAACAACCACACTACACCACCCAGGAGTAGTACCAGTGCTCCGCTTGCAGGCAATCATTCCGGCATGGCAGGCAGGACATGTCGCCGGCACGGCAACTCCCAATTTCCCAATCGTGCTCGGCCCAAGCAT…
S1_240135946	A/G	1	240135946	CM007982.1	1:240142367	CTTTTTCTTTCACTATCATGTAAGTCTGCAGGCCAAGTTCACCTACTCAAATTTATTGTTGCACACCCTTGCTTGTTTTGCGTATCCCTCACTGATTTGATTGTCTCGCTTAACTTGAATAGGTGAATATGAAGTATGAGGATGACCAACCTGCTGACGGGAAAGGGATAGGCAGAAAGGTGATTGATAAACTGCAGCAGGCATACCACTCTGAGCTTTCTAACAAGGATTTCGCATATGATGGAGAAAAGAGCCTGTTTACAGTTGGTGCTCTTCCACAAAATAACAATGAGTTCACTGTAGTTTTGGAGGATGCATCTACTGGAAAGTTAGTTTTATTCTTCAATCCATTTATTGCTATTTATGCTGCAGAATTGTAAATTATATTGCCATAAATTG…
S1_240135996	T/G	1	240135996	CM007982.1	1:240142417	ATTTATTGTTGCACACCCTTGCTTGTTTTGCGTATCCCTCACTGATTTGATTGTCTCGCTTAACTTGAATAGGTGAATATGAAGTATGAGGATGACCAACCTGCTGACGGGAAAGGGATAGGCAGAAAGGTGATTGATAAACTGCAGCAGGCATACCACTCTGAGCTTTCTAACAAGGATTTCGCATATGATGGAGAAAAGAGCCTGTTTACAGTTGGTGCTCTTCCACAAAATAACAATGAGTTCACTGTAGTTTTGGAGGATGCATCTACTGGAAAGTTAGTTTTATTCTTCAATCCATTTATTGCTATTTATGCTGCAGAATTGTAAATTATATTGCCATAAATTGTTTAAATTGTTGTGGTTGTAGGACTGCTGCCAATGGGAGCCCTGGAGGTA…
S1_240136091	A/C	1	240136091	CM007982.1	1:240142512	CCAACCTGCTGACGGGAAAGGGATAGGCAGAAAGGTGATTGATAAACTGCAGCAGGCATACCACTCTGAGCTTTCTAACAAGGATTTCGCATATGATGGAGAAAAGAGCCTGTTTACAGTTGGTGCTCTTCCACAAAATAACAATGAGTTCACTGTAGTTTTGGAGGATGCATCTACTGGAAAGTTAGTTTTATTCTTCAATCCATTTATTGCTATTTATGCTGCAGAATTGTAAATTATATTGCCATAAATTGTTTAAATTGTTGTGGTTGTAGGACTGCTGCCAATGGGAGCCCTGGAGGTAATGACAGTCCTGGAGGTGGTGACAGGAAGAGAATGAGGAGGTCTTACCAGCCGAAGACTTTGAAAGTCGAATTAACTTATGCAGCGAAAATTCCT…
S1_240136099	C/A	1	240136099	CM007982.1	1:240142520	CTGACGGGAAAGGGATAGGCAGAAAGGTGATTGATAAACTGCAGCAGGCATACCACTCTGAGCTTTCTAACAAGGATTTCGCATATGATGGAGAAAAGAGCCTGTTTACAGTTGGTGCTCTTCCACAAAATAACAATGAGTTCACTGTAGTTTTGGAGGATGCATCTACTGGAAAGTTAGTTTTATTCTTCAATCCATTTATTGCTATTTATGCTGCAGAATTGTAAATTATATTGCCATAAATTGTTTAAATTGTTGTGGTTGTAGGACTGCTGCCAATGGGAGCCCTGGAGGTAATGACAGTCCTGGAGGTGGTGACAGGAAGAGAATGAGGAGGTCTTACCAGCCGAAGACTTTGAAAGTCGAATTAACTTATGCAGCGAAAATTCCTATGAGTGC…
S1_240136109	A/G	1	240136109	CM007982.1	1:240142530	AGGGATAGGCAGAAAGGTGATTGATAAACTGCAGCAGGCATACCACTCTGAGCTTTCTAACAAGGATTTCGCATATGATGGAGAAAAGAGCCTGTTTACAGTTGGTGCTCTTCCACAAAATAACAATGAGTTCACTGTAGTTTTGGAGGATGCATCTACTGGAAAGTTAGTTTTATTCTTCAATCCATTTATTGCTATTTATGCTGCAGAATTGTAAATTATATTGCCATAAATTGTTTAAATTGTTGTGGTTGTAGGACTGCTGCCAATGGGAGCCCTGGAGGTAATGACAGTCCTGGAGGTGGTGACAGGAAGAGAATGAGGAGGTCTTACCAGCCGAAGACTTTGAAAGTCGAATTAACTTATGCAGCGAAAATTCCTATGAGTGCTATTGGTCAA…
S1_240568811	T/C	1	240568811	CM007982.1	1:240575232	ATAACATTGGTGTGGTATGGCGCTGATTCATTGTCCATGGAAAATCCTGCTTTTTCGTTTCCAGAAGTTGTGTAGCGACATAAAACCGGTCTAGTTTTTTTTTTCTTTTTATTTTTTTTTGTCTAGCTGCAGTTGCAAGCTTTTAGTTGGAGGTTCTTACAGTTTTACGATGTTGCATTTGCATACACTCTGTAAATGTATATTGGTTTTGACTTTTACCTCTCCAGGAACACAATATGCCCAGCAATCCTACAAAGTAAATGATTCATTTCCCTTCAAGTGGATAAATAAAAAATGGAGGGAGGGTTTCTATGTTACTTCCATGGCCACTGCAGGAAACCGGTGGGCAGTGGTCATGTCACGTAATGCTGGCTTTACAGCTCAGGTATGTTAATGTGC…
S1_243733782	A/G	1	243733782	CM007982.1	1:243740319	CAGTTAATCGATCACAAAATCCCATCAGGTTTAACGAACCCAACGACAACGACGCGGTGCGTTCATGTATATATCATCATGTCTGTACCTGAAAGAATCCCCACTCCTCGCAGCCATTGGCGATCTGCGCCATGGTCTCGGCCCTCTCGGCGGGGGCGCCGTCGATCTTGGAGAAGTCGATCACCGGGACCACCATTGTCGATTGTGCGTGTCAGGGGAATGAAGATGAGCAGAGTGTGAATATGCAACTGCAGCAGAAGTGTGTTATGGGCTTGTGGCACCAGTAGGGCTTTGATTGCTTGAGTTCAGGTCTTGCAGCTGATGGATTTGAGATGAAGAGGCCATGGGTGGCACCATATTTATAGGAGATGGCGCCATGGATGGATGATGAGCTTGATA…
S1_243746592	G/A	1	243746592	CM007982.1	1:243753129	AGAAACGTGCACAACAAAAAAAAAAGGAAAAAAAACTGCAGCTGCTCGCCTGCCTGCTCTAAGATTTGTCGGTACTACTAGGCCACAGGGAGAGAGAGAGAGAGGCTGATCTCGTGGCCCGTGGCCCAACTCCAACCAAGGTGACGACCAACGCTGGCTTGGCTAATGGCTAGTGCCTAGTACTGCCTAGTGGACCGACCGGCCAGGAGCACGAAAGCAACTCCGCCGTCTCGCTCATCGGCCGGCCACCAAGGGGAAAGAGAAACGAGCAGATTCTGCAGTGCCCTCCCTCATGCTTGTGCTTGGGAGGCGGCTTGGTTTGTCTAGAGCTGCTAACCACATGGTCGGTCAGCCTTCAAGATCCAGACCACGCTTTCTGTCCACAAACGTGTCCATCTT…
S1_243746593	G/C	1	243746593	CM007982.1	1:243753130	GAAACGTGCACAACAAAAAAAAAAGGAAAAAAAACTGCAGCTGCTCGCCTGCCTGCTCTAAGATTTGTCGGTACTACTAGGCCACAGGGAGAGAGAGAGAGAGGCTGATCTCGTGGCCCGTGGCCCAACTCCAACCAAGGTGACGACCAACGCTGGCTTGGCTAATGGCTAGTGCCTAGTACTGCCTAGTGGACCGACCGGCCAGGAGCACGAAAGCAACTCCGCCGTCTCGCTCATCGGCCGGCCACCAAGGGGAAAGAGAAACGAGCAGATTCTGCAGTGCCCTCCCTCATGCTTGTGCTTGGGAGGCGGCTTGGTTTGTCTAGAGCTGCTAACCACATGGTCGGTCAGCCTTCAAGATCCAGACCACGCTTTCTGTCCACAAACGTGTCCATCTTG…
S1_243746594	C/T	1	243746594	CM007982.1	1:243753131	AAACGTGCACAACAAAAAAAAAAGGAAAAAAAACTGCAGCTGCTCGCCTGCCTGCTCTAAGATTTGTCGGTACTACTAGGCCACAGGGAGAGAGAGAGAGAGGCTGATCTCGTGGCCCGTGGCCCAACTCCAACCAAGGTGACGACCAACGCTGGCTTGGCTAATGGCTAGTGCCTAGTACTGCCTAGTGGACCGACCGGCCAGGAGCACGAAAGCAACTCCGCCGTCTCGCTCATCGGCCGGCCACCAAGGGGAAAGAGAAACGAGCAGATTCTGCAGTGCCCTCCCTCATGCTTGTGCTTGGGAGGCGGCTTGGTTTGTCTAGAGCTGCTAACCACATGGTCGGTCAGCCTTCAAGATCCAGACCACGCTTTCTGTCCACAAACGTGTCCATCTTGT…
S1_243746655	A/G	1	243746655	CM007982.1	1:243753192	ATTTGTCGGTACTACTAGGCCACAGGGAGAGAGAGAGAGAGGCTGATCTCGTGGCCCGTGGCCCAACTCCAACCAAGGTGACGACCAACGCTGGCTTGGCTAATGGCTAGTGCCTAGTACTGCCTAGTGGACCGACCGGCCAGGAGCACGAAAGCAACTCCGCCGTCTCGCTCATCGGCCGGCCACCAAGGGGAAAGAGAAACGAGCAGATTCTGCAGTGCCCTCCCTCATGCTTGTGCTTGGGAGGCGGCTTGGTTTGTCTAGAGCTGCTAACCACATGGTCGGTCAGCCTTCAAGATCCAGACCACGCTTTCTGTCCACAAACGTGTCCATCTTGTCATCAGGGTACAAAATTTGTGTCCTGGGGACGGCCTCTAGCCTACTAGTAGAGCTCGCCTC…
S1_244598393	G/A	1	244598393	CM007982.1	1:244604950	AGTGACTTGGTGAGTTTTTCTAGTATATTTATATATGTATTAATGCTGATTTTTACCTTTAGCTGTACATAATTCAGACTGCATGCTATTGTATTGATCAGGAAACAAATGTGATGTGGGAAGGACTGCAGGAGTTGCTGCTAGCTGCTACTCCTGTGTAATGTTTAAGTTCAGACTACAAGTTCAGACTAGCTAGCTGCAGGAGTTGTCTTTATCCCATGCTGTCATTCTACAAGTCCCTGTTATTGTAATGTTTAACTTTAGACTATGTCTTGTCCGCTATGTCCTTGTCGTTGAAGACTTGAAGTACTCTTTAATTGTTGTTTCAGACTATGTCATATGGGATGTACTGGTATTGTGAAGTCTGTGAAGTCTGTGATGCTTTGATAATAGGTGTGT…
S1_245559191	C/G	1	245559191	CM007982.1	1:245565750	CTGCTTCGGGTCGGCCCGTTTCCCCACCCCCGCCGCCTCTGCCTCCGCTCCGCCGCTGCCGCCGCCTCCGGCTTTCCGCGCCTCGATGCCGTCGTCCTGCTGGATGCCGCGAAGCAGCGCCGCCACTCGGCTCGCGGGCTCGCGCAGAGCAGCGCGATGCCGAGGGCCTGCAGCATCTCCTGCACCTGCGCGTCCGGCCGGCCCTGCAGCCTCGCGTCGATCACCTCCATCGGCTCCCGCTTCCGGCAGAGGTGGTCCCGCACCCACTGCACCACGCTCTGCCCCTCGCCGAACGACGGGTCCAGCGGCCGCCGCCCCGTGATCATCTCCAGCAGCACCACGCCGAAGCTGTACACGTCGCTCTTCGTCGTGATCTTGGTCATGCACCCGTACTCTGCG…
S1_245634531	T/C	1	245634531	CM007982.1	1:245641099	TTAGAGGTGATGACTCAATGAATATGTTGCTCCTTTGAGAGAGTGTGCATCATCTGAAACAAATCTGAGAAAAGAAAATGGAAATAAGTTTCGCAGTCACCACCTTTCATGAAGGACAGGGATGATCTTGCATTGGATGCAGTCTTTGTTTGCATGGCTGAACTTGCCCCTGCAGATTGCTTGCCGCCTGCATCTTTCTTCTTCTTCCCATCTCCGAGGACTCTGAGGCTGAAAACATGCAGGGTTCCTTTGCCGCTGCACACCGCCAACCACTGCATGTTCGGCGACATCGCAATGCTATATATGTCAGCTTGGTCACGCCCTCTGCGCACCTGCAAATTCAGAAAATATTATTTACTGTGTGCGTGTAGCTTTCAGTAAAAAATTTTTGGGTACACC…
S1_247630557	G/T	1	247630557	CM007982.1	1:247637189	ATGCCTGTAGTTCGTTCTACTGTACAGTTTTTTCTTCTTTTTATCTTTTATTGGTAGATTGAACCCTGGAACTACTTAGAACTGATGATAAGTGTTGTTGCTGAACTGAAATTAGTAGATTTTCCCATTTAATGATGGCATATGTAGATACGCTAAAGCCTGGCTACTTGCTGCAGATTCCTATTCATCCTCTAGACATCGCATGCCATGATAGTGCTTCCACATTACTGCAGTTTTGATGTATAATGTACTTCTGTCTTGTTATGACATTATGTTGCGGTGAGACAAAGGGCAACCTGTTGGGCTAGTTTGTATTCTAGTTTTATATATAAGGTGGTAGTGTTCCCAGAGCATGGTCTCCTGGCCTCCTGGGAAACAAGTTTGAGGACTCAAGGCTTA…
S1_248503505	C/A	1	248503505	CM007982.1	1:248510194	TTGCATGAGTACCCGGGGTGTATGCCCGACAACCATCCGCATACGTTCCGTGCCCACTGGTACGTTCTGGACGCGCGCTATGAGAAGCAACGCGATCGCCCCATTTCTATTGGCAATGCTAGTGATGCTGACAGTGTGTTCCGAGCCCTCTTGCTTGAGCGTGGCGGCAAATGTGCACTGCAGAACCTCGGCAACAACAACTTCTGCAATAGGGAAAGCATCTCTATTTACGCTGCTGTTCCAACCATCACAAGGGAGGCACAGCTAGAGCTGCATGAAACTGTCGTGTCTCGAAGGATCTATAGCGTTGAGTACCACCTCGACGATGTTAATATTAGTGGCCTCAAACCCCGCGATTATTTCATTAAAACAATAGATAACACAACTGATAAGCCCCAG…
S1_248779931	C/T	1	248779931	CM007982.1	1:248786620	TATTTTTGCCAAGTTGGTTTGCCAAACTGTTGGAGGCCAATTTTTCTTGTTTTGCCAAAATTATATGGATGCCAAGTTGGTTTGCCAAGCTGTTGGAGTTGCTCTTAGTAGCTTAATTAGGTTCCTGGCACATTTGTGCCATTCTGCAGGCCAGTAAAGTAAATTTAGTCAGCCTCTTCCAATTTCTTGGCTATACCTTATTGACATTCTATATTCTACCAAACATGAGATCTTTTATGTTTCTGTAACATCAATGCTTTTTCTCACTGCAGTGTGTCATTGATCACCAAGCGCTTCCATGCCTTTTGAATCTTTTGACTACAAACCACAAAAAAAGCATCAAGAAAGAAGCATGCTGGACAATCTCAAACATCACAGCTGGTAACAGGGAGCAAATTC…
S1_250832767	G/T	1	250832767	CM007982.1	1:250839532	AACACGGGCAGACTCCACTAGGCGCTCCATGGCATGGCATCGGCGGAAGCCACCAGTGGCGCCACGGCACACATGGCACTTGCGGTTGTCCTTGAGCTTGTCACGGCACAGCGAGCACACCACATGCCCTATGTCACACTGCAGGAATGAATCATCAACACTGGTTCAGGATTAATTACTCAGGAAATCAACCAATTGTATATACAAGATTGTTCAGATATCCTTTTGTTTTCTGCAGGAGATGTTATTATTTTGATATCTGAATAGAGATGAAACTGCAGATGCAACATGGCATGTGCTTCATAGACCTCTTTATTAGAATGTCCATCTTTTAGCTGAATAACTATATGTCAAGCCAAGACACTGCTTCCATTACCACATATATGCTATTGAGGACAA…
S1_251282865	C/T	1	251282865	CM007982.1	1:251289634	GTGCAGAGATCATCTCGCCTACACAGAAGCCTGCTGATGCTAGGCTACTAGTAGAGGCTACCACGGCCGCCGCCGATCCATCTGGAACAGTGAGGCGAGTCCCGTCGCCGGCGAGGCGACGTGTCGCGCGCGCGCCATCACCACAGCACGGCAGCTGCAGCGGCCGAGCGTGGTGGTGGGTGCGTGCTTGCTTGCTTCCGCGGCCGGCTGGGGCTGGCGGTGGCGGCGAGGAGGTGGAGTGGGGCAGGGCAGGGCGACAACACGTACTACACCGGCGAGCGGCTGTATCTGTGTGGCTGCAGGAAGGAGGCTTCTTTCCGGTGGTGTGCGTGCGTGGGGTTTTATTGATCCTGTGCCGCCCGCTGTGCCTGTGCGAGTGGGGACGGCCGACGCGGCGGC…
S1_251489745	G/A	1	251489745	CM007982.1	1:251496532	TGCCTTGCAATCGCGCGGGATTCTGCAGGATTTCATGGTGTTCAGTTCTTCCTGCTCTGCAGTTCTGCCTCTAAATTCCCTTTCTTGATGAATTTCGGATTGCAATTGGACTGATGAACTGAAGGATCGATATAACTTACCGAAGAGCGTGAGGTCGCCGTCCTCAAGAACCGGCACCTGCCCAAACGGCTGCAAGCAAAGCACAAGATCAACTGTTAGTCAACTCAGCGATCGACGAGTGGAAGAAGTAATTAATGGTTGAGGGCGGTAGCCGCTGCAGCGGCCCACGAACGTTTCTGGCGAGGTGGTCGGGGCGGCGGTGGTCGCCGGCGTCGCGGCTCATGGGGACGAGCTCGTACTCCACGCCGGCCTCCTCCAGGGCCAGCAGCGGCCGCGCCA…
S1_251489749	G/A	1	251489749	CM007982.1	1:251496536	TTGCAATCGCGCGGGATTCTGCAGGATTTCATGGTGTTCAGTTCTTCCTGCTCTGCAGTTCTGCCTCTAAATTCCCTTTCTTGATGAATTTCGGATTGCAATTGGACTGATGAACTGAAGGATCGATATAACTTACCGAAGAGCGTGAGGTCGCCGTCCTCAAGAACCGGCACCTGCCCAAACGGCTGCAAGCAAAGCACAAGATCAACTGTTAGTCAACTCAGCGATCGACGAGTGGAAGAAGTAATTAATGGTTGAGGGCGGTAGCCGCTGCAGCGGCCCACGAACGTTTCTGGCGAGGTGGTCGGGGCGGCGGTGGTCGCCGGCGTCGCGGCTCATGGGGACGAGCTCGTACTCCACGCCGGCCTCCTCCAGGGCCAGCAGCGGCCGCGCCACGTA…
S1_251489796	C/T	1	251489796	CM007982.1	1:251496583	CTGCTCTGCAGTTCTGCCTCTAAATTCCCTTTCTTGATGAATTTCGGATTGCAATTGGACTGATGAACTGAAGGATCGATATAACTTACCGAAGAGCGTGAGGTCGCCGTCCTCAAGAACCGGCACCTGCCCAAACGGCTGCAAGCAAAGCACAAGATCAACTGTTAGTCAACTCAGCGATCGACGAGTGGAAGAAGTAATTAATGGTTGAGGGCGGTAGCCGCTGCAGCGGCCCACGAACGTTTCTGGCGAGGTGGTCGGGGCGGCGGTGGTCGCCGGCGTCGCGGCTCATGGGGACGAGCTCGTACTCCACGCCGGCCTCCTCCAGGGCCAGCAGCGGCCGCGCCACGTACGGCGACACCGCCCACCCGTACACCCTCACCGCCTTATTAGCCGCCA…
S1_251519149	A/G	1	251519149	CM007982.1	1:251525940	GATCTTCTTGATCACTGGACGCTGCAGAGAACTGCAGCAGCATATCATTCACGCCAGCAGAAACACGGTGAGAGGTCCTGACGCCAAAAGATGGGACCTCCTTTTGGAGTTCAATCCAGCTCTTGCCAGTATCCTTCCTCAAGCCCAATTCTCTCATCCTCTTCATGATCCTGGCTCTGTCATTCCATCTGCCCTCGGACAAGTAGATGTTTGATAGCAATACATAAGCAGCAGTGCAGCCAGGGGCCAAGAGAAGCAACTTCTCTGCAGCATATTTCCCAACCTCTGAGTTCTTGTGAAAGCTGCAAGCTCCCATTAAGGCCTGCCAAAGAAGAGGGCTGCACTTGAAGGGTCCATCATCTATGAATGCTTTCGCATCGTCTAACAGACCGGACCGGC…
S1_251519165	G/A	1	251519165	CM007982.1	1:251525956	GGACGCTGCAGAGAACTGCAGCAGCATATCATTCACGCCAGCAGAAACACGGTGAGAGGTCCTGACGCCAAAAGATGGGACCTCCTTTTGGAGTTCAATCCAGCTCTTGCCAGTATCCTTCCTCAAGCCCAATTCTCTCATCCTCTTCATGATCCTGGCTCTGTCATTCCATCTGCCCTCGGACAAGTAGATGTTTGATAGCAATACATAAGCAGCAGTGCAGCCAGGGGCCAAGAGAAGCAACTTCTCTGCAGCATATTTCCCAACCTCTGAGTTCTTGTGAAAGCTGCAAGCTCCCATTAAGGCCTGCCAAAGAAGAGGGCTGCACTTGAAGGGTCCATCATCTATGAATGCTTTCGCATCGTCTAACAGACCGGACCGGCCAAGCATGTCGACAAC…
S1_251519169	T/G	1	251519169	CM007982.1	1:251525960	GCTGCAGAGAACTGCAGCAGCATATCATTCACGCCAGCAGAAACACGGTGAGAGGTCCTGACGCCAAAAGATGGGACCTCCTTTTGGAGTTCAATCCAGCTCTTGCCAGTATCCTTCCTCAAGCCCAATTCTCTCATCCTCTTCATGATCCTGGCTCTGTCATTCCATCTGCCCTCGGACAAGTAGATGTTTGATAGCAATACATAAGCAGCAGTGCAGCCAGGGGCCAAGAGAAGCAACTTCTCTGCAGCATATTTCCCAACCTCTGAGTTCTTGTGAAAGCTGCAAGCTCCCATTAAGGCCTGCCAAAGAAGAGGGCTGCACTTGAAGGGTCCATCATCTATGAATGCTTTCGCATCGTCTAACAGACCGGACCGGCCAAGCATGTCGACAACGCAA…
S1_251601470	T/C	1	251601470	CM007982.1	1:251608261	AAAATATAGGTTGGGCTTTTTTCTGAACAAATGAAATAAAGCATATTTCCCGTCATAGTACCCAAGCAGTACATCTAACTTTTTTTTTGCTGACGATTTCAAATGATGTACATAACTTTCTAATTCCCAAACATACATGTCATGCTCTAATGAACCTGCAGAGACGTTTGTACGGGTTGACGGGGCATTCATTCCATTTGCTCATGACTTTGACATCAAGACTATCACAACAACGGTTAGGGGTGTTGGTGACATCGGGGATGTTAAGGTTATAGATCTGCAGGGTCCACTTAATAGCCTCATAGGGAGGCAAGTATGCAAAATCGGCAGAAGTTCTGGTTACACAACTGGAACTGTGATGGCTTATGCCCTTGAATACAATGAATGCAATGATGCGAA…
S1_254716101	T/C	1	254716101	CM007982.1	1:254722963	TGTAGTTTTGCACGACAGCCTGGTGTTACTGCATCAAGTTCTACCTTAAGAGGAATATCACTGGTCCCTGCACAGCTCCCCATAGACCATGGATTGGCAGAGTTACTACTGGAGGCCCCTCTGTCATTCATAAATATATGCTTAGACCTTTTAACCCGTATGTTGTTGTCATCATCATCATGACACCTCACTGCAGAGTATGAGGTCTGGTATGTCGAATAATCAGTTTCTGCTTCGCCGAGAAAGTCAGATTCAACCTTTACCTGCACAGGAGTGCAAGAGACCAAGATTAAAACAGAACACCAGTCTGACAGAAAATTTACAGCATTTCTGCAGCTGCAACAGCTGTTTTAAAGAATGTTGTTTCATGGATCATCAAAACGAGTTGTTACAGATACA…
S1_254974042	T/C	1	254974042	CM007982.1	1:254980904	TACATTACTGCGAAAGGTTGAAGAAACCATTGGGGATCAGCTTCAGATAAATAGCATGATACGTGACGGTTTCTAGTGTGTGAATATTTTGATGCTAAACGTAAAAGATTGCAACAAGCATCACCGGATATATGAATTCTAATAACTATGCTATGTTGTATAACAAGACGGTATCACTTACTCGGGAGCTGCAGTGGTCACACTGGGTGGTCTCACATTGGAATGGTTCTTCTTGTAGAACCTGATGGAGATAAGACTGCTATGTGCTCTAATTGAAGATTCAGGAGATCCATGGAAGCTTACGGCTGAACCATCTCCCGAGAAAAAACCTGCAGAATCCAGATGAGGAGCTTTGAGGTAATGCTTCCTGATAAGTCAACTCTAGTGGCAACTGGAAAT…
S1_255041277	C/T	1	255041277	CM007982.1	1:255048148	CAATATTTCCATTTAAATTATGATGATGACAAAATATGGCTTTGTTAAGATGCATGGTGGTATGAGTTATTCGGTGGCACAACCATGTGGATGATCTCTGCAGAGATTATTAATGCTTTGCTTCCCCTTAAGAACACTGATGGGTTTATTAATTCTGCAGAAACTGGGTAAAAAGACCCTGGTGCCAACTAAACATGTAGTTTCTGGATTGGATAAACCTTCTGATAAAAAGAATATCACTTCTCATCCACCGGCTATCTCCCAGAAGGTATGCTCGGCTGCAGTACAATGCCATAGCACTTGAGTAGTTACTTCTGTGTATGGACAGTTCATATGTTTAATGATATCAGTTGAATAAAGTTTTCTTGGAATTAAAATTGTGGTTTTATGGCCTAAAAA…
S1_256594104	T/C	1	256594104	CM007982.1	1:256601040	CCCCACCTCCGCCGAGATGATTTGTTTCACCAACTCTGCAACGATTTTCACACCGCTCCGCAACATGCATTGCGCTTCAGGGCGAGCCGAGCTTCCACCTCTTCGGTTTCATCATGTGCGTCGGAGCCACGGCCGGGAGGGCGCTCAAGACCGTGCTGCAGGGGATCTTGCTATCATCAGAAGAGTAATAAATACATCGACGACGCTGTCTGTCTTCAGGGATTTCTCGATCTGTCAGCATCAGAGGTTTCAATCCGTTTCCTTCTACTTTATCTGCACCTGCAGGGAGAAGATGAACTCCATGGACCTCCTCCGTTACATGGCTCCGGTGGCCGTCATCCTGCTGGTTCCGGCGACATTGATCATGGAGCGGGAGGCGTTTGGCGTGGTGGCCACCCT…
S1_256594105	A/G	1	256594105	CM007982.1	1:256601041	CCCACCTCCGCCGAGATGATTTGTTTCACCAACTCTGCAACGATTTTCACACCGCTCCGCAACATGCATTGCGCTTCAGGGCGAGCCGAGCTTCCACCTCTTCGGTTTCATCATGTGCGTCGGAGCCACGGCCGGGAGGGCGCTCAAGACCGTGCTGCAGGGGATCTTGCTATCATCAGAAGAGTAATAAATACATCGACGACGCTGTCTGTCTTCAGGGATTTCTCGATCTGTCAGCATCAGAGGTTTCAATCCGTTTCCTTCTACTTTATCTGCACCTGCAGGGAGAAGATGAACTCCATGGACCTCCTCCGTTACATGGCTCCGGTGGCCGTCATCCTGCTGGTTCCGGCGACATTGATCATGGAGCGGGAGGCGTTTGGCGTGGTGGCCACCCTC…
S1_256594108	A/G	1	256594108	CM007982.1	1:256601044	ACCTCCGCCGAGATGATTTGTTTCACCAACTCTGCAACGATTTTCACACCGCTCCGCAACATGCATTGCGCTTCAGGGCGAGCCGAGCTTCCACCTCTTCGGTTTCATCATGTGCGTCGGAGCCACGGCCGGGAGGGCGCTCAAGACCGTGCTGCAGGGGATCTTGCTATCATCAGAAGAGTAATAAATACATCGACGACGCTGTCTGTCTTCAGGGATTTCTCGATCTGTCAGCATCAGAGGTTTCAATCCGTTTCCTTCTACTTTATCTGCACCTGCAGGGAGAAGATGAACTCCATGGACCTCCTCCGTTACATGGCTCCGGTGGCCGTCATCCTGCTGGTTCCGGCGACATTGATCATGGAGCGGGAGGCGTTTGGCGTGGTGGCCACCCTCGCA…
S1_256594110	C/T	1	256594110	CM007982.1	1:256601046	CTCCGCCGAGATGATTTGTTTCACCAACTCTGCAACGATTTTCACACCGCTCCGCAACATGCATTGCGCTTCAGGGCGAGCCGAGCTTCCACCTCTTCGGTTTCATCATGTGCGTCGGAGCCACGGCCGGGAGGGCGCTCAAGACCGTGCTGCAGGGGATCTTGCTATCATCAGAAGAGTAATAAATACATCGACGACGCTGTCTGTCTTCAGGGATTTCTCGATCTGTCAGCATCAGAGGTTTCAATCCGTTTCCTTCTACTTTATCTGCACCTGCAGGGAGAAGATGAACTCCATGGACCTCCTCCGTTACATGGCTCCGGTGGCCGTCATCCTGCTGGTTCCGGCGACATTGATCATGGAGCGGGAGGCGTTTGGCGTGGTGGCCACCCTCGCACG…
S1_256786245	C/T	1	256786245	CM007982.1	1:256793186	TGGCCGCCCGGTACAGGATATAGACATATCCTGGATGTGGTGTTAATCTATCATCAGGAACTCAGAGATTAGGAAAATCCATCATACAACAGTACACACATGCATCATTCACTGTTGATTACTGCGCAGCTAGTGTGTAGCAGTGTAGATACCTAAGCTAGCTGCTGGATGCTCTGGGTACATGTCATGTGTGTCTGCAGCGGCCAGAGAGATCGACAGAGGAAGAAGACCGTGTAGCTACCTATGAACAGTGTACCACACAGCACACAGGCCGCTTTGCTTTGGACACACTGCCATTGCCACGTCTCTGCATGCGAGTTCTCTCTCTCTCTCTCTCTCTCTCTCTCTCTCTCTCTCTCTCTTTCTCTCTCTCCAAATAAACAGCCACTGCAGTACTGT…
S1_256786303	C/T	1	256786303	CM007982.1	1:256793244	AACTCAGAGATTAGGAAAATCCATCATACAACAGTACACACATGCATCATTCACTGTTGATTACTGCGCAGCTAGTGTGTAGCAGTGTAGATACCTAAGCTAGCTGCTGGATGCTCTGGGTACATGTCATGTGTGTCTGCAGCGGCCAGAGAGATCGACAGAGGAAGAAGACCGTGTAGCTACCTATGAACAGTGTACCACACAGCACACAGGCCGCTTTGCTTTGGACACACTGCCATTGCCACGTCTCTGCATGCGAGTTCTCTCTCTCTCTCTCTCTCTCTCTCTCTCTCTCTCTCTCTCTTTCTCTCTCTCCAAATAAACAGCCACTGCAGTACTGTTCTTTCTATCTCTCTCTCTCTACATCTCTACTGTCTGAACTCGATCAGTTGGTGTTGT…
S1_256786482	A/G	1	256786482	CM007982.1	1:256793423	CTACCTATGAACAGTGTACCACACAGCACACAGGCCGCTTTGCTTTGGACACACTGCCATTGCCACGTCTCTGCATGCGAGTTCTCTCTCTCTCTCTCTCTCTCTCTCTCTCTCTCTCTCTCTCTTTCTCTCTCTCCAAATAAACAGCCACTGCAGTACTGTTCTTTCTATCTCTCTCTCTCTACATCTCTACTGTCTGAACTCGATCAGTTGGTGTTGTGGTGTGGAGTGGACTTGTTGTTGTTGAGGTGGTGGTGGTGGGCAATGGGCATGTGTAGTGTATATGTATAGTGTCGGCGTCCATTATATATACTGCAGACAGGAAGGAAGCAATGGCCCTCCATTATATGCTTCTCGTTCGTTCCTTCGTTTCATCCTCTTCTTCCTCAGTCCTCAAGC…
S1_258083744	G/A	1	258083744	CM007982.1	1:258090736	GCCGGGCTTCGCCGTCGTTGCGGACGGCAGAACGAAGGTCATCTCCGTGGCCATCCCCTGCCTGCACTGGGGACACTGGGCCCCGGCCTCCATCGTCACCGTCACGCACTGACCTGCGCAGGTGTACACCTTGAACCTGGCCAGCGGCGACGACGCGTCGTCTGTGCCGTCGCCGGCGCCGGCGCCGGCGCCCTGCAGCAGAAGCAGCTCGCGGCCGTCCGGCTGCAGCACCTTGGGCTGGAGCAGGTCCTTCTTGTCAGCCCCGGGGAGCAGGTAGGATGCGCCCATGTGGTCCACGCTCTGGTACAGGCGCCCGATGCTGCCCTGCATGGTGCCGGCTGAGATGAGCTTCACGACGGCGCCGATCGGGAGGGTGAGGAGGCTGAACACGAAGTCGAC…
S1_258083745	A/C	1	258083745	CM007982.1	1:258090737	CCGGGCTTCGCCGTCGTTGCGGACGGCAGAACGAAGGTCATCTCCGTGGCCATCCCCTGCCTGCACTGGGGACACTGGGCCCCGGCCTCCATCGTCACCGTCACGCACTGACCTGCGCAGGTGTACACCTTGAACCTGGCCAGCGGCGACGACGCGTCGTCTGTGCCGTCGCCGGCGCCGGCGCCGGCGCCCTGCAGCAGAAGCAGCTCGCGGCCGTCCGGCTGCAGCACCTTGGGCTGGAGCAGGTCCTTCTTGTCAGCCCCGGGGAGCAGGTAGGATGCGCCCATGTGGTCCACGCTCTGGTACAGGCGCCCGATGCTGCCCTGCATGGTGCCGGCTGAGATGAGCTTCACGACGGCGCCGATCGGGAGGGTGAGGAGGCTGAACACGAAGTCGACG…
S1_258093898	G/C	1	258093898	CM007982.1	1:258100970	NNNNNNNNNNNNNNNNNNNNNNNNNNNNNNNNNNNNNNNNNNNNNNNNNNNNNNNNNNNNNNNNNNNNNNNNNNNNNNNNNNNNNNNNNNNNNNNNNNNNNNNNNNNNNNNNNNNNNNNNNNNNNNNNNNNNNNNNNNNNNNNNNNNNNNNNNNNNNNNNGGCGCGGCGGCGGCGAGGAGGCGGAGCTGCTGCAGCTGGTCGCGCGCGTCGTCGCGCTCCTTGACGACCTGGCGCACGAGGTCGGCGAGCTTGGCGATGCTCTGCTCCTTCCTCTTGAGCTCCTCCTTGGCCGCCTCCAGCTCCAGCGTGGTGGCCACCAGGCTCTGCTTCAGCTCCGCCACGCTCTGCAGCAACAGCAGCAAGAAATTGAAGATGGTTAGTACTTCGTCTTGTTGTTA…
S1_258192428	G/A	1	258192428	CM007982.1	1:258199428	TCCACACGGCCTGTCTCCTGTTGCGAGTTCACTGTGATTAGGGCTAGACCAATAAGGTCTAGTTGCTGGGGCAACTCGAACTCCGATCGCCAATCATCGGCAGCTGCTAAAAGAATATATCTGCAGCAAACTGCAAATTGGCCATCCGTGTCTCTCGTCTGATGAACATCATGCTGCGCTCAATGTGTGCAACTTGTGGCGAGAGAACAATTATTCCTGTTTTTATATTGACTTGGGCCAAAAAAATCGTCGTGAACCGGTGAGAAATTATGTATGTATGTTGCTTCAGGCTGCAGAAGGGACCATCTTGCCAACTGTCCTTTGCAGCTTTTTTGATCCTTTGGATGTGTTGATACCTGTGGAGGAGAACTGTGAGATGCGGCAAATAGGTGTGCATGC…
S1_258338299	A/G	1	258338299	CM007982.1	1:258345304	ACTCCAGGAACCGGAGTTTGCACTCGTCGTCCACAGCCATCCCTGATGCTGCGTTCGCCTACCAGTTAAGAAAATTCAGTCATTAAGAGATTTGCTTGCACTGCAGAAGTTGCTGGAGTGAAGTAACAAAAACTTGCTATTTGCTTCAAAAGTAAAAGGCATTTGCCGTCATCAGAACCAGGGGATGGTACATTGGTACAACAACAAAACGTCTGTAGTTTTGCCAGTTTCAGAGGAAGGTTGGCTGCAGTTGGGTTGCCTGTACCTCTCATCTGAGCTAAACACAATCAATTCAAATGACTGGCAGGATAATGGCTGCCGAACAAACTGATTCGGTGATGTGCTGTACTCTGTGGATCTGAACCTCAGCTGGCAGAATGTCCACATACCACAACATAA…
S1_258524493	C/G	1	258524493	CM007982.1	1:258531511	GATCCGTCCAAGAATAATCGAACAGAACATCGAACACACGTATAAATATGCAGGTAGACGAGGACGCTGCTGGATATATACTAGTACTGGAGTTGGAATAGCTTATAGTCGTCGCTGCAGAATGCAGAGATGCATGGGCACCGCCAATGCTCTGCGCTGGCGTCTTTTCATTCCGTGGCCAGAAAGCGTCATCTACGGCAGCCATGCTGCAGGGCAAGCGACTCGTCTTCCTGCTCTAGAAGCTAGCTTGAAGCTAGTTGACATTATCAAAGCGATCCGATCTGCCACTGCATATGTCATGTGATGCGGTCTGCACAGAGCCAATACAAACTTCGTCGTCTCCACTGCACTACGGGGTCGAGATACCCCATCGCCCATATCCACGACCATTCTGCGCTG…
S1_258710956	C/A	1	258710956	CM007982.1	1:258717983	AAGCGAATGCAGGGGGGCAAGATTAACCCTCACCTGCGATTATGGATGGTACTGCAGGTGTACTGCTGGAGGTGGATGATGGAGCCGATCTTGATGGTGCCGTCCCGGACGTGGCGGTTCTCGGCGGTGGCGAGCATGGACTGCAGCGCGTGGACGCCGTCGGAGAGCACCATCCGGTAGCGCTCGGAGGCGGTGGGAGGCGGCGGGACTGGGTTCGGGTTCTGCTCCTGCTTCGGGGTGACCCTCCGCACGGTAACCACCTGCAGCACCGGCTGCAGCGTCCCCTCGCCTTCGGGGTGATTGGAGACGGCAACCACACCGCCGGGGGTCAGCTGCACCGGCGCCGCCATCGCGCCCGGGAGATTTCTTGAAGCTTCGAGGGGAGGAGAGGGGAGAGGA…
S1_258945340	A/G	1	258945340	CM007982.1	1:258952367	TCTTGATGCGGTATGCAATATTCAATAGTCTAATCCTTTTGGGCCAACATAATAGTTTACTTGGTTGAGCTGATAGTGCTAAATTTTCTGCAGAACTTTAATGCAAAGCTATCTGATTTCGGGCTGGCAAAGGATGGTCCAACTGGTGATAAGAGCCATGTATCCACCAGAGTGATGGGGACTCATGGGTATGCAGCTCCAGAATACCTTGCGACAGGTACTGCAGTTGTTCCAGTTTCCAAATCATCATATGCAACTTGTATCATGAGCTTATTAATCAGACTCAAATGGTTGAAATTGTATTGCCAAAATTTAAGCACAGCTATCTGAAATATAATTGAATTGTGAGGATTGTAGAACGAATTTTATGGTCCCATTCCATACTTTGTTCACTGTCAT…
S1_258948328	G/A	1	258948328	CM007982.1	1:258955355	TTAGTTCTGAGGGAACGAGAACACATTTGAAGTGGCAAAAAAATGTGAAAGTTTACCTCAGCATCGGCATAAGTTGACTGACTTATGAGGCTGCACCGGGGGTACTTCACAACGGATTTGGAGCCATAAAGCCGGAGCTTCAGCTGCAGGGTTCATTGGTTTGTCAGAACATAAGCCAGAGACTATGCTTTAGCACAGGCGATTCGGACGGCTAAACTGATTTAGTGAGCTGCAGGTCTGAATTTACCTCAACTTTGTCAAACATGTCATCGACGATCAATGGCTGACCGCTGTAGTAGGAATCTCTGGCCTGCACAGTTTTGACGATCTCGACATGTTAATGCAATCCAATTGCACAAGAACAATTGACAGGTTGGGCTGGACGTTGTGATAACGAAT…
S1_258957071	A/G	1	258957071	CM007982.1	1:258964107	TCTGTCTTAATACCATGGGACATCTCAAGTCTCTATAAAGCCTGACTGGTTACATAGAAAAATCATATGCCCTCTTCTCCCCGCCACCTTCTACACAAGGACTTGGACATCGGTGCTGTTGCTGATTCGCAAAGGTACGTGCTTGACTGCAGCATAGTTTCAATGCTTGTTGTTCATGTCCAGAAGTTGGCATAAATGGCATTCTGCAGTTCAAATAAAATTAGAAAGATCAAGATTCATCCTTTTGATGCAAGAAGTGCTATAAGTTGAGTTATTACATTTGCAATTCAGTAACTGATGCTAACCACAACATCTTTAACAGGAAAGGCACCATGACATACTAAACAATTACACATACTAATATATTTTTTAAAACACCACTTCCTTTCCTTTCCATAC…
S1_260072540	G/C	1	260072540	CM007982.1	1:260079626	GCTCTCCAGGCGATGGGCACACCTCCCTCCCTCACTTTCTCGCCTGCTCATACATGTGTCACACTTCTTTCCCTGTAACAGAAAAAAGGGGAAGCACTGGACAGTGGACCAAGTCATGACCACCTACACAGTGGCTGTGAGGAGTTTGTTGCTGCGGTCATCTCCCGCCAATGACCGAGCCATCAAGCACCTGCAGCTCACCTTCTACCTGATGGAACCTTACCTGCAGTCCATTGGCCATGCTGTTGGCAGTGTCATGGAGAGTGGCAAGACCAACCGCCTTGACTTCACAATCTGGACAGATGTTGCTGATCCAGAATACGAGCAGTGTTTGTTGTTTGGAGAGCTTCTCATGTCCTTCTCCCAATCATGTCCTGCTGCATTTAAATGGCTCACCAG…
S1_260072552	C/T	1	260072552	CM007982.1	1:260079638	ATGGGCACACCTCCCTCCCTCACTTTCTCGCCTGCTCATACATGTGTCACACTTCTTTCCCTGTAACAGAAAAAAGGGGAAGCACTGGACAGTGGACCAAGTCATGACCACCTACACAGTGGCTGTGAGGAGTTTGTTGCTGCGGTCATCTCCCGCCAATGACCGAGCCATCAAGCACCTGCAGCTCACCTTCTACCTGATGGAACCTTACCTGCAGTCCATTGGCCATGCTGTTGGCAGTGTCATGGAGAGTGGCAAGACCAACCGCCTTGACTTCACAATCTGGACAGATGTTGCTGATCCAGAATACGAGCAGTGTTTGTTGTTTGGAGAGCTTCTCATGTCCTTCTCCCAATCATGTCCTGCTGCATTTAAATGGCTCACCAGGCTCACTCTGCA…
S1_260072687	G/T	1	260072687	CM007982.1	1:260079773	GTTGCTGCGGTCATCTCCCGCCAATGACCGAGCCATCAAGCACCTGCAGCTCACCTTCTACCTGATGGAACCTTACCTGCAGTCCATTGGCCATGCTGTTGGCAGTGTCATGGAGAGTGGCAAGACCAACCGCCTTGACTTCACAATCTGGACAGATGTTGCTGATCCAGAATACGAGCAGTGTTTGTTGTTTGGAGAGCTTCTCATGTCCTTCTCCCAATCATGTCCTGCTGCATTTAAATGGCTCACCAGGCTCACTCTGCAGAACATCGCATTTGGGGACTCTGACATCCACAATCTCCTCAGCATCTGCAGCAAGCTGGAGCTCCTCTCCTTGACCTGCTGCGATGGTGTCTTCAACCCTGTCACTGACGAGAGTGCCATCCTCACAATAGATGC…
S1_260072705	G/A	1	260072705	CM007982.1	1:260079791	CGCCAATGACCGAGCCATCAAGCACCTGCAGCTCACCTTCTACCTGATGGAACCTTACCTGCAGTCCATTGGCCATGCTGTTGGCAGTGTCATGGAGAGTGGCAAGACCAACCGCCTTGACTTCACAATCTGGACAGATGTTGCTGATCCAGAATACGAGCAGTGTTTGTTGTTTGGAGAGCTTCTCATGTCCTTCTCCCAATCATGTCCTGCTGCATTTAAATGGCTCACCAGGCTCACTCTGCAGAACATCGCATTTGGGGACTCTGACATCCACAATCTCCTCAGCATCTGCAGCAAGCTGGAGCTCCTCTCCTTGACCTGCTGCGATGGTGTCTTCAACCCTGTCACTGACGAGAGTGCCATCCTCACAATAGATGCACCACACTCAGCACTCCT…
S1_260072757	C/A	1	260072757	CM007982.1	1:260079843	CCTTACCTGCAGTCCATTGGCCATGCTGTTGGCAGTGTCATGGAGAGTGGCAAGACCAACCGCCTTGACTTCACAATCTGGACAGATGTTGCTGATCCAGAATACGAGCAGTGTTTGTTGTTTGGAGAGCTTCTCATGTCCTTCTCCCAATCATGTCCTGCTGCATTTAAATGGCTCACCAGGCTCACTCTGCAGAACATCGCATTTGGGGACTCTGACATCCACAATCTCCTCAGCATCTGCAGCAAGCTGGAGCTCCTCTCCTTGACCTGCTGCGATGGTGTCTTCAACCCTGTCACTGACGAGAGTGCCATCCTCACAATAGATGCACCACACTCAGCACTCCTCCACCTTGAGTTCATCACCTGTGGGTACGCAAGGATTGACCTGATCCAGGTG…
S1_260359176	A/G	1	260359176	CM007982.1	1:260366274	ATCTCGTTTCGGGATTTGTTGGGGTCAAACACCACACGCAGAGACTGGGATTGGGATGGGTTGGGTTGGTCATCACCCAGTCATCCATTTTTCCTTTCCTTCTCTCTCTCTCTCGGTTGTTCTTCTTGCCGCCTTTTTCTGCAGGTTTTAGCGAAGGAAACTTGTCACTTTTCGTTTCGTTTTGCGGCTTCTGCAAGTTGGAAACTTTGGAACAGCTGACTTGTTTTAGCTTGGGCTATGGCCCACACGGCCCACCGCTGCAGTACATCACAGTGCTCCATGGCCCTAGTGCTTCCAAATTTATTCATGCAGAGACTTTGCGAATTCAGAAATACACATCTCACTATATGATCATGATTCGTGATGCCAGCACACAGAATTACAGAGGGGGTATCCTAT…
S1_260359192	C/T	1	260359192	CM007982.1	1:260366290	TGTTGGGGTCAAACACCACACGCAGAGACTGGGATTGGGATGGGTTGGGTTGGTCATCACCCAGTCATCCATTTTTCCTTTCCTTCTCTCTCTCTCTCGGTTGTTCTTCTTGCCGCCTTTTTCTGCAGGTTTTAGCGAAGGAAACTTGTCACTTTTCGTTTCGTTTTGCGGCTTCTGCAAGTTGGAAACTTTGGAACAGCTGACTTGTTTTAGCTTGGGCTATGGCCCACACGGCCCACCGCTGCAGTACATCACAGTGCTCCATGGCCCTAGTGCTTCCAAATTTATTCATGCAGAGACTTTGCGAATTCAGAAATACACATCTCACTATATGATCATGATTCGTGATGCCAGCACACAGAATTACAGAGGGGGTATCCTATAATATATGCCCATCAG…
S1_261612346	T/C	1	261612346	CM007982.1	1:261619528	TCCACAAGATTTTTTCACAATACAAAGACGTACATGAAACTCTTTAAAAATTTCAAATCATTCTAAGAATTATGACTTCAAACCATGTGGTTGTGGTTATGGAAGAACCACGTCAAGAGGAACGCGACGATGAGCAATGCGATCAGCATGGTGCAGAACGACTGGTTCCTGCAGAAGCCGCCGCACGCCTTGGACAAGCCTCCGCCGTCCACGGCCGCGGCCGCGTCACGCCACTGCCGCATGAACTCCTTGCCGCCACCGCCGCCGGTGATGTTCACCGCGTTCTCACCACAAATCTCGCAACGCCTGCAGCAGTCACGTTATGGCAAACTTAATTAAGTTTCAGCCTTTCAGGCAAAACAATATTTTCACCGGTATGAAACTGCCCTGATCTAATAC…
S1_261612364	G/C	1	261612364	CM007982.1	1:261619546	AATACAAAGACGTACATGAAACTCTTTAAAAATTTCAAATCATTCTAAGAATTATGACTTCAAACCATGTGGTTGTGGTTATGGAAGAACCACGTCAAGAGGAACGCGACGATGAGCAATGCGATCAGCATGGTGCAGAACGACTGGTTCCTGCAGAAGCCGCCGCACGCCTTGGACAAGCCTCCGCCGTCCACGGCCGCGGCCGCGTCACGCCACTGCCGCATGAACTCCTTGCCGCCACCGCCGCCGGTGATGTTCACCGCGTTCTCACCACAAATCTCGCAACGCCTGCAGCAGTCACGTTATGGCAAACTTAATTAAGTTTCAGCCTTTCAGGCAAAACAATATTTTCACCGGTATGAAACTGCCCTGATCTAATACTGACAAAACAACTGCACA…
S1_261612374	C/T	1	261612374	CM007982.1	1:261619556	CGTACATGAAACTCTTTAAAAATTTCAAATCATTCTAAGAATTATGACTTCAAACCATGTGGTTGTGGTTATGGAAGAACCACGTCAAGAGGAACGCGACGATGAGCAATGCGATCAGCATGGTGCAGAACGACTGGTTCCTGCAGAAGCCGCCGCACGCCTTGGACAAGCCTCCGCCGTCCACGGCCGCGGCCGCGTCACGCCACTGCCGCATGAACTCCTTGCCGCCACCGCCGCCGGTGATGTTCACCGCGTTCTCACCACAAATCTCGCAACGCCTGCAGCAGTCACGTTATGGCAAACTTAATTAAGTTTCAGCCTTTCAGGCAAAACAATATTTTCACCGGTATGAAACTGCCCTGATCTAATACTGACAAAACAACTGCACATCTGGCACAG…
S1_261923818	C/T	1	261923818	CM007982.1	1:261931010	AGACAAGTGGTCGTACTTTTTGTGGAAAGAGTCAAGCGACCTATAATTTAGAATAGATGGAGTATTTCCATCTTTTGAAAAAATTATAAACTGGAACTCAAAATCTGGAATTTTTGTATCGGCATGAGCGGGTCAGTTCAATACCACCATATAGTATCCGCGAGGTCCCAATGGTCCTGCAGAACACCCGTAGAGCAACATGCCCGAGTACAAGTGTGCCATGCAAAACCCTGTCACCTTCCTCCCTCAATCATCGATCACAAGGCGCCATGCCATTGCCACCCATTCCTCTGCAGCGATGCCTCCAAAGCCAGATCAGCCGAGAACGAAGAACGCACACGTCCATGTCGCACGGTTGCAGGAAAGAGCACACCCAACCGTACGGCTGCCTGATTCCAA…
S1_261923827	G/A	1	261923827	CM007982.1	1:261931019	GTCGTACTTTTTGTGGAAAGAGTCAAGCGACCTATAATTTAGAATAGATGGAGTATTTCCATCTTTTGAAAAAATTATAAACTGGAACTCAAAATCTGGAATTTTTGTATCGGCATGAGCGGGTCAGTTCAATACCACCATATAGTATCCGCGAGGTCCCAATGGTCCTGCAGAACACCCGTAGAGCAACATGCCCGAGTACAAGTGTGCCATGCAAAACCCTGTCACCTTCCTCCCTCAATCATCGATCACAAGGCGCCATGCCATTGCCACCCATTCCTCTGCAGCGATGCCTCCAAAGCCAGATCAGCCGAGAACGAAGAACGCACACGTCCATGTCGCACGGTTGCAGGAAAGAGCACACCCAACCGTACGGCTGCCTGATTCCAACACGGAGCA…
S1_261923906	A/C	1	261923906	CM007982.1	1:261931098	AACTGGAACTCAAAATCTGGAATTTTTGTATCGGCATGAGCGGGTCAGTTCAATACCACCATATAGTATCCGCGAGGTCCCAATGGTCCTGCAGAACACCCGTAGAGCAACATGCCCGAGTACAAGTGTGCCATGCAAAACCCTGTCACCTTCCTCCCTCAATCATCGATCACAAGGCGCCATGCCATTGCCACCCATTCCTCTGCAGCGATGCCTCCAAAGCCAGATCAGCCGAGAACGAAGAACGCACACGTCCATGTCGCACGGTTGCAGGAAAGAGCACACCCAACCGTACGGCTGCCTGATTCCAACACGGAGCACATGTGTGCTAGCTCTTCTCTCGATCGGCAACTTGTTGAAGCTTCGCATCCATGATTGCTGCCGGGTTGTCTCTGCTCG…
S1_262389593	T/G	1	262389593	CM007982.1	1:262396810	AGTCCGATCCTTTTGCGCAGGACACGACAAATACTGTTGTTCTCGCCTGCTCGTAAGTTCCAAGCTCCGAAGTGATGTGTTTGCATCATTGCCTGCGTCATGCATGCAATTATTAATTACGTGCCAGCTCACAGGTATTTTTTGTGGTTGGATGTGGTTAGAAATTTCTACTGCAGGGTCAAAATGGGCGTCGACGGCTGTCTGCTTGCAAACTGCAGAAGTGCTACCCCTGCTGCTTATTCAACTATTTGCGGGACAAATTCGTCGCAATTTTATATAAGAATCTCTAGTTTTACGACGTGGATCCGGCCTCTCTGCAGTTGCTGAAGCTACTGCAAATGTGGCATCAGCTCAGATCTGGGCTTTACGCATCTAATAATCAGCAGCTCAATACTTAAA…
S1_262997310	G/A	1	262997310	CM007982.1	1:263004587	TGCTTAATCATTTCTATTTGCCATTTCTAGAGTAACATTGACTTCAGCATTATATCCATCAGCAATGGCAATTTCTTATGAATTATGATTGGTCTGGTACCGTACTCGATGATTGCGGCACACACGTTTTAGGCTGGTCGCACCGCACAGCGCTACAGGGAACGGAACTGCAGATATACCGATTTTTCACCTGCGGCGCTGATTTCTATTCCTATTCTCGCCTCTACAGTTCCGTTTGCTACAGAAAACCTGGACAGACAACGACCAGCGGCGGGGACGCTATCCTGCAGACACCGATGGGGCCTCGCCACGTGGAGCCGCACTGCCGGCCACCGGGTGCCCGCGCCGCGCCGCCGCGTCACGGGAGAGCATGCGGTGGCTGGACGGCCTTGAAGAAGA…
S1_262997354	A/C	1	262997354	CM007982.1	1:263004631	CAGCATTATATCCATCAGCAATGGCAATTTCTTATGAATTATGATTGGTCTGGTACCGTACTCGATGATTGCGGCACACACGTTTTAGGCTGGTCGCACCGCACAGCGCTACAGGGAACGGAACTGCAGATATACCGATTTTTCACCTGCGGCGCTGATTTCTATTCCTATTCTCGCCTCTACAGTTCCGTTTGCTACAGAAAACCTGGACAGACAACGACCAGCGGCGGGGACGCTATCCTGCAGACACCGATGGGGCCTCGCCACGTGGAGCCGCACTGCCGGCCACCGGGTGCCCGCGCCGCGCCGCCGCGTCACGGGAGAGCATGCGGTGGCTGGACGGCCTTGAAGAAGAAGCAAGAGAAAGGAGGGAGGGGGAGAGGAGGCGTAGCTCAGGAT…
S1_262997373	A/G	1	262997373	CM007982.1	1:263004650	AATGGCAATTTCTTATGAATTATGATTGGTCTGGTACCGTACTCGATGATTGCGGCACACACGTTTTAGGCTGGTCGCACCGCACAGCGCTACAGGGAACGGAACTGCAGATATACCGATTTTTCACCTGCGGCGCTGATTTCTATTCCTATTCTCGCCTCTACAGTTCCGTTTGCTACAGAAAACCTGGACAGACAACGACCAGCGGCGGGGACGCTATCCTGCAGACACCGATGGGGCCTCGCCACGTGGAGCCGCACTGCCGGCCACCGGGTGCCCGCGCCGCGCCGCCGCGTCACGGGAGAGCATGCGGTGGCTGGACGGCCTTGAAGAAGAAGCAAGAGAAAGGAGGGAGGGGGAGAGGAGGCGTAGCTCAGGATCGTCGGATCGCCAGCGTTG…
S1_262997992	C/T	1	262997992	CM007982.1	1:263005269	AGGCCACCGCGTCGGAACGGGCGAGCTCCCGCTCGTGCTTGATGCCCTCTGTTGCAGAAGAAGCAGGGAGGGATGGGAGGAGGTGGCCGTAGGTGTTAGTGAGGGCAGCTGCTTCGACCTCGCTGCCGCTGCGGAAAGGAGCAGAGAAAGAGGAGGGCGACAGATGGAGACGACGATACAGTTCTGCCGGCTGCAGCTCTCTGCTTTTACGGATCGGTAAAATCGATCTGCAGCTGGGCCCCGCGCCCCTTGCAGCAGGTCTTTTTACCGCTGGCGTGGTACGATACGACCAGCCTTACATGAGCTCAAACTGCCCGGAGGCCCGGTGGGGATGCCTTGAAATATGAAGAGCAGGGAATGTCCCGCTGTCCTGCCGGTCCGGCTCCTCTGACTTGTTGT…
S1_263532835	A/G	1	263532835	CM007982.1	1:263540123	GACATATCAGCAGTTCAGCACAGAAAGAAGTGCACCACAGCATCAGCACTGTAAAAAGTACATGCTACTCCAGTGTCCCCAGAAAATTCATTCTTCTTACTTCTTTTTCCGGTCAACAGACCTAACCCGAATTGCAGTGAAAATCTCTGCAGTACTATTAAATTGCAACAAAACCAATGTTCCATTGTATGCAATACAGCGGGGGAGACATAGAAACTGCAGTTGTGCATTCTTAGTTGGGTATAAATGGAATATGCATGCCATCTCAAGGTACCAGTTCGATCAATCAAATCTATTCTCTAGCATCCATCATCCGTCATAAAGTGATAAAAAAGCCTCAGCATCTTTGCAAGAAGTGTAATATGACAATATGCTAACACCTATCGGGCTTAATCAGCA…
S1_263532845	G/T	1	263532845	CM007982.1	1:263540133	CAGTTCAGCACAGAAAGAAGTGCACCACAGCATCAGCACTGTAAAAAGTACATGCTACTCCAGTGTCCCCAGAAAATTCATTCTTCTTACTTCTTTTTCCGGTCAACAGACCTAACCCGAATTGCAGTGAAAATCTCTGCAGTACTATTAAATTGCAACAAAACCAATGTTCCATTGTATGCAATACAGCGGGGGAGACATAGAAACTGCAGTTGTGCATTCTTAGTTGGGTATAAATGGAATATGCATGCCATCTCAAGGTACCAGTTCGATCAATCAAATCTATTCTCTAGCATCCATCATCCGTCATAAAGTGATAAAAAAGCCTCAGCATCTTTGCAAGAAGTGTAATATGACAATATGCTAACACCTATCGGGCTTAATCAGCATTGAGAAATT…
S1_264738815	G/C	1	264738815	CM007982.1	1:264746150	ACGTCGCCTACGGCGGCGGCGAGGGCGGCTCCATGTACATCCCCGCCGGACAGATAGACGGCGGCCGCACGCAGTACATGGCCACCAGCTTCACCGTCCCGGCCTTCGCCGTCGCGGGCCCCGCCTCCGCCGCGCAGCCGGCCACCATCTCCATCCCCGCGTCCGGCCCGGCCCCGCACGTCACGGCCGCGCTGCAGCTCGAGCAGCAGCCGCAGCTGCAGCAGCCGGTGATGGAGGTCGACTCGCTGCTGGTGGTCAAGGGCAAGGTCACCGTGCTCAAGGTCTTCACACACCACGTCGAGGCCGCCAAGGTCTGCCGCATCGGCGTCTCGCCGGCCGACGGCCGCGTGCTCGGCTTCCGGTGCTGACACTACTAGTTCTCGAGATCTGATAACCTCA…
S1_265240192	C/T	1	265240192	CM007982.1	1:265247550	CTGCAACACTCAAGAAGCATAATACACAGCTCCATCTGTCAGAAAACAAAAAATTTTAGCCATGGCACAATAATAAACACTGTATATTAAAACGTAGGCAGCAGGTTCCACATTGAGTCATCAAGATAAGACAAACTGGATGATGTCTAATGCCCACATGAAAAAGGCTAAATCCAACAATGAAAAAAACTCTGCAGCACCGTTTGCTTTTGTGAATATAATTTGTTTCAAGCTTAGTTGCAGCAAACGATCAAGACAAATTGGAACATGTCTAACGCCCACATGAAAGTTTTTCTGGAAGTTCACAGGTAGTTGAAATATTTTTATGTGACAAATGAAGCAACAATAAATGGGATCAAAATAACTGAGCCTAAAGCCAGATTTCTTATCTTTATGCAG…
S1_265240325	A/G	1	265240325	CM007982.1	1:265247683	AACTGGATGATGTCTAATGCCCACATGAAAAAGGCTAAATCCAACAATGAAAAAAACTCTGCAGCACCGTTTGCTTTTGTGAATATAATTTGTTTCAAGCTTAGTTGCAGCAAACGATCAAGACAAATTGGAACATGTCTAACGCCCACATGAAAGTTTTTCTGGAAGTTCACAGGTAGTTGAAATATTTTTATGTGACAAATGAAGCAACAATAAATGGGATCAAAATAACTGAGCCTAAAGCCAGATTTCTTATCTTTATGCAGTGCTGCAGAAAATATTAGTATTCCTTACAGTACCATCAACTTGCGAGTCCAACTAAATCTTCGGTTTCATCTAAAACAAGCTAATTCCAGCAATATTATTGTAAACATCAGTGAATAAATTAGTCCAACTAAA…
S1_265240360	G/A	1	265240360	CM007982.1	1:265247718	TAAATCCAACAATGAAAAAAACTCTGCAGCACCGTTTGCTTTTGTGAATATAATTTGTTTCAAGCTTAGTTGCAGCAAACGATCAAGACAAATTGGAACATGTCTAACGCCCACATGAAAGTTTTTCTGGAAGTTCACAGGTAGTTGAAATATTTTTATGTGACAAATGAAGCAACAATAAATGGGATCAAAATAACTGAGCCTAAAGCCAGATTTCTTATCTTTATGCAGTGCTGCAGAAAATATTAGTATTCCTTACAGTACCATCAACTTGCGAGTCCAACTAAATCTTCGGTTTCATCTAAAACAAGCTAATTCCAGCAATATTATTGTAAACATCAGTGAATAAATTAGTCCAACTAAAAGGAAAATCAACAAAACTTGGCACATTTACAAAGT…
S1_266208551	A/C	1	266208551	CM007982.1	1:266215928	AAGACAGAGTAAGGTCACTGCCAATCTTTTTTTCTTAATTGTTGTTAGCAGCTGTTCTTTGACTGCACCCCTTTTCCAGTTTAATTACTTGGAAGATCGGTTACGAAAATCGGCAACCTTGTTTTCTGCATCTGGCTTTTGTGGAGAACCTGCAGATGCTACCCTTGCTTCAGAGGTAACTGCAACGCACCTTAGTTTTGCTATGTTAACAACTTATTTCATTCTCATCCCTTTCCTTGATAGCATAACCAATTATTTGCTCTCTGCAGGAGAAAATGTTCGCAGTCGGCATGGTAACCTGTGATGGGGAAGGTCGTTTGAATGAAAAATCCATCTTGCTACAGGGCAGGTAAGTGTGCTTCTTGGGCCCATTCATGTGGTGATCTTTGCTTAGACACA…
S1_266906245	T/G	1	266906245	CM007982.1	1:266913657	AAAGATGCCATCTGTACGTGTTTGTATACGTCCGTCCACGGTTGTTAGTTTTGGTTGGTTGTGGGGCACGCAAGTATCCGAGTTAGGAGAGGCCAGTCGTCAATTATCATATGGTTAAGATGCGTGTCAGCGCTGATGGGTGCTGTCAGCAGAGGCACGGGACTACCTGCAGCTAGAGTCAACGTAGTACGTAAGATGTATCTGCTAGCTGCAGGTTCATTCCGTGCAAGATCCGTCTGCGTGAGACAACATGAAATGTGCCGTCGATCCATCCATCGTCATCCAGGAGTAGCTACCAATGCAAACAACCTATGTGTGTCGTCACTGTGTGCGTGCAGTAAGCATCATATATGAATGAGACACTATTTGACTTTTCATTGGACGGCAGGCCGGGACACT…
S1_267466208	C/G	1	267466208	CM007982.1	1:267473641	ACTATTAGAAGGGAGTCCGCGGCGATTGGGAGGACCATACAGCCTTCGCAGGATACGCAGGGTACGCCGAGGCCGCCATACGCTTCAGATCACACTTGATTCTACCAGCAAGTAGAGATTGTCGAATGCATGCATGCATCTCCTGACTGCTGCAGTACTTTTTTACAGGAAGTAGCGAGGACGTGGGGTACGAGAACGGCCGCGTGCCACCTCACACTGCCACGCAGTCCGAGGATCACATACACGCTCTGCAGATGTTACAACAGTCTATAGCAAGCGAGTTGGATCTTCAAAATAAGATATTCGATTCGCAGTCTGCTGTCGAAGACCTCAAAATGAAGCTGCACTATGCAGAACAAGAATCTTATTTCTTGGAGGAGTCCATCGAAACTCTTCACG…
S1_267466211	G/A	1	267466211	CM007982.1	1:267473644	ATTAGAAGGGAGTCCGCGGCGATTGGGAGGACCATACAGCCTTCGCAGGATACGCAGGGTACGCCGAGGCCGCCATACGCTTCAGATCACACTTGATTCTACCAGCAAGTAGAGATTGTCGAATGCATGCATGCATCTCCTGACTGCTGCAGTACTTTTTTACAGGAAGTAGCGAGGACGTGGGGTACGAGAACGGCCGCGTGCCACCTCACACTGCCACGCAGTCCGAGGATCACATACACGCTCTGCAGATGTTACAACAGTCTATAGCAAGCGAGTTGGATCTTCAAAATAAGATATTCGATTCGCAGTCTGCTGTCGAAGACCTCAAAATGAAGCTGCACTATGCAGAACAAGAATCTTATTTCTTGGAGGAGTCCATCGAAACTCTTCACGAAA…
S1_267466214	C/T	1	267466214	CM007982.1	1:267473647	AGAAGGGAGTCCGCGGCGATTGGGAGGACCATACAGCCTTCGCAGGATACGCAGGGTACGCCGAGGCCGCCATACGCTTCAGATCACACTTGATTCTACCAGCAAGTAGAGATTGTCGAATGCATGCATGCATCTCCTGACTGCTGCAGTACTTTTTTACAGGAAGTAGCGAGGACGTGGGGTACGAGAACGGCCGCGTGCCACCTCACACTGCCACGCAGTCCGAGGATCACATACACGCTCTGCAGATGTTACAACAGTCTATAGCAAGCGAGTTGGATCTTCAAAATAAGATATTCGATTCGCAGTCTGCTGTCGAAGACCTCAAAATGAAGCTGCACTATGCAGAACAAGAATCTTATTTCTTGGAGGAGTCCATCGAAACTCTTCACGAAAGGA…
S1_267523650	C/T	1	267523650	CM007982.1	1:267531085	TACATAAAAGTACCTGGTGAGTGGTTGCATACGAAGTTACTAACTTTTGAAAATCTCCTATGTTGGATCTGATCTGTGCCCAAAATAAAAAGTATTTGTTTAGCATATATAAATAAGCTCAGAGGCAAAAGATTATCTCTATGAATCTGAATCATAACGAAGAAATGTGGAAATATTAGACTGCAGAACATCGCCCACCCCTGCGACAAAGAAACTAAAACCCTGAGCATCCAAACAATGATCTCATGAATGCTCATGAACAATTAGTCCCCTGCAGTAGTTATAACCAGTTCAGATCCGTATTCCATGCCAACAGTTTTAAGGTCTGTATGACCCCTGTGCACAGTATCAAGAGTTAAGGCGCATTTTAGAGATACTGACTTCAAAAAATGGTACAAC…
S1_267523693	T/G	1	267523693	CM007982.1	1:267531128	CTTTTGAAAATCTCCTATGTTGGATCTGATCTGTGCCCAAAATAAAAAGTATTTGTTTAGCATATATAAATAAGCTCAGAGGCAAAAGATTATCTCTATGAATCTGAATCATAACGAAGAAATGTGGAAATATTAGACTGCAGAACATCGCCCACCCCTGCGACAAAGAAACTAAAACCCTGAGCATCCAAACAATGATCTCATGAATGCTCATGAACAATTAGTCCCCTGCAGTAGTTATAACCAGTTCAGATCCGTATTCCATGCCAACAGTTTTAAGGTCTGTATGACCCCTGTGCACAGTATCAAGAGTTAAGGCGCATTTTAGAGATACTGACTTCAAAAAATGGTACAACGACGTGTACTTATGCACGAGCAAACTTTTGAGAGCTTTTGCAT…
S1_267523706	T/C	1	267523706	CM007982.1	1:267531141	CCTATGTTGGATCTGATCTGTGCCCAAAATAAAAAGTATTTGTTTAGCATATATAAATAAGCTCAGAGGCAAAAGATTATCTCTATGAATCTGAATCATAACGAAGAAATGTGGAAATATTAGACTGCAGAACATCGCCCACCCCTGCGACAAAGAAACTAAAACCCTGAGCATCCAAACAATGATCTCATGAATGCTCATGAACAATTAGTCCCCTGCAGTAGTTATAACCAGTTCAGATCCGTATTCCATGCCAACAGTTTTAAGGTCTGTATGACCCCTGTGCACAGTATCAAGAGTTAAGGCGCATTTTAGAGATACTGACTTCAAAAAATGGTACAACGACGTGTACTTATGCACGAGCAAACTTTTGAGAGCTTTTGCATACAGAACCGAGTG…
S1_268028861	G/C	1	268028861	CM007982.1	1:268036323	TCAATCTCATCCGGTCATCGTCCAGCGGGATGCTAGCCTCTCGGTTGATCGATCATCGGTCGTCGTCGTCGGCGGCGGCGATCGTCAAGTTTCTCCTGGCGGCGTAGTGATCGCCTGTGCGCGTCACCGGCGGGGCGGCGTCGTGTTCAGCTGCAGAGGCGGACGGTGCAGGCCACCGCCTGCGCCCAGTACTTGAGCCGGGCCTTCACCTCGTCGGGGCTGTCGCCTGCGAAACGAAACGAAACGAAACGGGTAAGGATGACTGCAGATGCTGACAAAATTGAAGGGGGAGAGAGAGAGATCAAATTCAAATCGCACGCCGACGAGTGGTTCCGTGAGTGGTAAAGAAAGATTCCATCTCGATGTGGACAAGTTGTCTTTCTCCGCTCCGGCGACCAA…
S1_268099034	T/C	1	268099034	CM007982.1	1:268106496	TGTTTGCTTTCTTTTCGGGCTAGTGATTTGAGGTAGAAGATGTTCATCTTTTTGGTTTTGTTTTGGATTTGGATCAGTTTTTGGATTGAAAAGAAGATTCGGCACAGGAAAGCCAATTTGCAGAGCAAAGAGGCCAGAAAAGTGGTGATCTTTGCATTGAAGGTTGGCGACAACGAACTCTAACCTGCAGTTCTCCGTGCTGCGCAGATTCGTCTCTGTTTTGTGATGGCCTCGAACAAGCTGCTACATCTTAGCTTTGCCGCTCAATCCAATTTTGTTTTACCTTGATTTTAAAACAAACTCATCTGAGCCGGATTATTTGTAGAAAGTAAAGAAAGGGAATGGAAGCCAATTTGCAGAGCAAAGGGGCCAGATGAGTGGCGATCTTTGCATTGAAGG…
S1_268099060	T/C	1	268099060	CM007982.1	1:268106522	TTTGAGGTAGAAGATGTTCATCTTTTTGGTTTTGTTTTGGATTTGGATCAGTTTTTGGATTGAAAAGAAGATTCGGCACAGGAAAGCCAATTTGCAGAGCAAAGAGGCCAGAAAAGTGGTGATCTTTGCATTGAAGGTTGGCGACAACGAACTCTAACCTGCAGTTCTCCGTGCTGCGCAGATTCGTCTCTGTTTTGTGATGGCCTCGAACAAGCTGCTACATCTTAGCTTTGCCGCTCAATCCAATTTTGTTTTACCTTGATTTTAAAACAAACTCATCTGAGCCGGATTATTTGTAGAAAGTAAAGAAAGGGAATGGAAGCCAATTTGCAGAGCAAAGGGGCCAGATGAGTGGCGATCTTTGCATTGAAGGTTGGCGACAAAGAAACTCTGAACCTG…
S1_268312309	T/C	1	268312309	CM007982.1	1:268319771	ATTGATTAATAGGCAGTTTTGTTTGTTCAGCTGGGTATGAGCAAAATGAAGCTAATCAATCTGGAAAAGCGGATTCTCCCTGATTCATCATGTTTCTTGGATGGGGTATCTGCAGTTACCGGTGCGATCACGTTGTGCAGTAAACCTGTCTCTCTTGATGTGGTTTAGATATAACAGCTACGACAGAAAGGTTCAACTTTTAATAGTCACGCTAGAAATTTTGAGTGATGTTTTGTAGAACATTTTTAAGTAGATTGCAGGCTGCCGAAAAAACCCTGCAGATAACACCACTTTTATACTAAAGTTTCTCTTTAAACCACTGCATCTGCCACAATGAATTTTGTTTGCCACCCATCCTAAAATGATGCAAGAGCTCTGAGACGGCAGTCATAATTATCC…
S1_268312310	A/C	1	268312310	CM007982.1	1:268319772	TTGATTAATAGGCAGTTTTGTTTGTTCAGCTGGGTATGAGCAAAATGAAGCTAATCAATCTGGAAAAGCGGATTCTCCCTGATTCATCATGTTTCTTGGATGGGGTATCTGCAGTTACCGGTGCGATCACGTTGTGCAGTAAACCTGTCTCTCTTGATGTGGTTTAGATATAACAGCTACGACAGAAAGGTTCAACTTTTAATAGTCACGCTAGAAATTTTGAGTGATGTTTTGTAGAACATTTTTAAGTAGATTGCAGGCTGCCGAAAAAACCCTGCAGATAACACCACTTTTATACTAAAGTTTCTCTTTAAACCACTGCATCTGCCACAATGAATTTTGTTTGCCACCCATCCTAAAATGATGCAAGAGCTCTGAGACGGCAGTCATAATTATCCA…
S1_268312311	A/T	1	268312311	CM007982.1	1:268319773	TGATTAATAGGCAGTTTTGTTTGTTCAGCTGGGTATGAGCAAAATGAAGCTAATCAATCTGGAAAAGCGGATTCTCCCTGATTCATCATGTTTCTTGGATGGGGTATCTGCAGTTACCGGTGCGATCACGTTGTGCAGTAAACCTGTCTCTCTTGATGTGGTTTAGATATAACAGCTACGACAGAAAGGTTCAACTTTTAATAGTCACGCTAGAAATTTTGAGTGATGTTTTGTAGAACATTTTTAAGTAGATTGCAGGCTGCCGAAAAAACCCTGCAGATAACACCACTTTTATACTAAAGTTTCTCTTTAAACCACTGCATCTGCCACAATGAATTTTGTTTGCCACCCATCCTAAAATGATGCAAGAGCTCTGAGACGGCAGTCATAATTATCCAG…
S1_268833879	G/A	1	268833879	CM007982.1	1:268841348	ATCCCTCCCTCGGAGATCTGCAAGGTCGCCGCCGACCACGTGAGGTTCCGAGAAGCGCGGTCGGCGTCGGCCGTTGGTTTCGACCATAACCACCCGCCGCTCGAAGCGGCGGACCAGCCATCGGTGGTCGCCGTGGGCTCGCTGGAATCGTACCAGAGCGCCGTGTCCGGGTGCACGACGCTCGAGGACATAGACTGCAGGCTCGGCCTCCGCCGTCCGTCGCGGCTGCTGAGGGACGCCAAGCTCTCCTCCGCCCTGTTCCTCCATCTGCTGCAGCGCTACGGCGGCCACGGAGCAGGAGCGCCACCGATCCAGCGCTGGAGCGCCAACTACGCCTTCATGTACCTGGCGTCAGAGGATCGAGGCTGGGAGAGGGCGTTCAAGCTCGTGGAGCTGCAG…
S1_268834011	C/T	1	268834011	CM007982.1	1:268841480	GTGGGCTCGCTGGAATCGTACCAGAGCGCCGTGTCCGGGTGCACGACGCTCGAGGACATAGACTGCAGGCTCGGCCTCCGCCGTCCGTCGCGGCTGCTGAGGGACGCCAAGCTCTCCTCCGCCCTGTTCCTCCATCTGCTGCAGCGCTACGGCGGCCACGGAGCAGGAGCGCCACCGATCCAGCGCTGGAGCGCCAACTACGCCTTCATGTACCTGGCGTCAGAGGATCGAGGCTGGGAGAGGGCGTTCAAGCTCGTGGAGCTGCAGCTACGCTTCATGCACGACTACTTCTTCTCGGCGGTGCAGGGCTCGCCTTCCAGCTCGGCGTACCGGCTCTACAGAGACTACGCCTTCTTCAAGATAGGGTTCCTGCTCAGTGTCCTCGGCCTGGTGGCCGTC…
S1_268834034	A/G	1	268834034	CM007982.1	1:268841503	GAGCGCCGTGTCCGGGTGCACGACGCTCGAGGACATAGACTGCAGGCTCGGCCTCCGCCGTCCGTCGCGGCTGCTGAGGGACGCCAAGCTCTCCTCCGCCCTGTTCCTCCATCTGCTGCAGCGCTACGGCGGCCACGGAGCAGGAGCGCCACCGATCCAGCGCTGGAGCGCCAACTACGCCTTCATGTACCTGGCGTCAGAGGATCGAGGCTGGGAGAGGGCGTTCAAGCTCGTGGAGCTGCAGCTACGCTTCATGCACGACTACTTCTTCTCGGCGGTGCAGGGCTCGCCTTCCAGCTCGGCGTACCGGCTCTACAGAGACTACGCCTTCTTCAAGATAGGGTTCCTGCTCAGTGTCCTCGGCCTGGTGGCCGTCGTCCCTGACGGCCCGCAACAGGA…
S1_268878037	A/G	1	268878037	CM007982.1	1:268885510	GATTAAATTCATGATCCATCGACACCGTCCCTAATAAACGCACATTGGAGTAGTAGGAGTATATCGTATGGTATGCATGCTGCTGCCTGCTGTTGCGAGTGTCTGCGAGTGCAAAGCGCCGAAGGCCCCATGCATCATCCCCTGGCGTTGGCATGGCTCGATGGCATGCATGCATGGCCTGCAGCAGCAGCAGCAGCAGCAGCGGTAGGCCAGAGGCAGCGTCAGAGCCCCCATGCTGCCCTGCAGCCGCTGGGCGGGCGCTGCAATGGAAGCCAGAGGCCACGCAGGTGACAGGGCCATGTCGACGGCCGCATGCTCGATCGATTGCTGGATGGGAGTGGTTGCTGGCACGGCAAGGCATCAGAATCACCAGATGATACAGCCATGGATCATGGATGA…
S1_269116411	C/T	1	269116411	CM007982.1	1:269123885	CGCGCGTTCGGCGACGCGTCCATGAAGCCCTGGGTCACCTCCGAGCCGGAGGTGTCGCGCCGCCGCCTCACCCCGGACTGCAGATTCCTCGTCGTCGCCTCCGACGGCCTCTGGAACAAGGTGTCCTGCCAGGAGGCGGTCGACGCCGTCTCCGCCGCAGCGCCGTCGTCGTCCTCAGTGGGATCGTGCAAGGAGCTGGTCGCCTTGGCCAAGAGCAGGGGCAGCCGGGACGACATCACCGTCATGGTCGTCGATCTGCAGCGATTCCTGCAATAATAACGAAGGTGCGCAGAGATGATCCACGAAACAAATATTTGTTTCATCTCTTTCAAGTTCTTTTTTTTCACTTTCATGATTTGATTTACTGTAAGTTATTTTATTCCCCCNNNNNNNNNNNNN…
S1_269329960	G/C	1	269329960	CM007982.1	1:269337452	TAGATCCTAACTGAATGCAGACGGAATGGGCTGGACGTCAAAAAAAGTTTGGCTCGGTGGCTTGAAGGTCCAATCCAACTTTTCGGTGGCTTGGATGTCCAATGCATTTTTTTAATGGGTTATATGTCAAAGACTACGGAATCCAACCGCGCGACTCTGCAGACTGCGCGGCCCGGCCACCGCGGCGGCGAAGGCGAACGGAGTCGCCAAGACACACAAGAATCCCGCTTCTCCTCTCCCCTCTCCAAATTCCCCGCTCTCGGTTTGCAGACTGCAGGTAATAACTGCCCGCAGCATTCTATTTCACGAGCGCAGCATTGTTTCCCGATCTCTCGCGGGGAAACTTTTGGCTGTGTTGGTGGTTTCCTGGTCTCTTAATCTCTCCTCCCCGGTTCGATT…
S1_269337149	G/A	1	269337149	CM007982.1	1:269344641	AAGATTGTTAGGCATCGGTACATTTGTAGATTTACCTCCTCTGACATAAAAGCCCTGTCGGGGTTGTTTACAATGGGACTCAAGGTTCCATCGTAATCTAAAAAAAGAGCAATTCTCCGCCCTTGGGCTAAGTTGATGACTTCCTCAAATAAACCCAATGCTGAAGGACACCCCTCCTGCAGTAAATAGAAGTTGTTCACGACAATGGAAATGTACTCAATAGACTGCAGAAACTGTATTCATACTGTAGATAAAAATGCAAAGCATATGGACTGGACCTACACAGATCAGACCATACTGGCTGTCCAGCCAGCCAGCTCCAACACTCTTACCATGTTGCCAGGATCATAGCAGCACTTCCAACAAAGTGCTGCCACAACTTCGCCAATTTAAGTGATT…
S1_270222402	T/G	1	270222402	CM007982.1	1:270229926	GCGAGTGGATGCCCTTGGCCTTCTCAATCGCCTCTCTCACCTTCCGAGTCGGCTCTTCGTAAAGCATCGCCGGGTCGTCGAACCGCGCCGCGAGGCTGGGCTCGCCGAGGAACGCGCGGAAGGTGTCTGCCACGGAGCTGGAGAGACTCTGCAGGTTGTACCCTCCCTCCAGGAAGAAGATGCAGCGGCCGCCGCAGAGCGCCTTCGCCAGCTGCTTGATGCTCGATGCCAGCATGTAGAACGTGCCCGTGGTGAACTGCAGGCCGGCTAGAGGGTCCAGTGCATGCGCGTCGTACCTGGAAAACACACCAATGAGTTCTGCTTAGAATAGAACAAATTAAGATCAAGGCGTGCCCGCCCACCGGTTTTCTTTGCAGAAGAAAGACAAGGGAATGCGAA…
S1_271143881	A/C	1	271143881	CM007982.1	1:271151482	TAAAGGCGCAACACATATACTGAAACAAAAACAGAACCACAACTTTGCCCACGAATGAAGCTTATAACATATATGAAACTAAATTGCATGGTAAGCAAGCAAATGGCAGTGCAAATTGTACTAGGGAGCAGCCAAATCCCATTATATAGCAGTTAAACTGGACTTCCACAATCATACACTGCAGCAACCCGATTTCCCCAACCCCCACCGGGCACCCGCCGAGACCGATCCAGATCCCCTAGCACAGGAGAGGCAGCGGGCTTATCCGTACCTGCGAGACGGTCTTGCCGCCGTGGCTGTAGTGCAGGACGGCGGAGTGCGTCTTCTCGTACTGCAGCTTGTACCTCCCCTCGGGCGTCTTGAAGTAGGTCTTGAGCCCCGNNNNNNNNNNNNNNNNNN…
S1_271331741	C/G	1	271331741	CM007982.1	1:271339355	TTATTACGGGAGAGCTGAAAGAATCCGAGATGCTGATTGTTTGAGATGCCTGCAGGAATCGATCCCTCCATATAGTTGAATGACAAGTCCAGTACGGTCAGCCGGGAAAGGTTGCCAAGAGACGACGGTATGGTTCCGGCGATGCTGTTGTTTGACAGCACCAGATAGGTGAGCGACTGCAGGTTGCCAATCTCAGATGGGATGATTCCCTGCAGGCCCATGTTGCTGTCCATGTCTATGTGCTGGAGGCTGGTGCAGCGGCTAAGGTTGCTGGGGATGACTCCGGTGAGCATGTTGAAGCTGAGGTCCATGCGCTGGAGGCGCCTGAGGGAACCGACGCTGGGAGCGATCTCTCCTCGCAGGGTGTTGTAGCTGAGGTTCAGCGAGCGCAGGAAGGTG…
S1_271332056	T/G	1	271332056	CM007982.1	1:271339670	TGGAGGCGCCTGAGGGAACCGACGCTGGGAGCGATCTCTCCTCGCAGGGTGTTGTAGCTGAGGTTCAGCGAGCGCAGGAAGGTGAGGTTGCCGATGGCTGGGGAGATGGTTCCGGCGAGCCCCTGGGAGCTGAGGTCCAGAGCGACCACCCTCCACCGGTGCCTTGTGCCGCAGGTGACGCCCTCCCAGCTGCAGTAGCTGGTGCTCTGGTTCCACGAGCCCAGCACGCCCGAGTGGCCGCTGATCTTGGACTTGAAAGCCACGAGAGCTCCCTCGTCACCAGTATGCCTTGGCGAGGAGGAGGAAGCGGTCGCATGACACAGCAGCAAAAGCAGCAGGGGGAACATCACCGCTGCTCAAGGATTTGCAGCGCAGAGAATGGTTAGAACAAGAGGCCAA…
S1_271456160	T/C	1	271456160	CM007982.1	1:271463790	ACGTCTTGAAGCCATTTCAGCCTTTCAGACATGTGCTATTATTTGCATTGCAACGAAAATGAAGTATACTTGCTTGATGTCTTCTGCAGGGCAAACGCGCAGCAACCCAAGCTGTTCGTGGGCATGATCCTCATCCTCATCTTCGCCGAGGCGCTCGCCCTCTACGGCCTCATCGTCGGCATCATCCTTTCATCCCGCGCCGGCCAGTCACGTGCGGACTAGACGCCATCCAGATCTCGATGCCATGCTGCAGGCCCTGGCCTGGGCCGTGTTTTATATTCATGAGACAAGAAACCGGAGCTCTTTTAGCGGGTTATTTTTAATTGTTCTGTCTAGTTTTTCAATCTTCTGTTTGGGTGAGTAAAAGGAAAACATGCGCAACCAAAAGGGGGAGGACTT…
S1_271870653	G/A	1	271870653	CM007982.1	1:271878299	ACCCCGACCAGGTCCTCAAAGATCCCATTTTTACCGTTTTGACAGTACATTTTTGCTGACAAAAGGAGGGGGGAATGTCTCACTGCTTCTTTGCAATCTGTACCTGTGTGTTGTGGTCTCGTCACAGTCGGAGGACGAGATGGTGAGCCTGCTGCAGAACCTGGCAGACATGGACATCACCTACAAGGCTCTCCAGGTCAGACTTACTTTTAGCTCCCCTTTTGTTCGACTTGCCAAAGGAAGGAATAGTTTGGATGGATGCTTTTTTAGGCAGCAGTTTAAGGATTGAAGGTTGGTTAATTCTGTTTTCTGCAGGAGACGGACATTGGCCGGCATGTGAATAGGCTACGCAAGCACCCATCTGGTGAAGTGCGGCAGCTGGTGAAGCTACTTGTCAGG…
S1_272083809	G/C	1	272083809	CM007982.1	1:272091470	TGCCTTTTATCTCTCTCGAAAAAAAAGATCAACTTTGTACAAAATCCGATGGTGACGTATCGATGGATTACCGTTCATCACAGGCAGCAAACTATTGATCCATCAACCAACAAAGAACAAACTCAATGAATCTGACCTACAAGCTAGCTAGTTACAACTACTCTGCAGCTGCAAGAATTTGCCGTGCTTGACTGCAGATGGTTGCTTGTATGCTTGCCCGGTCGCATGCCATTAATGGCAACGACGACGACGACGACTAGAGGTATCTAGAGAGCAGGTAGGCGCTGACGCAGGGCGACCCGCTCCAGACGCCGGAGTGCAGCCTCAGCACGGCCCTGGCCGCCTCCTTGACGCCGGCGTCGCAGTCCGCCTGCAGCACGCAGCAGAGCTTTCCCACGN…
S1_272296094	T/C	1	272296094	CM007982.1	1:272303766	ACCGCCACAGTGTGTGATCTCACTGAAAAGAACAAATCCTTCAATGTACTCTAATTCAAATCGTGCAAAACACACGTTGACTAACCGAAAATAAATAGCTTTAAGTGATCGAATTAACGCGTGCTTGCGACAGCGACACGCGGATGAAGGATCATGCGCTAGTCGGTGTACCTGCAGTCGCCGGCGAGGCTGCCGTCCGGTACGAGTACGGGGTGTAGCTCCAAGACGGCCTCAAGCGAGGGCTGCCCCGACCTGCAGCTCGTGTAGGACGCGTAGGCCGCGAAGCCCAGCAGCCAGAACTTGCCGTGGCCGCGGCCTCCGGCGCCACGCAGCAGGCTGCTCAGTTCCATGACCGCGTGCTCGACGGGGCAGTAGTAGCGGCCATGGGCACTTCTGTTC…
S1_272811859	T/C	1	272811859	CM007982.1	1:272819607	NNNNNNNNNNNNNNNNNNNNNNNNNNNNNNNNNNCGTTCCCGCCGCCGATACGGTCGATCGGGCGCGGCGGCGGGAAGCCGCTCGTGTGCTTCCGGTCGTTCCGGGAGGACGGGCGGTTCGTGCTGCTGGAGGTGGTGATCCCCGGGAAGGATCTCCTGCAGGCGACGCGCGAGGGCGGCCGGCTCAGGCTGCAGTTCGCTAAGGGCGCCGCTGCAGCCATCACAGCGGCTGGCGGTGCCGGTGCGGGCGTCGACGAGGCGCGGTGCACGGAGGAGACGGCGACACTAAGCGTCCAAGCAAAATAAGATTAGTCATACGAGAGAAAAGCATCGGATACCTAAAGCTTGTTGAGAGTGACGGGAGGCAGCTATGTCAGTCAGAAATTCAGATTTCACAGC…
S1_274096101	G/A	1	274096101	CM007982.1	1:274103939	CGCCAGCCACCACCACACTCCCTCCCCACTGCTCCACACCTCGTGACACTACCAATGCCAATCCACTGCAGCTGCAGCTTTCCTCCTTCCTTGCCCCGCCCACCGAATCCGTTGGCCCCAATCAGCACCTCGTCACACGTGAGATTGGATAGATGCTGCTGTTTCTGTACATTTGATCTGCAGTTCTGATAGTCCATCCAACAATATTTCCATGCATGTAAAGATCTACTACTAGTAGTATGTGCTAATAAAGGAGACACATCAGATTTGCAGTTCGTCATGAACAATTTTTAGGGTCGTTTAAACACAACTGAATTCATTATGCTTGTATTTGTACATATGCGTTTCGAGTGGCTTTGTCTTAGTGAATATCTGCAGTTGAATGTCGATTTACCAATA…
S1_274200934	C/T	1	274200934	CM007982.1	1:274208772	TACTGTTTGGTTTAACAAGCTGCTACTGTTGATTATGGAGATCATCTTTTCCAGACTATTTAGGATGTCATTTATTTGCTCACTAGGTAGTAAGTACAATACACAACTCATCTCCTAGGAGCAGAAGGGTCTGAGTACGAACATACTCCTGCAGTCCTGCGTACCCATATACCATGTTTATTTGGAACGAAAGTTCCCGGCACCAGGGAATTCATGTAGGGTCGTCGTCATTGCCTCCTAATCTCTGCAGGCAGCCACGAGCTTGAGGTAACAGTCGAGGTCATGCGACTCCACCACGTTGGGCGTGCTGCTCAGCCTCAGCTCGCGCCCTACGTCGCTGTACGCCCACTCTTTGGAGACCAGCCACCTCGGCAACCTCACCGCATCATTCGGCTTCGC…
S1_274200955	T/C	1	274200955	CM007982.1	1:274208793	GCTACTGTTGATTATGGAGATCATCTTTTCCAGACTATTTAGGATGTCATTTATTTGCTCACTAGGTAGTAAGTACAATACACAACTCATCTCCTAGGAGCAGAAGGGTCTGAGTACGAACATACTCCTGCAGTCCTGCGTACCCATATACCATGTTTATTTGGAACGAAAGTTCCCGGCACCAGGGAATTCATGTAGGGTCGTCGTCATTGCCTCCTAATCTCTGCAGGCAGCCACGAGCTTGAGGTAACAGTCGAGGTCATGCGACTCCACCACGTTGGGCGTGCTGCTCAGCCTCAGCTCGCGCCCTACGTCGCTGTACGCCCACTCTTTGGAGACCAGCCACCTCGGCAACCTCACCGCATCATTCGGCTTCGCCGGCTCGCCGCGGCAGTCATC…
S1_274576664	A/G	1	274576664	CM007982.1	1:274584537	AGATTTTTTTTTTTTTGCTCCTCTCGTCTGACTGAGATATGGGTGAGGTGAGCTGAGCTGAGCTGATGAGAACGAGACCTTAGCTGCTCATTCGTTTGCAGTTACAAGGGGGATCTGAACTTGAAGAATCCATGCCTCGGAACCATCTTCTCTGTATGTGCTAGCTCTGCAGGAACTTGGGTGGAGAATAGCACACCAACGGGATGGACTTGGAGCGGAGCGGAGTGTCGAGAGCTAGCTGCAGCGATTTGGATGTTCTTGGTGCTTTGCTTTGCTGTCAGAGGGGACGATGATATGCAGGTGCTGCAGGATTGAAATATGTAGGGGAAGGTAGGGGTGGCTCATCTCATCAATTGGGATTTAGGAACACGACGAACCCATCCAACTAAAACAAAAAAA…
S1_274576678	C/G	1	274576678	CM007982.1	1:274584551	TTGCTCCTCTCGTCTGACTGAGATATGGGTGAGGTGAGCTGAGCTGAGCTGATGAGAACGAGACCTTAGCTGCTCATTCGTTTGCAGTTACAAGGGGGATCTGAACTTGAAGAATCCATGCCTCGGAACCATCTTCTCTGTATGTGCTAGCTCTGCAGGAACTTGGGTGGAGAATAGCACACCAACGGGATGGACTTGGAGCGGAGCGGAGTGTCGAGAGCTAGCTGCAGCGATTTGGATGTTCTTGGTGCTTTGCTTTGCTGTCAGAGGGGACGATGATATGCAGGTGCTGCAGGATTGAAATATGTAGGGGAAGGTAGGGGTGGCTCATCTCATCAATTGGGATTTAGGAACACGACGAACCCATCCAACTAAAACAAAAAAAATGCGTATGTCGCA…
S1_274583610	C/T	1	274583610	CM007982.1	1:274591483	GCGAGAAGAAGAGCCGCAAGGCCATGCTGAAGCTCGGCATGAAGCCCATCACTGGTGTCAGCCGTGTCACCGTGAAGAAAAGCAAGAACGTGAGTTCACTGCAGCCAGTCACGCCAGTTGACTAATTTAATGTTTGTGGTTGGTGCTTGGGCTAACACAGCTGCGGTTTTCCAGATACTGTTTGTCATCTCCAAGCCAGATGTGTTCAAGAGCCCCAACTCCGACACTTACGTCATCTTCGGGGAGGCCAAGATCGAGGACCTAAGCTCCCAGCTGCAGAGCCAGGCTGCAGAGCAGTTCAAGGCCCCCGACTTGAGCCAGATGGTCTCCAAGCCTGAGACGTCTGGGCTCGGCCAGGAGGACAACGAGGAGGAGGACGTCGACGAGACTGGTGTGGAG…
S1_274583637	C/T	1	274583637	CM007982.1	1:274591510	TGAAGCTCGGCATGAAGCCCATCACTGGTGTCAGCCGTGTCACCGTGAAGAAAAGCAAGAACGTGAGTTCACTGCAGCCAGTCACGCCAGTTGACTAATTTAATGTTTGTGGTTGGTGCTTGGGCTAACACAGCTGCGGTTTTCCAGATACTGTTTGTCATCTCCAAGCCAGATGTGTTCAAGAGCCCCAACTCCGACACTTACGTCATCTTCGGGGAGGCCAAGATCGAGGACCTAAGCTCCCAGCTGCAGAGCCAGGCTGCAGAGCAGTTCAAGGCCCCCGACTTGAGCCAGATGGTCTCCAAGCCTGAGACGTCTGGGCTCGGCCAGGAGGACAACGAGGAGGAGGACGTCGACGAGACTGGTGTGGAGCCCAAGGACATTGAGCTGGTGATGACC…
S1_274644370	C/T	1	274644370	CM007982.1	1:274652253	CACACTTGTTTATATAAGGAGTAGCCAGAGCAAGCACCCATGCTAGCTGATCTCGGTGCCCAGAAAAACCGGACTCCGTAACACGTACGTAGCACTTATTTGAGCATATATCGATCGACCGACCTCTGCAGAGCCTGCGCGTCGCCCATACCTCCAGGATCACCAGGCTCTGTGTTGTGGGAAACATGACCATCATCAATTAATAGAATAACAACAACAGATATAAGATGCGAGTTCGTTAATGCATGCCCGCGCGTGATGGAGCTGCAGCTAGCTAGCTAAACAATCCCTGGCTGTACTGAATTTATCTGCATGCTTATTACAATGGAGTGCTCACGTCTTCGGAGTTCGGATATATGCTAACATTTTCGGATGGAGCATATACATATAGCCTGCAGC…
S1_274644423	A/G	1	274644423	CM007982.1	1:274652306	CGGTGCCCAGAAAAACCGGACTCCGTAACACGTACGTAGCACTTATTTGAGCATATATCGATCGACCGACCTCTGCAGAGCCTGCGCGTCGCCCATACCTCCAGGATCACCAGGCTCTGTGTTGTGGGAAACATGACCATCATCAATTAATAGAATAACAACAACAGATATAAGATGCGAGTTCGTTAATGCATGCCCGCGCGTGATGGAGCTGCAGCTAGCTAGCTAAACAATCCCTGGCTGTACTGAATTTATCTGCATGCTTATTACAATGGAGTGCTCACGTCTTCGGAGTTCGGATATATGCTAACATTTTCGGATGGAGCATATACATATAGCCTGCAGCATTACAAGGAAAATTAACTAACCTTTAGTCTCACGTCGATCTGTTTATTACTT…
S1_274668758	C/G	1	274668758	CM007982.1	1:274676641	GTGCTTCTAAAACTTAAATCATCACTTTTGAATAAGCTCTATCCGTCTCTTGCTCATATTTGTTCCACATGATATACATGTGAATGCACACGCTAATGTTCTTATAATTCATTTATTATGTTATTGGGTTCCTATTCTTTTGTGCAATAACCTAGAAGATGCCCCCGTTATGCTTATATTTATACTGCAGAGTAGCATTAGTTTTGCTAGGTTTGATGTCAATTTTGTATTATTTGGACAGCTTTATCTAGTCGGCATGCTAATTGATCTGCCTTGTTGGATATTGTAGAAATTGCGCAAGGACAGGCCACCTGCTGGACGCGGGGAGAGAGGAAGGAATACTTTCTCTTCAAATAATTATCAAAAGTTTCATCACTATGTCAGAACAGATATGCCTAT…
S1_274668933	C/T	1	274668933	CM007982.1	1:274676816	ATATTTATACTGCAGAGTAGCATTAGTTTTGCTAGGTTTGATGTCAATTTTGTATTATTTGGACAGCTTTATCTAGTCGGCATGCTAATTGATCTGCCTTGTTGGATATTGTAGAAATTGCGCAAGGACAGGCCACCTGCTGGACGCGGGGAGAGAGGAAGGAATACTTTCTCTTCAAATAATTATCAAAAGTTTCATCACTATGTCAGAACAGATATGCCTATCGATATGGTGCCTCTTCAGGAATCACGACATGATGTACCACTGCAGATATATGTTCCTGGTGCAAATGATCATGGAACACCATCTCCAATGAATATGCCAATGCCACCTCCATCTTCCCAGTCTGCAAGGGATACATTGAAGGTACCAGCTCATTCTCCATCTTCCCGGGTTCGA…
S1_274673171	C/G	1	274673171	CM007982.1	1:274681013	AACAGCTAGCACGGGCGGCGCGCCGTGCGTCACGGGCGAGCGGAACAGCGACAGGCACCGAACGATCGACGGACGGACGGACGGATCAAGAAAGATCAGAGCTTTGTCCGGTCGTGGCACTGCTGGCTGCGCACCTTCATCTCCGCGACGCCGAAGACGAAGCTGCAGTCGGAGTAGGCGACGGCGCGCCTCCTGAAGACGCCGAGTATCGTGACCCTGCCGGGGATCCTGGTGCTGGCCTCCATGGCCACCTCCCCGCTCTCGACGTCCGCCACCAGCCGCGCCAGGTCGGCCGCGAACCTGTCGGCCTGCAGCGTGAGNNNNNNNNNNNNNNNNNNNNNNNNNNNNNNNNNNNNNNNNNNNNNNNNNNNNNNNNNNNNNNNNNNNNNNNNNNNNNNN…
S1_274673174	C/G	1	274673174	CM007982.1	1:274681015	AGCTAGCACGGGCGGCGCGCCGTGCGTCACGGGCGAGCGGAACAGCGACAGGCACCGAACGATCGACGGACGGACGGACGGATCAAGAAAGATCAGAGCTTTGTCCGGTCGTGGCACTGCTGGCTGCGCACCTTCATCTCCGCGACGCCGAAGACGAAGCTGCAGTCGGAGTAGGCGACGGCGCGCCTCCTGAAGACGCCGAGTATCGTGACCCTGCCGGGGATCCTGGTGCTGGCCTCCATGGCCACCTCCCCGCTCTCGACGTCCGCCACCAGCCGCGCCAGGTCGGCCGCGAACCTGTCGGCCTGCAGCGTGAGNNNNNNNNNNNNNNNNNNNNNNNNNNNNNNNNNNNNNNNNNNNNNNNNNNNNNNNNNNNNNNNNNNNNNNNNNNNNNNNNNT…
S1_274897525	G/T	1	274897525	CM007982.1	1:274905420	GTAAAAGAGACTTCTCTCTCTCTCTCTCTGAGAATGACTTGCTTCTCTTGTTAACAAGTCAATCCTCTGGCACGCGAGATAGTTTACATGTAGATGTGGCTTATGCATAAAATTGACAAAGGGGGGATAAAAGAGAAACTGCAGTGTCTCTGTATGATACATTAAGTAGGAAATAGTTTTTGAAATAATTGTTACAACAATCTACTTAACTGGCTAGAATCTTTTTTGTCTGGTGACAAAAAGCTTACACCTGTTTTCACCAGGTGTACTGCAGACTCACACAAAAAATCTTTTCACTATTCTATAAATTTGGACTGGAAAGTGTTTTTAAGTTAATTGAAATCCTTACCCATTGAAATATTCATGGGTGACATTGTTCAGGTCCTCAGATCTTTCCTT…
S1_274898492	A/G	1	274898492	CM007982.1	1:274906387	ACCTTTCATACTTAATGCCTACCTGCGGGTTGGTTGTGCTGGCACATTCTTCTATTGGTGCGTTTCAATTACACGTGAGCCATATGGTCCTGCCTTGGTCCCTCTTATACACTGATGGCCGTACTGAGACTGAGATTCAGGCTTCTAATCGATGCTTATTGTGCTCTGCAGATACATATGTAGTTACTGGATGCTTTTGCACAGATGAGCTAAATGCAATTACCATGGCCTTGCCTTCAATCAGACATACAACATACGTCGCAGATTAATTTTTATTCAGTTTTTGTTGCTGTTTCATATTTCTTAGTATGGATCACTGCAGAGTGTGCTAGGATTGTTCTTTTGCTGGCTGGATGCAGATGACCCTCAATCGCCTATTTTTGCCGGAAGGTTGCCTTC…
S1_274898535	A/G	1	274898535	CM007982.1	1:274906430	ACATTCTTCTATTGGTGCGTTTCAATTACACGTGAGCCATATGGTCCTGCCTTGGTCCCTCTTATACACTGATGGCCGTACTGAGACTGAGATTCAGGCTTCTAATCGATGCTTATTGTGCTCTGCAGATACATATGTAGTTACTGGATGCTTTTGCACAGATGAGCTAAATGCAATTACCATGGCCTTGCCTTCAATCAGACATACAACATACGTCGCAGATTAATTTTTATTCAGTTTTTGTTGCTGTTTCATATTTCTTAGTATGGATCACTGCAGAGTGTGCTAGGATTGTTCTTTTGCTGGCTGGATGCAGATGACCCTCAATCGCCTATTTTTGCCGGAAGGTTGCCTTCCTTCCATTTGGTTGAAGACTTAATAAAAACAGTTATAGACTAT…
S1_274967095	C/G	1	274967095	CM007982.1	1:274974993	ATGTTCTCTGCATGTTGTTCCCACTCGCAACCATGTTACCTGCCGCCACTGCCAAAGCCTCAGCAACTGCCATATATGTACAAGGCCACGGTTACTCTAGCACACTGTGCAGGTTGTTCAGGCACAGACCCTCCCTGCTCACTGCAGATCCACGACCATCGATCACCAATCACCCCCCCAAGATCTACTACCACTCCTGCGGCCCCCCTGCTCACTGCAGATCGATGAAGGCTGCTGTCACGAGAGCCGTGATCTCGCTCCTCCTCCTCCTCCTCCTCACCAGCAGTGCCACCACTGCAGCAGCATCGCCCGCGACGACGACCCTGCAGCTGCGGACTCCGGACGGCCAAGGTTGGGCGTCCGCCAGGAGATTATTGCTGCTCCGGCAGCCGGCGACGG…
S1_275255742	C/T	1	275255742	CM007982.1	1:275263668	GGCGCCGTCGCGCTCGCGCCAGAAACAGGCGTCCTCGCGCCAAAAATAAGAGCGGTGGCGCTAAAAATGCCGGCATGTGTTCTCTTTTGTGGAGTCTGTGGGCCGTTCGGTGTTGGGCTGAAGCCCAGTACATGAAGGAATACCTGGGACGTGCATTGGCGCCGTGGGATTGGTCGACTGCAGTCTGCCATCGGCATAGGCGATGGTAGAGGATCTCATTCCCACTTATTCACCTCAGCTGGCTTTTCTATATAGATAGACAGCCCCAGTTTCCAGATCCGCTCTGGGCGCACTTGCTAGCTGCCCCGGCGTTGCCGGGGCGGGATAATCTGAATCGAACGGTAGCCGTACCTTGTCCAGGTCAGCTACCCACTCGGGATCAACTCTGCAGCGGTGGTG…
S1_275461680	G/A	1	275461680	CM007982.1	1:275469628	ATGTGACGATGTCGATCATGCCCGTCGCGTGGGGTCTCGCCAGGATCCGGGAGGTCCTTCCAGGCGGATGTAGTCGTACATGAATGACCCCCAAGAACTCGCCGGAGGCCCTCCTCGTCTGCGTGATGTTGATCCTGTTCTCGCCCTCCTGCAGCAGGTACCCCCTGATGGGGAACTCGAAGCTCCACTGCACGCCGTGGGTGCCGTGCCGCGCGATGGCGTTGCCGCCGCCGAACTCCGGCGTCGTCAACACCCCGCCGCTCCTCACGCCGCCCCCTCCGCCGTTCACGTGCACCTGCAGCCTGGACATCTGAGCGGCCGCAACGGCGATGCGCAGCGTGTAGGTGCCGTCGGCGACGACGTGATCAAGGTTGAACCGGATCTGACGTGTCGTTGGAA…
S2_287326	T/G	2	287326	CM007983.1	2:287367	GGAGGTCAGCAACGTGGTGTTCAAGAACATCAGGGGGACGACCGTGACCAAGGACGCCATCAAGCTCAACTGCAGCAGGAACGTGCCCTGCCATGGCATCACCCTGCAGAACATTGACCTCAAGATGGAGGGCGGCAATGGTGGTGCTGCCGCGGAAAGCACCTGCCAGAACGCGAAATGGAGAAAAGCTGGGACGGTTCGCCCGCAGCCGTGCACCTCCGAAAACTAGGCCATGCTCATTTCAAATGGAGCTGCAGCTTGTAGAAATTGTGTATACATAATACAGTAGAAAAACCAGTAGACATTATTCTCAAAGTATAGATCGTCGATCGTCACAGAGTGGTGGAGTTTCTGTTAGAAGCCTGCAAGTCATTGTATTGGTCAGTATTGTGAATTGAT…
S2_287327	T/C	2	287327	CM007983.1	2:287368	GAGGTCAGCAACGTGGTGTTCAAGAACATCAGGGGGACGACCGTGACCAAGGACGCCATCAAGCTCAACTGCAGCAGGAACGTGCCCTGCCATGGCATCACCCTGCAGAACATTGACCTCAAGATGGAGGGCGGCAATGGTGGTGCTGCCGCGGAAAGCACCTGCCAGAACGCGAAATGGAGAAAAGCTGGGACGGTTCGCCCGCAGCCGTGCACCTCCGAAAACTAGGCCATGCTCATTTCAAATGGAGCTGCAGCTTGTAGAAATTGTGTATACATAATACAGTAGAAAAACCAGTAGACATTATTCTCAAAGTATAGATCGTCGATCGTCACAGAGTGGTGGAGTTTCTGTTAGAAGCCTGCAAGTCATTGTATTGGTCAGTATTGTGAATTGATT…
S2_287330	A/G	2	287330	CM007983.1	2:287371	GTCAGCAACGTGGTGTTCAAGAACATCAGGGGGACGACCGTGACCAAGGACGCCATCAAGCTCAACTGCAGCAGGAACGTGCCCTGCCATGGCATCACCCTGCAGAACATTGACCTCAAGATGGAGGGCGGCAATGGTGGTGCTGCCGCGGAAAGCACCTGCCAGAACGCGAAATGGAGAAAAGCTGGGACGGTTCGCCCGCAGCCGTGCACCTCCGAAAACTAGGCCATGCTCATTTCAAATGGAGCTGCAGCTTGTAGAAATTGTGTATACATAATACAGTAGAAAAACCAGTAGACATTATTCTCAAAGTATAGATCGTCGATCGTCACAGAGTGGTGGAGTTTCTGTTAGAAGCCTGCAAGTCATTGTATTGGTCAGTATTGTGAATTGATTCAT…
S2_334962	C/T	2	334962	CM007983.1	2:335011	AGAGTTGAAGGAGCCACCATATTTTGATGCGAGAGCTGTATGCTATCCAAATTTGAAGACTATTCGTGATTATTTGGCATGGAGACAAGTGGACTGTAAGCTACTGGAACTGCAGTCAGAATTTTATTTTATAACCAAGTGAGGCTTCCCGTTTTGTTAATATTTTTGAACTGATATCCTACAAGATCAGTAAGATTTTGCTGTAAGCTACTGGAACTGCAGTCAGAATTTTCTTGTATAACCAAATGAGGCTTCCTGTTTTGTTAATATTTTTGCACTGATATCCTACAAGAAAATCATGGCTCTCATTATGATTAACACACTTGTACAAACCTATGAAGCTCAAGCAGCATAATATAAAACTATGTTATGAGATCTATGTATGCTTCAGAACTTAGC…
S2_466962	G/T	2	466962	CM007983.1	2:467011	CCCTTGTTTCAGATATGGTAGCTCAAAACCATTTATGCTGGGCATGCAATCAGGATTTCATGGAAGACCCTGTGCTTTCTCTTTTATCTAAATATATGTATCTGCTCTGGTTTACAAGACCTGGCTGGTTGAAGCTGTAACTGCAGCTACATGAAAGATGCTTACTTAAACTTGTTAATCTGATCCTAGTATTTTAATCTTTTCCTTTTGTATTGTAACCTAGCTACTGAACTGCTGCAGTTCAACTTTTCACATCTAATGATGATTACCTACAACTACAATGTTCGTTCCTTGATGATCTTCTAGGATTTGAATGTTATATCCTGAGATGTTAAGAGGTGTTTTTTTTCAGCTTAAGCCCATGATGAGCAGAGAAATTGGCAGAAGTTGCTTGACTTT…
S2_1076163	G/T	2	1076163	CM007983.1	2:1076250	GCCGTGTGCTGCGCGAATAATGGCCGCGGGCCGCGGCCGCTGGGTCTGGCGGTCGGGCGTTAGCGCCTTGTCGCCGTCGGTCGCCACTGGGAGGGCAGGCTCGTCGGGTCGGGTCTCGCTCTTTACTCCTTTTACCTGCCGTGGTAGGCAGCTGCTAACCCCACTGGGGGCACGGCGCGCTGCAGGCCTGCAGCTGCTCCGGCCCTTGCTCGTTCAATTCGGCAAGGGTCCAGCTCGCGCCGCGGGACGGCGGCGGCGGGACCGCGGGAATGATCGGAGGAGAAGGAACGGCGCGGGCGGCGGGAGGGCAAGCACGTGCCTTCTCATCACCGCGCCGCACCCCGTGGCCTCCTCGTCTAGCCTGCACTGCAGTGCTGCCTGCCTCTGGTGTCTGCTGAG…
S2_1076285	G/C	2	1076285	CM007983.1	2:1076372	TTACTCCTTTTACCTGCCGTGGTAGGCAGCTGCTAACCCCACTGGGGGCACGGCGCGCTGCAGGCCTGCAGCTGCTCCGGCCCTTGCTCGTTCAATTCGGCAAGGGTCCAGCTCGCGCCGCGGGACGGCGGCGGCGGGACCGCGGGAATGATCGGAGGAGAAGGAACGGCGCGGGCGGCGGGAGGGCAAGCACGTGCCTTCTCATCACCGCGCCGCACCCCGTGGCCTCCTCGTCTAGCCTGCACTGCAGTGCTGCCTGCCTCTGGTGTCTGCTGAGTCACCGGCCCACCGGTCCGGACTCTAAGACCTCTGTTTATTAGTATGTTCGATTTTGAAGCTTTTGATTATGGAAGGTCCGAAAGTAGTACAACTTCGGTAAATCCAAAATCTAGAATTTTG…
S2_1172574	A/G	2	1172574	CM007983.1	2:1172665	CCTGACCCTGACCGAGGAGAGGAGAGGAGAACCAGGTCAGGTGGTAAGCTGGATGCTCCGATCCGGGCCGGGCATCAACTTTTGTGTTGGCCCTTTCCGGTTTCCTGCTTTACCCGTCAGCCTTCACATGCGCCCCTGCAGGCTGCAGCAGCAGCTCCATGCATGCATGCATGCTCCGGTTTCATGCCATAATTCAGTCCGGAACAAGCGTGTGTGCGGAGACCAGGAGAGAGAGAGAGATAGAGAGAGCGTGTGTAGTAGTACCACCAGTACCAACAAATATTATTGGTTTGGCACACCGAGCTGCTGCAGTGACACGTTTATACCTTGCCAGCAGCTACCTCTTGTGCTTACTTTGTTTGCGAAACAGATGAAATTTTGCGAAATCCCTATGTATGT…
S2_1492973	G/C	2	1492973	CM007983.1	2:1493075	TTAATCTGTTTCTTCATCCTTGTACATTATCCTTTCTGAAATCTCTCATTGTGCACTTCCCCTGAATTACGGTTAAGGGATTTGCCAACATCTACTGTATCTGTGTGTTAAAACATTTTTTTGTAAGGTTCATGCTAAAGCAAATTTTGAGCTTATTTGCTGCAGTGCTATTTTTTTATGCAGTTCACAGCCTTGCCATAGTTAAGTTGGTAGCATGCTTTTATTATTGGTTTGGTAGTGTTTTGGGAACTTCTATTACTTGCTTCATGCAGGAATATATCCTCGTTGACGGTGATGTAATGTACTCCGCTTTTTCTGCAGACACTGGAACTGACAGGTGAAGTGGTTGATTTCTTGAGAGGGATATTCACCATGTTTGACATCGATAATGTAAGCTTA…
S2_1708258	A/G	2	1708258	CM007983.1	2:1708380	TCGCTTCGGATCGGTCAGCAAGGCGGCGATGTCCATGAACTCGGTGTCCGGATCATGGACACACGCATCTTGTGATGATGGTAGGAGGAGGAGTGGTTTCTTGGCCGCGGCCTCCTCATCTGGGATGCCGTCACAGGGAGGAGGATGAGCTGCAGGGGCGAAGTGGTCCATGTCGATCACGAACAGCTCGGCGCCGAGCAAGAGCTGGTCCTTTCCGCCGCCGACAGCGCCATGGCCGCCATTGCTGCAGTGCTCTTCCAGGAAGAAGGAGCTCTTGTGGTCAGGCAGGAGCTCCCACTCGTCAAGGCTGATCGCATCCATGGAGGAGCTGAAGCCCTCTCTGCTCACGGGCAAGTTTGGACCAGGGAGCTATATAGCTGCACGCTTTGTTGCAGCGAT…
S2_1708260	A/G	2	1708260	CM007983.1	2:1708382	GCTTCGGATCGGTCAGCAAGGCGGCGATGTCCATGAACTCGGTGTCCGGATCATGGACACACGCATCTTGTGATGATGGTAGGAGGAGGAGTGGTTTCTTGGCCGCGGCCTCCTCATCTGGGATGCCGTCACAGGGAGGAGGATGAGCTGCAGGGGCGAAGTGGTCCATGTCGATCACGAACAGCTCGGCGCCGAGCAAGAGCTGGTCCTTTCCGCCGCCGACAGCGCCATGGCCGCCATTGCTGCAGTGCTCTTCCAGGAAGAAGGAGCTCTTGTGGTCAGGCAGGAGCTCCCACTCGTCAAGGCTGATCGCATCCATGGAGGAGCTGAAGCCCTCTCTGCTCACGGGCAAGTTTGGACCAGGGAGCTATATAGCTGCACGCTTTGTTGCAGCGATGA…
S2_1908039	C/T	2	1908039	CM007983.1	2:1908167	TTTTGTTCTCCAATACATTATTATTTATCTTTTTCTCACATGATTTTTTTTAGCAGCTTCCTCTATCTTCTGTCCATGATCCTAGCTAGCTTCCTGCCTTAGATGTACAGCTGATATGTGGGAACATTTGGATATTCGATTTCAGGATATTTTGCTGGCCAACAAATCTGGGTTGGGTTATGGTTTCTGCAGCAGAAAAGCTGTTAGCATCAAAACCCATTGGCAGGGGCCAGAAAGCTGGCTGTCTAGATACTGCAGAAATAGAAATCGCACCAATGCGGTACTAATATCTTTATTTTAGATTCGCGTTCCAAGACAAGTTCCATAGAGCCATTCAGAAGACTCTCAACCCTATCCTCAAAGAGTCAAGGTATATAAGAGTGTTCTGTTTTCTGTTGC…
S2_1908086	A/G	2	1908086	CM007983.1	2:1908214	TTTTAGCAGCTTCCTCTATCTTCTGTCCATGATCCTAGCTAGCTTCCTGCCTTAGATGTACAGCTGATATGTGGGAACATTTGGATATTCGATTTCAGGATATTTTGCTGGCCAACAAATCTGGGTTGGGTTATGGTTTCTGCAGCAGAAAAGCTGTTAGCATCAAAACCCATTGGCAGGGGCCAGAAAGCTGGCTGTCTAGATACTGCAGAAATAGAAATCGCACCAATGCGGTACTAATATCTTTATTTTAGATTCGCGTTCCAAGACAAGTTCCATAGAGCCATTCAGAAGACTCTCAACCCTATCCTCAAAGAGTCAAGGTATATAAGAGTGTTCTGTTTTCTGTTGCTAAGGTCAGTGGATGTATGTGTATGATTGTAATAAGATGGTTTACTG…
S2_2092609	G/A	2	2092609	CM007983.1	2:2092759	TGTCCTTGGCCTTGGTCTGCCACAATGATGTACTAGGGGACTTACGAAAAAACGATGTAGTAGAGGAACTGAGAGAGGTCGTAGCAGGCCACCGCAAGAGCAATGGGGTCAGCGGCTAGCATCGGGTCTGCAGGAGGTAGCGCTTCCTGCGCTAGCACCGCGGCCGGCGTTCGGGCTGCTGGAGCTGCTGGCCCACGGACGGCGTCAGGGCTGGTGGAGACCGCGCCTCTCAAGCAGCTGGGGTCGCGCCCCCTCACGCTGCGCCTCCTTCCGCTGCAGTCGGAGCTGCGCAGGCCTGCCCGCACTCCTGGATTTAGTCGCCGGCACCTTAACTAGGTTTCGCGGGTGAGACAATGGCGAAGAAACGAGCAAGGGAGGAAGATGCGTGCGTGTGCCTGG…
S2_2141125	C/T	2	2141125	CM007983.1	2:2141275	CTGTGTCAATGAGTTGGTTCCAGCCTGCTGTCACATATGTAATCAGAAAAAATAGGTTGGTATGTGTATTATTCAGCTCAACAGAAAAAATAATCTGCAATATAAGCTATGACTAACCTCTGAACAAATATGTGTAGGCCTTCTACAACGAAAGATGCACTGCAGAATGTAACACGTGAAACCGATAGGCGATATAGTTGCCTGCACTGCAGGCTCTAGCCCCGTATGATGTAACATGAATAAAGAGGATAGATCAAAAACCAACCACAGGTCTTCACATAGCATGCCCCTCTACTCATCACTCCAATTTCCGTTCCTAAAAAGAAGGAAAAATATGCATAACGGCATAATTAAACATTGTTTGTTCATGCTCATACAAGAAAAGAATATACTAAGAAA…
S2_2481819	G/T	2	2481819	CM007983.1	2:2481978	TTGAGAAAGGCTTCAAAGATAGGACTTTACTGCATGTATTTTTATTTCATATTTGTGAGAAGTAGTTCAAGTGGTTCATTTTGTCCAAAGAACACTGTATTCATTCGAACACATGTATTTGACAAAGCTGAACGTTCTCTTCCTTTATTCACCATTATGTTCCCGTCTCCTGCTAGACTGCTGCAGCGCCTGTAACTGCTGCTTGGTGACTGCTGCAGCTGCAGCCACAGCCAGCACAACCGAGCACCCCTTTTGTGTATATCTTTGGGAAAACATATAGTTTTTTATGGAGAGGGCGTTTACGCCTCAGCAGCCAGCAGTCAGCACGTGCACCTTACAGTCAACCTTCTCCCTCTACCACACTGGCGCACTCCTCGCCACAGCCGCAGCGCAGCTGCC…
S2_3286233	A/G	2	3286233	CM007983.1	2:3286429	TAGTTGTAGCTTTGGTCCAAGGACCTTTTTTAAATCTGACCTCCTTTCAGGGGTCGACTTGTAAAATGGTTGCTTAATATATAGTATGTGGTGTTTGAAAAAAAACGGGATACACGCCCTCCTTCACCCCAGCAGCTGCTCCTGGCTCTACCAGGGAGGAATCAAATTTAATCAACCGCCTGCAGTTGTGACATGTGCATGCGTTTGGAATGGAGCTGAGTCACTGATCGGTACTGACCGCCACGTACGCATGGCACGAAACTGACGGAACAGTAGTGAGCATGGACCGTGGACCGTCCGGCCTCCGCGAGACCAACTGCAGGCAGCACACGTGTCGATCACCTTCTGCTAGCTGCCGTGTATGGATCGGAGTTGGAGTGGCATGCAGCAAGCAGGAGG…
S2_3286234	A/C	2	3286234	CM007983.1	2:3286430	AGTTGTAGCTTTGGTCCAAGGACCTTTTTTAAATCTGACCTCCTTTCAGGGGTCGACTTGTAAAATGGTTGCTTAATATATAGTATGTGGTGTTTGAAAAAAAACGGGATACACGCCCTCCTTCACCCCAGCAGCTGCTCCTGGCTCTACCAGGGAGGAATCAAATTTAATCAACCGCCTGCAGTTGTGACATGTGCATGCGTTTGGAATGGAGCTGAGTCACTGATCGGTACTGACCGCCACGTACGCATGGCACGAAACTGACGGAACAGTAGTGAGCATGGACCGTGGACCGTCCGGCCTCCGCGAGACCAACTGCAGGCAGCACACGTGTCGATCACCTTCTGCTAGCTGCCGTGTATGGATCGGAGTTGGAGTGGCATGCAGCAAGCAGGAGGA…
S2_4504484	C/T	2	4504484	CM007983.1	2:4504707	GTACAGGTTTATCTATTGTAATCTATGATGTAAACTGCAGAGGGTGCAAGTTAGTTTCACCATGTCTGCACCTCCGTTAAGCTACTGTACTGTAAGTTCAGGTTTAACCAAGCAAGGACAAGTTCAGATTAGCCAAGGGAAGACACATTCATAATTTCACAAATCACAATCAATTAGTGCTGCAGGAAATCAGCAAGAACTGGGAACATGCATGTATGCCAAATAGGCATTCCATTTGGCTCCAAGTTCATAAGATCGATCAACCACCACCCATCCAAGAAACGCAACAGGCTGCAAGTCTGAACCATCAACAACCTTACATCCAGGCAAAGTCAAAGACACAACACACGAGGAATGCAGTAAACCATGATAATTCAAGTAAGGAAGCAATGATGGTGC…
S2_4905460	C/T	2	4905460	CM007983.1	2:4905688	CGCCGACTTGTAGTGTGCGGTGTTTGAGTTTGCGCTGTGAATTTTGTTTTGGCCGTTCCTCGATCCTAGTTTTTGCTCCGAGTTTTAGAATTCGATGCTGAATCTGTGCTCTCTGGTATCTGTATTGGAAGCGTCTGGTGGATCAGAATTCCTTGACTTGTTTTGCTCCAGATGCTGCGGATTTGCTGCAGAAGCTGTCCCTGGATCCCAAGAGCGAAGGTGGCAAGGGCTCAGAGACGAAGGAGAAGGTATAGTACTGTAGTCAGCTTGCCTCTCCTAGCAATTCCAGCGAATCACTGCATGGTGCAGTGGTGCTGCAGTAGCACTTTGGAGTCTGAGCTTTGAACCCTTTTGCAGGCGTCGGGAGGGCTGAATGGTGTGTCCAAGGGTGTGGTGGTG…
S2_4908679	G/A	2	4908679	CM007983.1	2:4908907	GAAGCTACTGATGGGAAGCAGAGTCTGCAGAAATTTGAGGTTGTTGGGGAACAGAATGTTGTGAAGAATTGTGCGGTGGCAGTAACTGCTAATGGTGTCCCTCCGATTGAGGAAACTGCTGTAGTGGAAAATGGTGCAGTGGCAGTAGCTGCTAATGGTGTCGCCCCGAAAGATGCTAACCCAACAACCAAGGTGGTGGCGGTTGCAAATGGCTGTTAATTTTCGCTGCAGGCAACCACCTACCTGAGCTCGGTGAAAAGGAAACAGCTCATATGTGCTGCTGCTGAAACCATCTGAGATGCTGCTAAGTTTTTGTTTTCCTTTTCAATGCTTCTAGGTTGCAGAAAGGTGCAGTCTATGGCGATTCTGTATCTGGCTAGTTCCCCTTGTTCTCGTTGC…
S2_4983125	C/G	2	4983125	CM007983.1	2:4983353	CCTCAATATACGGCCCATCACGCTAAGAAGCCCAATCAAGACATGAATACTGGGCTCTCTCCTCTTCGAGCCAGATCGCCACTGGAAAACCCTACTCCGTCCGACGCGACCGCGGAGCTCACCCCGCAGTCGCCTCGGCGCCGGCGCGAGCTTGTCGGCGGTAATGTCGACCCGAATGGCTCGATGGTGCTGCAGGTGCTCAGCTTCAAGGCGCTTCACCGTACGATTAAGCCGCTGATGCCGATGCAGGTTCATCCATGCGGATGTGGCTGACGGGGGCTCAGCCTTCACTGTTCCCCGGCCGACCAACGCTGCAGTTCACGAGGGAGCGCCATCTGGCACTGGCGATGGACTCTCCGAAGTTAGTATAGCACCGCCGTCACCTTGGCCGGGGATGCC…
S2_5013493	A/G	2	5013493	CM007983.1	2:5013721	ATAATTCTTCCATCCCATCTTAAAATATATATATGCCATGTTAGTGCTTAGTAACCTGGTGTGCTGTCCTTTCCTGTTACCTCGTTTGCTGCTCAGCGGTGCCCAAATAAATTTGAGCTGTATAACATTCCAGATGCCCTTATGTATCTGCAGCTGTGATCCGGAGTGAGGGGTATGATTACCTCAAAGACAACTGCCCAGCGCTGCAGTCGGAAATACTGCGAACACTCGCCGGATGCGAGGAGCCATGTAGCAGCGGTGGGAAAAGCCAGAGTGTGTGGGCGCAACTCTCAGATGGTGGCGACAGGGTGGGGCCGATTTCAGATGGTGGCGACACCAGCGGGCGCAGGGTGAGGCCAAGGGTCTGAGCCTCTGATGAGGCGTCACCGGCTGCTCACC…
S2_5305383	T/G	2	5305383	CM007983.1	2:5305613	GCAAAAGGAAAAAAAATTGTGTGCAAACTTTAAGGTGGGCCGATGAAAAAATATTAAGAAATAAATGATAGGCATGCATAGCCCCAAACTGCATGTACATTTCAGAGAGAGAGAGAAAACTAAAAAATAGTTAAATCACATTAGCTGCGAGCGAAATTTCCGCAAAACAAGTCTACATTAGCAACTGCAGATTTAGACATTCTAAATCACCAGGATGTTATTTCCTCTTATGAAAAGAATTTGTTTTGTTTCGACATACCTTTTCCATAGTACAAGTCTACGGAGGGAATTCCAGCATGATGTAGAAATGGAGCGAAGTCGGAATCAGTTCTGGCAAGTCTCTCTATCTGCAGATATGACATTCTTCAGAAATAGAAATAATAAATATAAGGCACATAG…
S2_5366704	A/G	2	5366704	CM007983.1	2:5366943	TTGTCAAAAAAAGAGAGTTCAAACGCATTACGCATTAGTACTTCAATTTTTTTTAAAAAAAAAGTTCAAACGCCAACTTGAGAACATAAAATAAACACAAAGTACTCCTCCGTGTCAGTGCTAATTGGTCCCACCACTAGCGCCTGCAGTGTTTCTATCACGAACAAAAAGAAACATTTCGGTGCACATGGTGCGGTCTCATCACCGCGCAGTCGCTCGCGAAGAAATCGCCCCTGCACCTGCAGTGCTGTGCGTGCCACGAACAACGGCATGCGTTGTCGCCTTGGCACGTCGCGCCCGCCGTGTCTGGGCGGCTGGGCCGTTTGCTGCTGCTCCCCTGCGCCGTGCACCACTCGGGTAGCGTCAGCTTCTGGCGCTGCACGACCAGCTGGACGGACA…
S2_5392336	A/G	2	5392336	CM007983.1	2:5392575	CTCCTGGGGCAGTATAAGCTATCCAGTATCAACAAGACGTTCGGCAACCTGATCGCCATGGCCTGCTACTTCTTGGTGTTGTTGAGCACGATGGGCAGGACGATGACGAGGATGATGACGAGGAGGATGAGGATGGCGATGAACGTCCACTTCCTCGTGCTCTTCTGGTGCTTCCGCGCCACCTGCAGCTGCTCCCGCCCACGGTCGACGAACGACCTCGCCCGCCCCACGTTCCCCTCGATGTCGTCGAGCTGCTCCCCCTGCGCCGCCACCAGCACCGCCATGTCGTTGAACACCTGCTGCAGCTCCAGCAGGCTGCGCTCCAGGTCCGCCACGGCGCCGTGCCGCTCCTGGATCTCCGCCACCACGCCCAGCACCTGCCCGCGCCCTTGCTCCGCG…
S2_5818846	T/A	2	5818846	CM007983.1	2:5819094	TATGCCTTGCCGGACAACGGCCGCGTGATCGGCGGGGCGCACCTGGGCATGTCGCTTGATGTCATGCTGATTGAGATAGATGAGAGGTTCAACGCCCTGAACCTGCTCATGGGTGCCGTGTTCCGACAGGCGAGGGAGATGCTTGGATCTGTCAACGCGTCGGCGTCTGATCTCCAGTGGGAGCATGAGCTGCAGCTGGAAGTCTTCAGCGCCACGATCGGGGAGTGTGTCAGTGGCCTGCAGGAGGAGCTAGAGAGGAGGCTCTACCAGCAAATTAACATCACAAACACCATGAGCAGGAACTGGAAGGAAGCCATAGCTCAATTTGCCGCGATGCGTGAAGACCTTGGTGCTCTTTGTAAGCTATTGCTGCCTTCAGTACCAGAAGCACATATTTCT…
S2_5869414	C/T	2	5869414	CM007983.1	2:5869668	CAGTAAGGATACTTTAGCACATTTATGGGGCATGACATGCTCTTACAGCTTCAAACTCCGCTCAAAGCACCTGTTAACATATGGACATCTTGGCTCACCATGTTCTGCATCAGTTATTTATTTGTTCATGCATAAATTCTGATGTAAGGGTCGTGTAACCTTTTGCTAACTGTGTTACTACCTCTGCAGGTTGAGAAGATTTTTGGGCCTGGTAACCAGTATGTAACAGCTGCCAAAATGATTCTTCAGGTTTGTTCTGTTCTTTCTATTGTGTAAAATTCAATCAGTATCTGCCTAACACATCTTCTCTACGTGCTACCATTTTTGCGGTTCTGATTCTTGTTTGACTGCAGAACAGTGAAGCTATGGTATCTATAGATATGCCTGCTGGCCCTTCTG…
S2_5869497	G/T	2	5869497	CM007983.1	2:5869751	GACATCTTGGCTCACCATGTTCTGCATCAGTTATTTATTTGTTCATGCATAAATTCTGATGTAAGGGTCGTGTAACCTTTTGCTAACTGTGTTACTACCTCTGCAGGTTGAGAAGATTTTTGGGCCTGGTAACCAGTATGTAACAGCTGCCAAAATGATTCTTCAGGTTTGTTCTGTTCTTTCTATTGTGTAAAATTCAATCAGTATCTGCCTAACACATCTTCTCTACGTGCTACCATTTTTGCGGTTCTGATTCTTGTTTGACTGCAGAACAGTGAAGCTATGGTATCTATAGATATGCCTGCTGGCCCTTCTGAAGTTTTAGTCATTGCTGATAGATATGCAAACCCAGTTCACATTGCTGCTGATTTGCTATCTCAGGTACTGGTATTCTCTTAA…
S2_5869500	T/G	2	5869500	CM007983.1	2:5869754	ATCTTGGCTCACCATGTTCTGCATCAGTTATTTATTTGTTCATGCATAAATTCTGATGTAAGGGTCGTGTAACCTTTTGCTAACTGTGTTACTACCTCTGCAGGTTGAGAAGATTTTTGGGCCTGGTAACCAGTATGTAACAGCTGCCAAAATGATTCTTCAGGTTTGTTCTGTTCTTTCTATTGTGTAAAATTCAATCAGTATCTGCCTAACACATCTTCTCTACGTGCTACCATTTTTGCGGTTCTGATTCTTGTTTGACTGCAGAACAGTGAAGCTATGGTATCTATAGATATGCCTGCTGGCCCTTCTGAAGTTTTAGTCATTGCTGATAGATATGCAAACCCAGTTCACATTGCTGCTGATTTGCTATCTCAGGTACTGGTATTCTCTTAACTG…
S2_5970853	A/G	2	5970853	CM007983.1	2:5971107	AGCAGCCAAGATCGTCATTAATTAGTGTTACGGATTACGATCGGAATGGCAGGCATGGGGAGGACTCATCCAAGAACGAATCGGAAGACACACATCTTCGTTGCAACATCAGTTCGCTGAGGATTGCTGCATCACGCTGCCTGGTTTCCTGTAGGGCGTCGGTCTCGATTTACGCTCCTCATAGGCGCATGGAGGCACGCGTCTCGCGTCGGTACATCTGCAGGTGCGTGCATCATGCTCACTACTGGATAGTGGATACTTCAGATTGTCTAGCTGCTTTGTTAGGATTCAGGCCGGCAGAGTACGCCGGGGAAGAATCAGAGAGCTCGTCAGAGCTCAGGCATCAACACCGGTTCACTCAAACTCACACAACGCTATGAACTCTTGGAACACACGAAC…
S2_5970862	G/C	2	5970862	CM007983.1	2:5971116	GATCGTCATTAATTAGTGTTACGGATTACGATCGGAATGGCAGGCATGGGGAGGACTCATCCAAGAACGAATCGGAAGACACACATCTTCGTTGCAACATCAGTTCGCTGAGGATTGCTGCATCACGCTGCCTGGTTTCCTGTAGGGCGTCGGTCTCGATTTACGCTCCTCATAGGCGCATGGAGGCACGCGTCTCGCGTCGGTACATCTGCAGGTGCGTGCATCATGCTCACTACTGGATAGTGGATACTTCAGATTGTCTAGCTGCTTTGTTAGGATTCAGGCCGGCAGAGTACGCCGGGGAAGAATCAGAGAGCTCGTCAGAGCTCAGGCATCAACACCGGTTCACTCAAACTCACACAACGCTATGAACTCTTGGAACACACGAACGCAGGATGA…
S2_6950018	A/G	2	6950018	CM007983.1	2:6950293	TATTGTTCCCAAATGCATACAGTTATAAGATTCACCAGTAATCTGTAATCACAATTCAATAGAAGTTTATGAAAGAATTGCACCTGTTAAACAATGAAAGTCTTGAAAGTTGTGAATTGGAAGGCTGGATGCTGATTGCTGCAGTCTTTCAAGATTTTATCAAATTTCAGAGTAAACCTATCTAAAGATTATAAATACACGACAACGAATGCCTACCAAAAGACACCATTAAAATGTCAATGATTCAAAGTTGAATTGGAGACTGCAGTTGTTAGGGTTTAGGGTCTGTTGAAAGACTCCATGGACCGACCCCAGTGGTCTGTTGAAGAGTTTTAATGAAGCACCATTCAGTATGGAGGAATGATCATCCAGATTCCAAAGCAGCTGGCACACGTTCTA…
S2_6950047	A/T	2	6950047	CM007983.1	2:6950322	ATTCACCAGTAATCTGTAATCACAATTCAATAGAAGTTTATGAAAGAATTGCACCTGTTAAACAATGAAAGTCTTGAAAGTTGTGAATTGGAAGGCTGGATGCTGATTGCTGCAGTCTTTCAAGATTTTATCAAATTTCAGAGTAAACCTATCTAAAGATTATAAATACACGACAACGAATGCCTACCAAAAGACACCATTAAAATGTCAATGATTCAAAGTTGAATTGGAGACTGCAGTTGTTAGGGTTTAGGGTCTGTTGAAAGACTCCATGGACCGACCCCAGTGGTCTGTTGAAGAGTTTTAATGAAGCACCATTCAGTATGGAGGAATGATCATCCAGATTCCAAAGCAGCTGGCACACGTTCTATTCACATAGTTTAAAGTGTTTGCTAGCTG…
S2_7040777	A/G	2	7040777	CM007983.1	2:7041061	ATGCCACAGAGGAGAGAGCAGGGGAAAAGAATGGGTGGTAAGGCTACCGCCGCATAGCTTGGATCATTTGGTACAATTAAATCAAACAACAGCAACTGCACTCTGCAGCCTGGCTGTGGCTGGCCTCAGCCTGGCTTGCCGGCCAGGCCGTGCAGAGCTGAGAAATCAAACACGCCCCAAATGTCTGCGTCGGATCGCCGGCGGCACGGTCCACCATTTCGGGTAAAAGTAGATGCTGACTGCAGCCTCCTGCAGAGTGCCGTGAATTTGAGGCAGGCAGCCAGGCACTTTCAGTTTCAGATCGAGTCATCGCAATGCACAAGTTTAGAACAAGACGGTGACAAGAAGCAGGGGAGGAGCTGCTGACTGCCCTATAATTCGGTGTTCTTGAGCCACAAA…
S2_7040783	T/C	2	7040783	CM007983.1	2:7041067	CAGAGGAGAGAGCAGGGGAAAAGAATGGGTGGTAAGGCTACCGCCGCATAGCTTGGATCATTTGGTACAATTAAATCAAACAACAGCAACTGCACTCTGCAGCCTGGCTGTGGCTGGCCTCAGCCTGGCTTGCCGGCCAGGCCGTGCAGAGCTGAGAAATCAAACACGCCCCAAATGTCTGCGTCGGATCGCCGGCGGCACGGTCCACCATTTCGGGTAAAAGTAGATGCTGACTGCAGCCTCCTGCAGAGTGCCGTGAATTTGAGGCAGGCAGCCAGGCACTTTCAGTTTCAGATCGAGTCATCGCAATGCACAAGTTTAGAACAAGACGGTGACAAGAAGCAGGGGAGGAGCTGCTGACTGCCCTATAATTCGGTGTTCTTGAGCCACAAAGAAAAT…
S2_7365720	C/T	2	7365720	CM007983.1	2:7366004	TATCATCTCGCTGTGCTCAACCATACTCGAAATTTGGAGCATATTCAGATAGAATACTGTTAACTTATTAAGTGCTTGGCATGTATGTTTTTTATGATGGATTCTTAAAACATCACTGTAAGTAAATTAATTGTTAACATCTTTTGCCTCTGCAGGTACCTTGTTCCTGCTGATCTCGCTGTTAGCAAGTTTATCTATTGCATGCTTTTGTGAAATTAAAATACTTGTACATTGGTTAAGGGGGATATTAGTAGGAAAAATACATTGGCTAGGTTGATAAATAGCTGGTACTTAATTACTCACAAAACTATGTATTTTTTGCATGCGCTGTTGTTGACTTGATCCTTCAGCAGTAGCTTACTGTAACACTGCAGCCAGATAGTAGTTGAATACATTGAA…
S2_7365743	C/G	2	7365743	CM007983.1	2:7366027	TACTCGAAATTTGGAGCATATTCAGATAGAATACTGTTAACTTATTAAGTGCTTGGCATGTATGTTTTTTATGATGGATTCTTAAAACATCACTGTAAGTAAATTAATTGTTAACATCTTTTGCCTCTGCAGGTACCTTGTTCCTGCTGATCTCGCTGTTAGCAAGTTTATCTATTGCATGCTTTTGTGAAATTAAAATACTTGTACATTGGTTAAGGGGGATATTAGTAGGAAAAATACATTGGCTAGGTTGATAAATAGCTGGTACTTAATTACTCACAAAACTATGTATTTTTTGCATGCGCTGTTGTTGACTTGATCCTTCAGCAGTAGCTTACTGTAACACTGCAGCCAGATAGTAGTTGAATACATTGAACAAGCAACTTCTATTCTGTTCAT…
S2_7623841	G/A	2	7623841	CM007983.1	2:7624125	GCATAGTAGCAATGGAATGTTACCTCAATCAAAGACACCACCACAGCAGCCATCATGCCGAATGAATGATCTGCGCTGAAAGTCGGCGCACCCCACTGCAGTGGGTATGGAACACCAATCCTGAGGAAATGTTCAGACAAGTTAAATCCCTAAGCATGAAAGAAAGAGATGGAAAAAAAAGTGCAGTGGTTAAGGCATCAGTCAGTCTATAGAGTTCAGACCATGGTGCAGTTGTCGTGAGGTTGGCCTGATCAGTTCTGCAGTTGAGCTGAGTGAGCAGCGAATCATGTTTGTGTGCCCCGCTCACAGTGAGGACGTGGGCATATGCCCAGACAACTGCAATGGAGATGAGCACCGAGAACCTCTCCAATATCCGAACATGGCCTATTTGTACATGCT…
S2_8107774	C/T	2	8107774	CM007983.1	2:8108102	GCAATGGAGCAAACCAGCAAGCCAAGAACGATGAGGAGCTTCACAGTATTGGTCAACCCACCATGGCCATGGGGAGTGCGGTCAGCACCAGCAATGCCGGGGCGGCATGGACCAAGGTATGGTCCACACAGGCCTGGATTGCCAACAAAAGATGTGGAATTGAAGTAGCTGAACTGCCCAGTCCCTGGCACCAGCCCAGACAAGTTGTTATACGAGAAGTCAACTGCAGTCAAGCTCTGCATCGTCGCGATGGATGGAGGTATCTCTCCATCAAGGTGGTTCCGGGACAGGTTGAGGTAGTTCAATATCCGCATTCCAGAGATGGCCGGAGGTATATTCCCAGAGAGGTTGTTTTGGCTCACGTCCAAGTAAGTGAGAAGCCGGCATTTCCCAATCTCC…
S2_8114805	T/C	2	8114805	CM007983.1	2:8115133	GTGTAAAACACACAGCAGAGTTGAAAACGGTCCAGGTCTCCGCACCCAACAAGGTATCGTGCCGTCCTCTAGTGTAGACACGACACTGGCACCGGCAGCAGGTCAGGCAAAGCATTGGCCTGGCCCCGTTCGCAGCCAGCAGCCTGCAGGTCACGGCTTGCACGCCTTCTTCTGTTCCTGAGGCATGAGCTCTACCCTACCGTTCCAGGCTTTTCGCACGGGCCCTGACTGTAGAGCCCACTGTCTACAGTCTACGTGTCACCTGACGTGTACCGGGGGTGGGGGCACAGTCACTCGTCTTTACACCAGAGTACCAGTGTAAAAACCACTTGTGCTGTCGTCTGCAGAATACCACACCGCTCGCCAAGGTCAAAGGGGGAGGAGCCTTCGGTTTCGCGG…
S2_8114979	C/G	2	8114979	CM007983.1	2:8115307	TTCCTGAGGCATGAGCTCTACCCTACCGTTCCAGGCTTTTCGCACGGGCCCTGACTGTAGAGCCCACTGTCTACAGTCTACGTGTCACCTGACGTGTACCGGGGGTGGGGGCACAGTCACTCGTCTTTACACCAGAGTACCAGTGTAAAAACCACTTGTGCTGTCGTCTGCAGAATACCACACCGCTCGCCAAGGTCAAAGGGGGAGGAGCCTTCGGTTTCGCGGGCAGCGACGCCGGGGAGCGCCGGCGATCTGTGGCCGGCCGGGCATGTGGAATGCAATGCGACTGCGATGTGTGTGTGTGTGTGTGCGCCGTGCGGCTTCGGTCGGCTGGCTGCCGCCGCGCCGCCGTAGTCCCAGCGTTCTGCAGCTGCAGCCTGCAGGGACATGAATGAGAGG…
S2_8115282	A/G	2	8115282	CM007983.1	2:8115610	GTGTGTGCGCCGTGCGGCTTCGGTCGGCTGGCTGCCGCCGCGCCGCCGTAGTCCCAGCGTTCTGCAGCTGCAGCCTGCAGGGACATGAATGAGAGGTGCTGCTGCTGCCCCGGCCCGGCCCAGCTTCAATGTGGTCTCCAGGGCAGGTGAGGATCAGCTAGGGGTTATTCAATGATCCTTTCCTTGGAATGGAGATGGAGATCCTACCACCCACATGCATGCTCCTGTAGTCTCTGCAGCCTTGATGAGCATGCGAATCAATCATCCGACCCGACGCTATCCTGATCGACTGAGAGAGTGATAGTGACCAGCTATCCAATTTTTAGCCTCAGCTTCTCATGCCATCACATCACTCCATCTTTCAGTGTTTCAAGACCAACTTTGAAAGCCTTTCCATTT…
S2_8325372	C/T	2	8325372	CM007983.1	2:8325718	ATTATTATACTTCATATAGAAACATACAATAGGACTTTCATGTTTCATTACATGCTTTAGGAAGTACAATACGAATATTGCTATATGTCATGATGTCATCGTCCCCCGGACAAATCAGACACGGTGCCGTGGCTCGCGTCGGACGCCGCCGACGACGTCGGATACCTCACGGCATACGAGTCGAACCCGTCGCCCTGCAGTGAAGCCATGGCGCCGAAATCTAGCGCCGTCGGGGGCGGTTCCGGGAGCCGCAAGGTGCCGTCCATGTACTGCACGACCTGCAGCATGGTCGGCCTCGCGTCAGGCGAGGCCTGCGCGCACAGCAGCCCCAGCTTGAGCGCCAAGCTCGCCTCGCCGGCGTCGTGCTGATCCTGGAGCCCCGCATCCACGCAGTCACCG…
S2_8593514	G/C	2	8593514	CM007983.1	2:8593891	ATTTTGGCGGCTTCTCTCCTCAGTTCCAAGCTCTGCGCAGCGACAAATCCCTGTAAGTTGTTTCCTGTTCATTTCTCGGCATCGTCTTCTTTCTCCATTGTGGCTACAAAGGCGCGCATGCTCTTCGAGGTCTTGTTGCTTACAGTGGTTTGGTTTGCGTTCTGCAGTCAGTTCACTTCTTGATTGGTTCTCGAGCTGCGGCCCAGCAATGGAGGTGGCGGCTCTGGAGAAGAAAGGACATGGAGCTTTTGCCAAGCCTCTCAAGCCTTTCACTTCTTCAGAGCACAAGCGATCCAAAAGGTTAGTGTCTGCAGCCTTCTGCAATTTTTTCTTCTTCTCTTGTGATTCTGATGTCAAGGATTCTGAAAATGTGATCTTCTGAGTGGCAGTTATTTTGAG…
S2_8593551	A/G	2	8593551	CM007983.1	2:8593928	CAGCGACAAATCCCTGTAAGTTGTTTCCTGTTCATTTCTCGGCATCGTCTTCTTTCTCCATTGTGGCTACAAAGGCGCGCATGCTCTTCGAGGTCTTGTTGCTTACAGTGGTTTGGTTTGCGTTCTGCAGTCAGTTCACTTCTTGATTGGTTCTCGAGCTGCGGCCCAGCAATGGAGGTGGCGGCTCTGGAGAAGAAAGGACATGGAGCTTTTGCCAAGCCTCTCAAGCCTTTCACTTCTTCAGAGCACAAGCGATCCAAAAGGTTAGTGTCTGCAGCCTTCTGCAATTTTTTCTTCTTCTCTTGTGATTCTGATGTCAAGGATTCTGAAAATGTGATCTTCTGAGTGGCAGTTATTTTGAGGATATGTATGCTGCGGATGCTTGGCGCTCTTCAGACA…
S2_8593617	A/G	2	8593617	CM007983.1	2:8593994	CTACAAAGGCGCGCATGCTCTTCGAGGTCTTGTTGCTTACAGTGGTTTGGTTTGCGTTCTGCAGTCAGTTCACTTCTTGATTGGTTCTCGAGCTGCGGCCCAGCAATGGAGGTGGCGGCTCTGGAGAAGAAAGGACATGGAGCTTTTGCCAAGCCTCTCAAGCCTTTCACTTCTTCAGAGCACAAGCGATCCAAAAGGTTAGTGTCTGCAGCCTTCTGCAATTTTTTCTTCTTCTCTTGTGATTCTGATGTCAAGGATTCTGAAAATGTGATCTTCTGAGTGGCAGTTATTTTGAGGATATGTATGCTGCGGATGCTTGGCGCTCTTCAGACAAAACCATTGTTCTGCCTAAGCCGGTAAAATTTCCCCTCTTCTGTTTATTACTATCACAGTATTGTG…
S2_8617131	A/G	2	8617131	CM007983.1	2:8617508	GCCCGGGCGGCAGGCGGAATCTCTCTTGCTTGCGACCCTGGACTGATGGGTAGATGGACGGCCAGACGGCCGCGGATCTCGACGTGGCCCGGACGCGTTTGCCACGGCTGGTCGCCTGGTATTTTACTCGCGGACACAGCTGTGCGCCCGTGCGCGGCCGGCCGGTTGCTGCAGCCAGCCGTTGGGTTTGCAGCCTTGCAATGCAGGCTTGAGGCTGCAGCCACTGCAGCTGCTCTCTGACTCTGCTCTGCAGACCCTCACAGCAGCGCGGCAGGAAATGGAATGTGTGCGCCAGACTAAAATACGGAGTATGCTGTTAACAAACCCTTGGTGAACGTACGCGGAAGCTTCAGTTCGATCAGGTCGGGGTTTTTTCTAATCGGATCACGGCGTCGCAGA…
S2_8943543	T/A	2	8943543	CM007983.1	2:8943920	AAATGATTTTTTATGACGAGCCTATCTGAATTTCGATGCTACAGACCACGGAATTACTAACACCGTCAGTACTGGTCAGAACACAAGATACTGCAAAACTCGACAACGAATAAGATTGCCCGCAGGCAAAACCACATCCATCTGCAGCTGCACTAACCATCAATGTTCCAACCACATTGCTCAATTCAAAAGGGAAACACACTAGCGCTGCATCCGATTCCAATCGGCAAACAGAGTACAGACTCCTCCAGCCTGTAGGAGCAAGCCTGCAGGCATAAAACCACTCCAAAACTATCAGAGCTACAAGCATCCACGGTGCCCTCATATTTGAGCTCCAGAAGCGACGAGTTTGGCACACATCAGTTAATTTACATGTGAAGTTATTGGGCCACTGGCAAA…
S2_9120232	G/C	2	9120232	CM007983.1	2:9120609	TAATATTGTGAGACACTGGCTAACAAGCCAATGCGCATGGCAATTGAAGAGAACAAAAGCGTGTCTACTTGGGTTACCTTGATCTGCTGCTGCAGGAACCTGACGTAGTGAACTGCCTCCTCAAGCATTGTGCTGATATCAACCTGCAGAAATGACAGTTAGCAAACATTAGCACTGCCGATAGATAACATCACTGAATCGGTCGCAAGTCACAGCACGATCAATTAATTACTTTGGTTCCATTGGGCACCAGCTTCTGCAGAATCTTGAGCCTCTCATTGATCCTTTCCCTCCTCCTCTGAAATCAAAACAGGAACCCTGAGTCAATAACTGAGAATATAGACTAGAACGACAGTGTGATGATCAATCTGCACTGTTGACTGTTGAGCATACTCACCC…
S2_9120238	A/C	2	9120238	CM007983.1	2:9120615	TGTGAGACACTGGCTAACAAGCCAATGCGCATGGCAATTGAAGAGAACAAAAGCGTGTCTACTTGGGTTACCTTGATCTGCTGCTGCAGGAACCTGACGTAGTGAACTGCCTCCTCAAGCATTGTGCTGATATCAACCTGCAGAAATGACAGTTAGCAAACATTAGCACTGCCGATAGATAACATCACTGAATCGGTCGCAAGTCACAGCACGATCAATTAATTACTTTGGTTCCATTGGGCACCAGCTTCTGCAGAATCTTGAGCCTCTCATTGATCCTTTCCCTCCTCCTCTGAAATCAAAACAGGAACCCTGAGTCAATAACTGAGAATATAGACTAGAACGACAGTGTGATGATCAATCTGCACTGTTGACTGTTGAGCATACTCACCCTTGCGT…
S2_9668424	C/G	2	9668424	CM007983.1	2:9668827	GGAAATACTATACTGCAATTGGACCAAATGAGGAGAATTCAACCCGCAGGAGGAACTGTTGATTTAGCACCTCTCAAAACTGAGGATGTGCATCCACCAGAAGATTCTCTTGATATAACCATGACAGAAGTAAATCTCCAGGACATTATTAGCACACCTCTTCAGGATGCTATGACAGATATTATGAACACATCTGCAGACGATGCTACACTGGAGGATATTTCAGATTCAGATGTGAAGAATGGCTCTGCGTCCATAAAGACCATGGAAGTGAAGGAGACTGGTGGATCAATGGACAACTTTAAAATCTACAAAAAGGCTGCAGCTGAAATGCAGGAGTGTGTCAGTGCACCTTTGGTTGATGGTAAAGTTGATGAAATCGTTATTGTATTCATGTAC…
S2_9668524	A/T	2	9668524	CM007983.1	2:9668927	AAGATTCTCTTGATATAACCATGACAGAAGTAAATCTCCAGGACATTATTAGCACACCTCTTCAGGATGCTATGACAGATATTATGAACACATCTGCAGACGATGCTACACTGGAGGATATTTCAGATTCAGATGTGAAGAATGGCTCTGCGTCCATAAAGACCATGGAAGTGAAGGAGACTGGTGGATCAATGGACAACTTTAAAATCTACAAAAAGGCTGCAGCTGAAATGCAGGAGTGTGTCAGTGCACCTTTGGTTGATGGTAAAGTTGATGAAATCGTTATTGTATTCATGTACAAGTACAATTACATGGTGGAGATCATTGACATGAATTTTGGTAATCGGTTGATTGCAGGTCAAGGAACGATGTGCGACGCTTTAGTCCTTCCAGAATTCT…
S2_9696860	G/A	2	9696860	CM007983.1	2:9697281	GTTGTCGGTGTAGAGCACCTCGTCGGAGCCCAGCAGCCCGCCGCCGTCCTGCAGGTTCCGGTAGTACTGGTTGTCGAGCTGCGCCGGCGAGGCCTGGTCCATGAGCACCAGGTTGTCCGGCCCGCCGTCGGGGCACTTGCTCTCCAGGAACCTCGCGTACGTGGGGTTCAGCGTCGGGTCCGTCGCCTGCCCCGGCTGGTACCTGTACAGCCGGTTCGAGAACTTGCTGCAGTGCGCCAGGCCCACGCTGTGCGCCGCCGAGAGCGCGACGAGGTCCGACATGTTGAGCCCGTGCGCCTTGAAGACCGCCAGCAGCTGGTCCATGGTCTGGTTCGGCTCGGGCAGCTGCCCTGCCACGCTGCTGGCGTTGGAGCTCAGGCCGTCCAGCCTGCCAAGCTC…
S2_9787153	A/G	2	9787153	CM007983.1	2:9787575	CAGAGACATTCAGGATGAAGAGTCATGACTAAATTAACTTGATTTGTTCAGGACAGTGCATTTTGCGAGCAAGAACAACCTGTTGGTTGAAAATGTTGCATGTTGGTGCCTTCCCTTCCAAGACCTAAATGAAGTGTAGATCACTGAGTGTGTAACCAAACAAAAATCACAACTGGAAAGATTCAACATAGGGAAGAAGAAAAAATTGTACCTCCTTAGTCTGCAGTTTAAGTTCTTCCATTGCTGCAGCACCAGCACCACTTGCGGCTTGGTAAGTGCTGACAACCATCCTTAACACCTGCCGCATCAACAAGTGGCCATCAATTTGTTTGCAAAATGCACCCAACAAGCAAATCATACATGCTAAAAACGCCGTCAAGCAACAGAAACCATGTTGCA…
S2_9857939	C/G	2	9857939	CM007983.1	2:9858361	GTCGAGTGGGGATTAACCGGGCAAAATTAATCGCTCACCGAACAAAAGGCCGTGATCATGGTGTCGGTGTAAACCTCCGGCTGTGTCCTCTGCAGTGTGAGCAGCACGGCCATCATGCTCTTCTTCTCGTTGTCGATGCCGTCGCCGTCCAGCCTCCGCCGCTCCGCGTCCAGTATCCGCCGGAGGACCACGTCCCTCCTCCGCACCGCGGCCTGGATCTTGTTCCTGACGCCGAACACGTCGAGCCACTGCAGCGCCGGCAGGTGGTCCCACCAGACCGAGCCGATGCGCGGGAAGACCTCGTCGATAACCTGCTTGAACACCTGGGCTTCCACGGACATGTCGGTGTCCGCGTTCGCGCTCGGCTGTGTCGTCGCCTTGGTCTGCGCGATGGCCTCC…
S2_10519218	G/C	2	10519218	CM007983.1	2:10519681	GATCGGCGAACAGGGGACCGATGGGCAGGATGTCGGGGTACAGCTTGAACGTGGCGACCTCAGCCTCGTCGAACGAGTTGCAGACGACCACCTCGGCGAGGTTGATGAACTTGTTGAACCCTGTGACCAGCTCGAACAGGGCCGGTTGCCCCACCGGCGTGCTCATCCCGTCCATCCACGGCATCTGCGACGTCTGCAGCCGCGGCATCCCGGGGGCCAGCTGGAACATTTCATCCCGCTCTGGGCAACCTGCAGAGTCTTATGCGATCGGGTTTGTTCCCATGGTTAAAAACGTGCTCGACAAAACTACCAGACGAATCATCAGATCTCGTGTCCGTCTCCTGCATTTACCCTTGTCGTCGATGAGTCCTTCCTCTATCAACTTGGGGGCGTCGAGCA…
S2_10519266	T/C	2	10519266	CM007983.1	2:10519729	ACGTGGCGACCTCAGCCTCGTCGAACGAGTTGCAGACGACCACCTCGGCGAGGTTGATGAACTTGTTGAACCCTGTGACCAGCTCGAACAGGGCCGGTTGCCCCACCGGCGTGCTCATCCCGTCCATCCACGGCATCTGCGACGTCTGCAGCCGCGGCATCCCGGGGGCCAGCTGGAACATTTCATCCCGCTCTGGGCAACCTGCAGAGTCTTATGCGATCGGGTTTGTTCCCATGGTTAAAAACGTGCTCGACAAAACTACCAGACGAATCATCAGATCTCGTGTCCGTCTCCTGCATTTACCCTTGTCGTCGATGAGTCCTTCCTCTATCAACTTGGGGGCGTCGAGCATGATTGCCAGGCACGCCGCCGACGCCGCCCAGAACGAGGCGACCCTGA…
S2_11053600	A/C	2	11053600	CM007983.1	2:11054102	AGTATGCAGATATCGTTGATAGCACGGTCAACAACAGCTACTTCTGCGGTGAGCAAAGATATTTCTAAATTTTAGTCGTCCATATCAGGAAGAGGAGCAAACATTGCAGCTAGAGAGCACAGACCTACGAAAATGGAGGGGTACATGTAGTAGATGTCCCTCTTGGAGCAGTGCTTGTTCTGCTGCAGGAGCTGCTGCACCACGAGCAGCACCCTCAGGAGGACATCTGGGCATCAACACAACAAACCACGAAGTAATTGTCCTGATCAATTTCACATTTACACCTGAAATGTGTGCGCTCGACCGCTAAGATGCATACTGAGGCGGGAGGTGTGGCAGTCCTTGTGGAGCGGGGAGAGGATGCCCGTGCCGACGGGGACGTCGTAGCTGCAGGCACTG…
S2_11053751	A/G	2	11053751	CM007983.1	2:11054253	AGATGTCCCTCTTGGAGCAGTGCTTGTTCTGCTGCAGGAGCTGCTGCACCACGAGCAGCACCCTCAGGAGGACATCTGGGCATCAACACAACAAACCACGAAGTAATTGTCCTGATCAATTTCACATTTACACCTGAAATGTGTGCGCTCGACCGCTAAGATGCATACTGAGGCGGGAGGTGTGGCAGTCCTTGTGGAGCGGGGAGAGGATGCCCGTGCCGACGGGGACGTCGTAGCTGCAGGCACTGCAATCGTGCACGAGCGCACGGCCAGGGATGTCACACATTTGGGTGAAATTGCTCGAGAGATATGTCAGTGAGGAAGGAGACCGTGCAGGGAGCGGGGCGGGAGCCAAACCATGGGGACGGGGACGCAGCGTCGGCGGCGGAGCAGTAGTTC…
S2_11053763	C/T	2	11053763	CM007983.1	2:11054265	TGGAGCAGTGCTTGTTCTGCTGCAGGAGCTGCTGCACCACGAGCAGCACCCTCAGGAGGACATCTGGGCATCAACACAACAAACCACGAAGTAATTGTCCTGATCAATTTCACATTTACACCTGAAATGTGTGCGCTCGACCGCTAAGATGCATACTGAGGCGGGAGGTGTGGCAGTCCTTGTGGAGCGGGGAGAGGATGCCCGTGCCGACGGGGACGTCGTAGCTGCAGGCACTGCAATCGTGCACGAGCGCACGGCCAGGGATGTCACACATTTGGGTGAAATTGCTCGAGAGATATGTCAGTGAGGAAGGAGACCGTGCAGGGAGCGGGGCGGGAGCCAAACCATGGGGACGGGGACGCAGCGTCGGCGGCGGAGCAGTAGTTCCGGTACCGGTGG…
S2_11151263	T/C	2	11151263	CM007983.1	2:11151771	ACAAAGAAGTAATAGGTGATGATGTTGACTTATATTGAGCACGGAAATGTTTAATAAGAGTGGCTGGGATGGAATGGAATCACTTTTACGCAGTTGTTATTTGATTATTTCTACTGTTTTAAACTGCAGAGTAGCCATATGCCAGATGGTGACATGTACAACCTGCACCTTGACTTGATGCAGTGATAGGATCCACATGGCGTGGGAACTAGATGTTCAGAGGTGAATTTCCACAGCAATGTTTATAGGAATGGTTGGGATGGAATGGAATCACTTTTACACAGGTGTTACTTCTACTGTTTCAAACTGCAGAGTAACCATATGACAGAGAGGTGGCATGTGTCTCCTGCATCTTGAGTTCTTGACTGATGTAGTGCTAGGATCCACAGGATGTGGGAA…
S2_11817761	T/-	2	11817761	CM007983.1	2:11818269	TGTTAAGTAGGCAGCAAATGATCATCTACTCCTTTCTTTTCAATTTACAATCCTTTCCACTTATACTTGATAAATATGTAGGTCCAAAATGCAGTGGAATTCCTGAAGATGATTGAAGCATTAGATGGAAACGAGAACCTTACTGATCTTGGTATGCCTTATATGTTGCTTCCCTGCAAGAACTGAAGTCTGCAGCAGCAATTTTTTTTTGAGAATTCTGCAGCAGCATTTTAGCACTGAAAGTTAATAATTCCTTATGACTTTGTAGGACGTTACCTTTCCATGCTTCCAGTTGATCCGAAATTGGGAAAGATGCTTATAATGGGTTCAGTGTTTCGCTGCATAGATCCTATACTTACTGTAGTCGCTGGACTGAGTGTCCGGGATCCTTTCCTGTTG…
S2_12123632	C/A	2	12123632	CM007983.1	2:12124143	AGGTCACATACAAAGATACTTTAGCAGGCAAGCTGCAGAGCAGAAGGACTGAATTCAGTTACCTGGTTTTGCAGTCAACTTCTCCTGAGACTTCAACATCACCTAAAAATCAATTGGCCCCAACGATTCCAAATGAGCACGGTTCAATCCATGAGAACAGGAGAATTACGAGTATGGAGAACAGATTTGAGCACCAGAAACTACCTGCAGGACCTGCACATCTCCACCGGATATCTGAAACGCCGTCACAGATCCTTGCTGGCTCTGAAACCAAGACCCACGCAGTTCAAACCGAATCAGACGGGACAAACGCAATCGGAGCCCGTGAGCAGCGGATCGTGTGGATCCAGCCCCACGAGCTCGAATTGAACCCTAACATCCTACGCGGAGATGAACCCC…
S2_12535774	G/T	2	12535774	CM007983.1	2:12536287	CTGCCGTGTTTCGCACGAAACTAGAAATGCTCGCGATGTTGCCGCGTATGGCTAGTGTGCTGGCTATCTACAACGGTGATGGCCCCTTTGATTGTTGTGATTGTGATTGAGGAATCATTGGATCTGATCCATTGTTTTTTATTATTTGGAGTTTTCATCTTTGCTGCAGAGTAAGGTTTAGTTCCTTAACTAAGGATCATTGCAGCTAATCCATTAGTTGTGATTATTTAGAGTTTTGTCATCTTTGCTGCAGAGTGAAGAAACACACAAGAATTGAATTATCATACAGTAAAAATGTCATGCTAAGTTTAGAAACCCCAATTTGTACGTCCTTAGAAATTTAGGTACTCTCTTGAATCTTATTCCAATAGAAATTGCGAGATTACCGTTGTGTACTGA…
S2_12628777	C/A	2	12628777	CM007983.1	2:12629290	TCAACAAAAATATTAGGAAATACTAACAAATATTAACAACCATTGAATCAAACTACCAGAGAGTACCAATAAATACTAGAAAAATAATGACAATTACCGAATCTATGTACTAGATAATACCATTTAATACTGAAACTGCAGCAGCACTAATGCTGAAGAAACATGTAATATTAAAAAAAGGCAAGTATTGAAAGATTGTACTCAAAAGTATTGAAGGAACATAAAACCTGACAAGTATTATGCTACGGGCCCTAATCAGTATGTCTTTTGCAACTCCTAATCGGTATGAGTGCATCAGCCCCTGATTAATATGTATGCTGCAGCACTAATCGGCGTATACCGGCTGCAGCGGCGCTAGTAAGAATACCTATTGTGGGCCCAATCATTATGTCTGTTGTA…
S2_13020331	T/C	2	13020331	CM007983.1	2:13020857	GGATGTGAAATGTTCTTGTCTAGAGATTTGGAATATGGCATAGACAGAGTCGTCAGAGAAGAACCATACAAGATACCTTCACAGCTTTTCAGTTGGAATAATGGTTCGTACCTACTGTGCCTGGAGCTTACTTATGTGTCCCTGCAGCTACCTGCTGATTTCAAAGGTTTCAAAAACCTTAGGGCACTTACATTGGTGGATGTGAGTATCACAGATGAAGATCTTAACTGTATGCTATCTGAATGCGGTCTTCTAGAGTTTTGTAAGATCGCCTTCTGCAGAATGGTTACTAATATACAAGTGCCTCATCCTCTGGACCAGCTTAAGCATTTGGTAGTGGATAGCTGCCGGTTACTTCAAGAGATAGCGCTGAATTGTAGTCTAACAACACTCCAGTAC…
S2_13127902	G/A	2	13127902	CM007983.1	2:13128428	CGGCCGCCTTGTTGGCCTCCTCCATACCCTCCATCCCCCCTTCCCCCTCCCTGCAACTGCAAGCAAACCAAACCACCCACTGCACTGAAATCAGCTTCTGCTTGAGCAAAACAGAGCAAAGCAATTCTTGAAGTCAGAGCGCAAACATTTTCGTCAGTACAAAAAGAAAAAACACACGGTAGTAGTACTCTGCAAAAGGGACACAGGTTGATACGCGCCGGTGGCGGCTCTAATCATTCCATGCCATAAAAGACTGCAGCCTCCGCCTAGATTTCGAGCCCGAATAAATAAGTGGCAGCTCGACTGGGCGCGGCAGATTCCCCCCACAATGATGAGGCACATGACATGAGGATGAGGGCGGCATTTCGGCGACCGCGGAGCGCGCTAGAATTGGGCATC…
S2_13127927	G/C	2	13127927	CM007983.1	2:13128453	ACCCTCCATCCCCCCTTCCCCCTCCCTGCAACTGCAAGCAAACCAAACCACCCACTGCACTGAAATCAGCTTCTGCTTGAGCAAAACAGAGCAAAGCAATTCTTGAAGTCAGAGCGCAAACATTTTCGTCAGTACAAAAAGAAAAAACACACGGTAGTAGTACTCTGCAAAAGGGACACAGGTTGATACGCGCCGGTGGCGGCTCTAATCATTCCATGCCATAAAAGACTGCAGCCTCCGCCTAGATTTCGAGCCCGAATAAATAAGTGGCAGCTCGACTGGGCGCGGCAGATTCCCCCCACAATGATGAGGCACATGACATGAGGATGAGGGCGGCATTTCGGCGACCGCGGAGCGCGCTAGAATTGGGCATCCGAGCACGGCGACATGGCGCTCAAA…
S2_14326861	C/T	2	14326861	CM007983.1	2:14327455	GGAATCAAAGTTTTGGCATGGCTTAAATTGGTGTGGAGTCGTAGAACCTGGTTATATTCTTTGGAGAATCCAAAGTGAACAATTTCGCTTTGTTGTTAGTGAAACAGTAGCCCACCTGGGTGCCATGTTTTTGTTCACGTATAGGTAGATATTTAGTGCTAGTACATGTTACCAAGTGCTTGAACTTTCTGCAGAATTGACATGTATTACGTAGAGCTGCTGCAGCTAATGATTTTATGCACACATCATTTTGTTAATCCCGTGCCACGCCAAGGGTCGTGATGTTTGGGTAGTTGAGATGATTTCAGAGCCCAATAGTCCTGCTACGTTCGATGCCTGTAACTAGGAAGTTGCAGCAACCACGGCTGGTTTTTGCTATGCAAAGGATGAGCATAGTTG…
S2_14532674	T/C	2	14532674	CM007983.1	2:14533268	TTGCGTCATGCTCTGGAGGAAGAGGTCGAGCAGGCCGTCCTCCTCCGCGTATGCCTCGTTCAGCACCGTCAGGATCAGCGTCCTGTTCGCGTACGCCGCGCCGCGTAGCGCCACCTCCAGATCATCATCGGGAGCGAAGGCCTGCAGGTATAGCAATCCGTTTTGACAATGACAAGAGTTAAGCTACTAGGGTTTAGGCCTGATTAGGCTGCAGTAGTAAATAGTAACAATCCTGAGCAAATAACAAATGGTCGTAGAATTAGACTTGCCGATGATCGGCGGCGCCACATGTTGTACTTCTGCTCCTTCCCGGCAGCGTCGCCGGCCGGAGAAGACGTCGCGTACGTGCATAGCACGACGACCAGGCAGACGGCGGCGAGGGCCACGACACGGCTCGGT…
S2_14639484	A/G	2	14639484	CM007983.1	2:14640079	AAGAAGACGGCCTCGCCGTGGCCGCAGGCGGCGCAGCGGACGGACTTGGTGCGGGGCAGGGTTGGATCGGAGGCGACGTCCTCGTAGAGCACCTGCGTGAACTCGCCGGCGGCGTGGTCCACCACGTTCCGGTACACGCAGTTACTGTCGGACACCTCCTGCAGAGTTTGAGACAAGGTATTTCCGGTTGCAAGCCCATGATAATAAGTTCAGACAAAGATGCTTAATGGCTGCCCTTAAATCTTAGATACTCTTGAACTATAAAATCCTTTCCACAATTTTAAAGAGATTTTCAAATCTTTAAGAAAATTATGGATTGAGGAAAGGTAAACATGGAGAGGCAGTAGACCTGATGATCACAGTTCCTGCAGGCATACAGTAGCACTTTGTTCTTCCTGT…
S2_15158034	C/T	2	15158034	CM007983.1	2:15158671	CCTAATGTTGCTATGGTGACTCTTAGCTCCCAAATTCCTAACAGGCTTAAGAAATTCATCAGCAGGCTATAACTTTGCAAGCATCACAGTTTCACAGCGTCGCGTACTCAGAATTTCAGACACAAAGGTGGTTGAGATGTACATCTCACTGTCACTGCAGAGACGCAAGCATCTGTCCTACGAATGGAGCATTGTCAATATCAGTCCAGTGCAGTTTTTGTCAGTATCGCTGAGCGCAATTCCAAGCTGTTCTGGACTGCGATATTTGCATCTGCAGTTGTAGTTCCAGTTATCTGCACCATGCGCTGCTGGATGCCTGGATGAGTGGATGATACCTGGGTCATGAATCTAGGGGTGTTTGATTTCTTGCCCCTGGGCGGCTCGGCCGGCGGGCCTGGC…
S2_15158096	C/T	2	15158096	CM007983.1	2:15158733	CAGGCTATAACTTTGCAAGCATCACAGTTTCACAGCGTCGCGTACTCAGAATTTCAGACACAAAGGTGGTTGAGATGTACATCTCACTGTCACTGCAGAGACGCAAGCATCTGTCCTACGAATGGAGCATTGTCAATATCAGTCCAGTGCAGTTTTTGTCAGTATCGCTGAGCGCAATTCCAAGCTGTTCTGGACTGCGATATTTGCATCTGCAGTTGTAGTTCCAGTTATCTGCACCATGCGCTGCTGGATGCCTGGATGAGTGGATGATACCTGGGTCATGAATCTAGGGGTGTTTGATTTCTTGCCCCTGGGCGGCTCGGCCGGCGGGCCTGGCTGTGGCCAGCCTTGGCCATGTTCTCTTGGGCAACACCTCTTGTTTGATTCACATGGCTCTAA…
S2_15197250	C/A	2	15197250	CM007983.1	2:15197895	AAAATCAGCTGTCAATAGTGTTTTCTAATACCAAGAATGACATTTACTTCAAAGGACAAAAAAAATGGACAGGCAAGTGTACCAGCAACACAAGGGTCAAGATCTGCATCATCCGCGCTGGCTGCAGCACAAGAGACCCTTGGAAACCGAAACACTCCAGCATTATTTGATACACCTTCATCAACATTAGGAAGTGAAAACCGACGTACAACCCTTATTGCATCCCCTACAATGTAGACCTTAAACATGACACCACCTATAAATGACAACCAATGTATAAAATTAATATTTTTGAAATATATGGAACTGCAGAGCATTCAAAAGAAAGGACATGTACAGCTCAGTGAACCGTACCATGGTTGACAAACTCCTGAAGAACCAAAGGCGGCTCAAGCTTGG…
S2_15197351	C/T	2	15197351	CM007983.1	2:15197996	ATCTGCATCATCCGCGCTGGCTGCAGCACAAGAGACCCTTGGAAACCGAAACACTCCAGCATTATTTGATACACCTTCATCAACATTAGGAAGTGAAAACCGACGTACAACCCTTATTGCATCCCCTACAATGTAGACCTTAAACATGACACCACCTATAAATGACAACCAATGTATAAAATTAATATTTTTGAAATATATGGAACTGCAGAGCATTCAAAAGAAAGGACATGTACAGCTCAGTGAACCGTACCATGGTTGACAAACTCCTGAAGAACCAAAGGCGGCTCAAGCTTGGTCAATGAAGTTGGATCATAAGCAAGAGATAGCTCATGAGATTTTGCCACCAAGGGTTTCGCCACTGCGAATTATAACAAGATCCAGGACAAGGAAGCATCA…
S2_15200033	A/G	2	15200033	CM007983.1	2:15200678	TTGGACAAAGTTTTTAAACTTCTCCAGACTTGCAATATATAGCTGTGTCCATATTGACTAACCTTATGAAGAACAATGTCAAATGGACCTTGGTCGGACAATGGTCGTTTGTGATCAATAGCGACAAATAAGATTCCTTTTTTCCTGCAGTACATTTTAGAAGGTTGAGAAAGTGACATTCCGGACACAAGTACGAAACAGCTGGCAAATAGGAGAAAAATTGGCAGCCAACAAAAAGATGCAAACTCTCAGCTACAACAAGGAATAAATAAATTATCTGCAACTACAAATTATAAGCATTTTCCTCTTTCTGCAGCACCTTAGGCATGGTGATTGTATAACCATTTATAATATCTTTTCCCATGAAAGAGACGACTCCATATATGGGCATATCTACAT…
S2_15200086	T/A	2	15200086	CM007983.1	2:15200731	TTGACTAACCTTATGAAGAACAATGTCAAATGGACCTTGGTCGGACAATGGTCGTTTGTGATCAATAGCGACAAATAAGATTCCTTTTTTCCTGCAGTACATTTTAGAAGGTTGAGAAAGTGACATTCCGGACACAAGTACGAAACAGCTGGCAAATAGGAGAAAAATTGGCAGCCAACAAAAAGATGCAAACTCTCAGCTACAACAAGGAATAAATAAATTATCTGCAACTACAAATTATAAGCATTTTCCTCTTTCTGCAGCACCTTAGGCATGGTGATTGTATAACCATTTATAATATCTTTTCCCATGAAAGAGACGACTCCATATATGGGCATATCTACATTTTCTTTCCTTTTTAATGAAACCACTTCCCACAGATAGTTTCAATTCGCATTC…
S2_15730916	A/G	2	15730916	CM007983.1	2:15731587	TATGGGTTTACCTACTCTTGTGAATATGAATTGCAGGTCTGTTCGTACGAGGGCTGCTGCTGCCCTTGGAAAGCTTAGTGCACTTAGCACACGGGTGGATCCTTTGGTTAGCGATCTTCTTTCCATGCTGCAGGTTGTGGATGTTGTCTCTTATCCTTTTGTGTGTTAGAGAAAAGATGACACTGTAAGTTCAAAACTAAGGTTTTCTTTATTTTTTCAGTCCGGAGATGAATCTGTCAAAGAAAGTGTGCTTTCTGCGCTTAAAGGTGTTATCAAACATGCTGGCAAAAGTGTTAGCGCTCCAACTAGATCTCGTGGATGTGATCTTCTCAAAGATCTGCTGCAGGCTGATGCTGATGATGTCCGCAGTTGTGCTGCAAAAGTGATTGGCACATTGTC…
S2_16292490	C/T	2	16292490	CM007983.1	2:16293169	GATTCACAGGCAATGAGAGGGGCTTTACAGATGTGCAGAGGATGGGCATTGGCCTGGTAATCTCCATTATAACTATGGCAGTAGCTGCAGTCCTTGAAATCAAGCGGCTAGCGATCGCCAGGGACCATGGCTTGGTCGATCATAACGTCCCAGTCCCACTGAGCATATTTTGGCAAATCCCTCAGTATTTCTTGGTTGGTCTATCAGAGGTGTTCACCTTCATCGGGGCGCTCGAGTTCTTCTATGATCAGTCACCAGATGCCATGAGAAGCCTCTGCAGCGCACTTCAGCTCCTCACGACAGCGTTCGGGAACTATCTCAGCACATTCATTTTGACTATGGTCGCCTATTTCACGACAAGGGGAGGCAACCCTGGATGGATTCCTGATAACCTGAACA…
S2_16293250	T/G	2	16293250	CM007983.1	2:16293929	TGGTTATGGGTAACTTTGCACGATCAATGGCTGAACACGAGCAGGGCTGCATTCTGTAAGGGCACTTGGCACGTCGTGTGATTTTCATCAAGTTTCTGTGAAGAGTAAGTTGATGCGCATAGCTGCAGAAGACCGGTGTTTGCCCAGTTATTTTATTCTTTTAGCAGCCAGACATTTACCTGCCGTGCCTTCCCTTTCTGGTTTCATTCCGGAAGGTTCAAGCCTGTTCGGCTTTTGATTTGTACCGGTTTATTTTCTCACACAATACTGTACTAATCATTCTACCAGTAGAGTACTATTCATTGCTGGAAGACTGTTTTTTTTAAGGGTGCACAGGATGATGCCTGAATCGCCTTGCTGTTGCCGGCATCTGCAGTTCTGCATGAGCACAATTCGAAA…
S2_16760266	C/A	2	16760266	CM007983.1	2:16760970	AAACTGAGTTTGAATTTTTAATTCAAAAACTACACAGAAAAACCCTATACATGCTTTCTAGAAAAGGTAGGTTTCTTCACCAGGAACCCAACAAAATTAGATTTGCAATTTTCTATTTTTTCTATGATTTTTAATGATTTTTCTAAGCTGCAGCCGAAAACCCTAAAACCCATTTACACCGGGACCCTCGGGAATCTTTCCTAAATCACAGATGTACCCTTACTTTACACAAAACACCCTGCAGCTTTCTGAATCTTTGCAATGCGGTCCTGCGGTCGGGAGGCCTCACTGGCGGCCGGATTAACGGCCGGTGACCGCCGGACCTAGCCTAAGGAGGTGGCCCGGGGTTACTGTGCAACTGAGCTCGTAGTTTTTCAGCGAAAATCAGACCGGTGACGG…
S2_16760276	G/A	2	16760276	CM007983.1	2:16760980	TGAATTTTTAATTCAAAAACTACACAGAAAAACCCTATACATGCTTTCTAGAAAAGGTAGGTTTCTTCACCAGGAACCCAACAAAATTAGATTTGCAATTTTCTATTTTTTCTATGATTTTTAATGATTTTTCTAAGCTGCAGCCGAAAACCCTAAAACCCATTTACACCGGGACCCTCGGGAATCTTTCCTAAATCACAGATGTACCCTTACTTTACACAAAACACCCTGCAGCTTTCTGAATCTTTGCAATGCGGTCCTGCGGTCGGGAGGCCTCACTGGCGGCCGGATTAACGGCCGGTGACCGCCGGACCTAGCCTAAGGAGGTGGCCCGGGGTTACTGTGCAACTGAGCTCGTAGTTTTTCAGCGAAAATCAGACCGGTGACGGCGACGTGGAG…
S2_16760283	C/T	2	16760283	CM007983.1	2:16760987	TTAATTCAAAAACTACACAGAAAAACCCTATACATGCTTTCTAGAAAAGGTAGGTTTCTTCACCAGGAACCCAACAAAATTAGATTTGCAATTTTCTATTTTTTCTATGATTTTTAATGATTTTTCTAAGCTGCAGCCGAAAACCCTAAAACCCATTTACACCGGGACCCTCGGGAATCTTTCCTAAATCACAGATGTACCCTTACTTTACACAAAACACCCTGCAGCTTTCTGAATCTTTGCAATGCGGTCCTGCGGTCGGGAGGCCTCACTGGCGGCCGGATTAACGGCCGGTGACCGCCGGACCTAGCCTAAGGAGGTGGCCCGGGGTTACTGTGCAACTGAGCTCGTAGTTTTTCAGCGAAAATCAGACCGGTGACGGCGACGTGGAGTACTGGC…
S2_17219847	C/T	2	17219847	CM007983.1	2:17220582	CACAACTGGGCTGCAGCAGCATCCAACAGCATTGCAGACTCACAAAGCAATTTTGTTGAAGCAACTGCTGTCACCTTAACTTCAAGGGCACCTTTGATCAATTTGAGATTGGGGATCCAAAAACGCTGAAGGATTTGGGTGAATAGATTTGGTTGGATTGCATCAACGGAACTGACAAGAAAGCCTGATCCATATTTGACCAGCACTAAGGACATGAAGACCACAAGAGAATTCACAAACTTCACTGCCTGTCTAGACTGCAGCCGAGTAAACAAAGCACTCCATATCTCACTTATGTAAGGATTCATAATGTCCAAACCAACATTTTCCACTAGCGTGTTCAGCATGTAGAATGCTGAATCTTCAGTGCTGCTTCGTGAGAGGAGGCTGCGGGATATT…
S2_17689196	A/G	2	17689196	CM007983.1	2:17689949	GCGCCGGTCAGCGACCAGGAGGAGGCTAGTGGTGGAATTGGGGACAGTGAGGGAGTGGACAGTGCTACCGGTTCACCACAGAAATCACCTGCCCGGCTGCTTACCATCCCACTGTCCAATGTGGAGCGGCTGCGCTCGACACTGTCTGCAGTTTCGCTGACAGAGCTCATCGAGTTGGTCCCGCAGCTGGTCAGCAGATCGTCGGCATCACCGGATGGACACCCAGACAAGAAGAAACTTTTCTCTGTGCAGGACTTCTTCAGATATGCAGAAATTGAAGGTAACATCGTGTTTCATTTCTCAACAGGGAGGTGTCCTCTGTACCATAATTCTTTCAGTAATTGATGTATGCTGCTGCTGCTGCTGCTGCAGGAAAGAGATTCTTTGAAGAGTTGGACA…
S2_17689220	G/A	2	17689220	CM007983.1	2:17689973	GCTAGTGGTGGAATTGGGGACAGTGAGGGAGTGGACAGTGCTACCGGTTCACCACAGAAATCACCTGCCCGGCTGCTTACCATCCCACTGTCCAATGTGGAGCGGCTGCGCTCGACACTGTCTGCAGTTTCGCTGACAGAGCTCATCGAGTTGGTCCCGCAGCTGGTCAGCAGATCGTCGGCATCACCGGATGGACACCCAGACAAGAAGAAACTTTTCTCTGTGCAGGACTTCTTCAGATATGCAGAAATTGAAGGTAACATCGTGTTTCATTTCTCAACAGGGAGGTGTCCTCTGTACCATAATTCTTTCAGTAATTGATGTATGCTGCTGCTGCTGCTGCTGCAGGAAAGAGATTCTTTGAAGAGTTGGACAGAGATGGTGATGGCCAAGTCACTC…
S2_18093088	T/C	2	18093088	CM007983.1	2:18093879	ATGCAGAATATATGAAAAAAAACACTCTATCTGGTCAGTTTGGAGTGCTTCTGATGTTCACTTTTGTAATTGATATAGTAACACATTATCCGCACATTTTGTTTTTTTATGCTCTGGGTATCACTGAGTTGATTGTTACCATGACTCTGCAGCAAAACAGGCCACTGAATTCACAGAATGTAGCTGACGCGCTACAGAAGCATAATCTGAAGAAGACTGCAGTACAAAAGGCACTAGATGCATTGGCCGACAGTGGACAGATTTCCTTCAAGGAGTATGGCAAGCAGAAAATTTACATTGCTCGGCAAGATCAATTCAACATTCCAAATGGGGAAGAACTTGAGGAGATGAAGAAAGCAAATGCCAAGTTGCAGGAAGAACTTGTAGATCAAAAGAAAG…
S2_18093946	G/A	2	18093946	CM007983.1	2:18094737	AAAAGAATTTAAGGTTTTTGCTGTGTTTCCCCTCTATCCTTCTACCCTTTGATTGCACTTGGAACTTACCCTTCTTATTGCTGCTATGTGCCACCTAGCTATTCATGATGCTGATGAACAATATGCATCTGCAGGAAGAGCTTGGTCTTGAGTATGACGAAGATGTCGACGTGAACCTGCAGTCTTATACTGACATGCTGACAAGTCTCAACAAAAGGCGAAAGATTTCTCGCTGATGTAGCATGAGAGTATCAACATCTCAAGTCAGAAGGAATTTAAGGTTCTTGCTGCATTCCCCTCCATCCTTTTATTGCAGTTGGGATTTACCTGTCCTGTTGCTGCCATGTGCCATCTAGCTATTCATGATGCTGATGAACAATATGCATCTGCAGGAAGATG…
S2_18093954	G/C	2	18093954	CM007983.1	2:18094745	TTAAGGTTTTTGCTGTGTTTCCCCTCTATCCTTCTACCCTTTGATTGCACTTGGAACTTACCCTTCTTATTGCTGCTATGTGCCACCTAGCTATTCATGATGCTGATGAACAATATGCATCTGCAGGAAGAGCTTGGTCTTGAGTATGACGAAGATGTCGACGTGAACCTGCAGTCTTATACTGACATGCTGACAAGTCTCAACAAAAGGCGAAAGATTTCTCGCTGATGTAGCATGAGAGTATCAACATCTCAAGTCAGAAGGAATTTAAGGTTCTTGCTGCATTCCCCTCCATCCTTTTATTGCAGTTGGGATTTACCTGTCCTGTTGCTGCCATGTGCCATCTAGCTATTCATGATGCTGATGAACAATATGCATCTGCAGGAAGATGGCGAAGAT…
S2_18093986	G/A	2	18093986	CM007983.1	2:18094777	TCTACCCTTTGATTGCACTTGGAACTTACCCTTCTTATTGCTGCTATGTGCCACCTAGCTATTCATGATGCTGATGAACAATATGCATCTGCAGGAAGAGCTTGGTCTTGAGTATGACGAAGATGTCGACGTGAACCTGCAGTCTTATACTGACATGCTGACAAGTCTCAACAAAAGGCGAAAGATTTCTCGCTGATGTAGCATGAGAGTATCAACATCTCAAGTCAGAAGGAATTTAAGGTTCTTGCTGCATTCCCCTCCATCCTTTTATTGCAGTTGGGATTTACCTGTCCTGTTGCTGCCATGTGCCATCTAGCTATTCATGATGCTGATGAACAATATGCATCTGCAGGAAGATGGCGAAGATTTACACTGACATGCTGGCAAGTCTCAACAAAA…
S2_18094059	C/T	2	18094059	CM007983.1	2:18094850	ATGAACAATATGCATCTGCAGGAAGAGCTTGGTCTTGAGTATGACGAAGATGTCGACGTGAACCTGCAGTCTTATACTGACATGCTGACAAGTCTCAACAAAAGGCGAAAGATTTCTCGCTGATGTAGCATGAGAGTATCAACATCTCAAGTCAGAAGGAATTTAAGGTTCTTGCTGCATTCCCCTCCATCCTTTTATTGCAGTTGGGATTTACCTGTCCTGTTGCTGCCATGTGCCATCTAGCTATTCATGATGCTGATGAACAATATGCATCTGCAGGAAGATGGCGAAGATTTACACTGACATGCTGGCAAGTCTCAACAAAAGGCGAAAAATGTCTTGCTGACGTAGCATGAGAGTATCCAAGTCAAAAATCAGTTACAGAAGTTTTACCAACTA…
S2_18094092	T/C	2	18094092	CM007983.1	2:18094883	CTTGAGTATGACGAAGATGTCGACGTGAACCTGCAGTCTTATACTGACATGCTGACAAGTCTCAACAAAAGGCGAAAGATTTCTCGCTGATGTAGCATGAGAGTATCAACATCTCAAGTCAGAAGGAATTTAAGGTTCTTGCTGCATTCCCCTCCATCCTTTTATTGCAGTTGGGATTTACCTGTCCTGTTGCTGCCATGTGCCATCTAGCTATTCATGATGCTGATGAACAATATGCATCTGCAGGAAGATGGCGAAGATTTACACTGACATGCTGGCAAGTCTCAACAAAAGGCGAAAAATGTCTTGCTGACGTAGCATGAGAGTATCCAAGTCAAAAATCAGTTACAGAAGTTTTACCAACTACACATTTCATGGTTCTGCTGTTTTCTTGCAGTT…
S2_18094121	A/G	2	18094121	CM007983.1	2:18094912	CCTGCAGTCTTATACTGACATGCTGACAAGTCTCAACAAAAGGCGAAAGATTTCTCGCTGATGTAGCATGAGAGTATCAACATCTCAAGTCAGAAGGAATTTAAGGTTCTTGCTGCATTCCCCTCCATCCTTTTATTGCAGTTGGGATTTACCTGTCCTGTTGCTGCCATGTGCCATCTAGCTATTCATGATGCTGATGAACAATATGCATCTGCAGGAAGATGGCGAAGATTTACACTGACATGCTGGCAAGTCTCAACAAAAGGCGAAAAATGTCTTGCTGACGTAGCATGAGAGTATCCAAGTCAAAAATCAGTTACAGAAGTTTTACCAACTACACATTTCATGGTTCTGCTGTTTTCTTGCAGTTTCTGTATCTAAGATGTTCCAGATAGTGAG…
S2_18094122	C/T	2	18094122	CM007983.1	2:18094913	CTGCAGTCTTATACTGACATGCTGACAAGTCTCAACAAAAGGCGAAAGATTTCTCGCTGATGTAGCATGAGAGTATCAACATCTCAAGTCAGAAGGAATTTAAGGTTCTTGCTGCATTCCCCTCCATCCTTTTATTGCAGTTGGGATTTACCTGTCCTGTTGCTGCCATGTGCCATCTAGCTATTCATGATGCTGATGAACAATATGCATCTGCAGGAAGATGGCGAAGATTTACACTGACATGCTGGCAAGTCTCAACAAAAGGCGAAAAATGTCTTGCTGACGTAGCATGAGAGTATCCAAGTCAAAAATCAGTTACAGAAGTTTTACCAACTACACATTTCATGGTTCTGCTGTTTTCTTGCAGTTTCTGTATCTAAGATGTTCCAGATAGTGAGA…
S2_18735804	G/A	2	18735804	CM007983.1	2:18736628	ACGCCACACAGCACAGGATCGATTGGCATAACGTACACTTATTGTTGGAAGGATCACTGCGAAAGCAAGAACAATCTGCTATGTGGTCAGAAACCCAGGAGACGATGGAGCGCCTTTTATTCCCTCGACGCGCGGCCACGTAGGCTGCAGATAGGATCGCCGGGGTTTTGTGGTGACGGAGCGCGCGAGTAAAAAAAAGGGTTTGAGACCCGTGCAATGCAAAGTCAAGGCGGCAGCACCTTGCATGGAGCTAGCTAGGCGAGGCGACGTTGGGCTAGCTGCCTTTTCTCGATCGTTAATGACTCGGAGAATGAAGATGGGTGGCTAGCTGCCTGCCTGCAGCGGTCGGAGCAAGCGAGCACCGAATTGCAGCATGTCTGCCATCGATCTGCTGTGTCC…
S2_18735807	T/C	2	18735807	CM007983.1	2:18736631	CCACACAGCACAGGATCGATTGGCATAACGTACACTTATTGTTGGAAGGATCACTGCGAAAGCAAGAACAATCTGCTATGTGGTCAGAAACCCAGGAGACGATGGAGCGCCTTTTATTCCCTCGACGCGCGGCCACGTAGGCTGCAGATAGGATCGCCGGGGTTTTGTGGTGACGGAGCGCGCGAGTAAAAAAAAGGGTTTGAGACCCGTGCAATGCAAAGTCAAGGCGGCAGCACCTTGCATGGAGCTAGCTAGGCGAGGCGACGTTGGGCTAGCTGCCTTTTCTCGATCGTTAATGACTCGGAGAATGAAGATGGGTGGCTAGCTGCCTGCCTGCAGCGGTCGGAGCAAGCGAGCACCGAATTGCAGCATGTCTGCCATCGATCTGCTGTGTCCTGC…
S2_18735828	T/G	2	18735828	CM007983.1	2:18736652	GGCATAACGTACACTTATTGTTGGAAGGATCACTGCGAAAGCAAGAACAATCTGCTATGTGGTCAGAAACCCAGGAGACGATGGAGCGCCTTTTATTCCCTCGACGCGCGGCCACGTAGGCTGCAGATAGGATCGCCGGGGTTTTGTGGTGACGGAGCGCGCGAGTAAAAAAAAGGGTTTGAGACCCGTGCAATGCAAAGTCAAGGCGGCAGCACCTTGCATGGAGCTAGCTAGGCGAGGCGACGTTGGGCTAGCTGCCTTTTCTCGATCGTTAATGACTCGGAGAATGAAGATGGGTGGCTAGCTGCCTGCCTGCAGCGGTCGGAGCAAGCGAGCACCGAATTGCAGCATGTCTGCCATCGATCTGCTGTGTCCTGCCGGTGGAGCGGCGGTTGATGA…
S2_19199316	A/T	2	19199316	CM007983.1	2:19200140	CCTTATCGCTTCAGATCATATTCCACCATCGACCACTTGCCTCTCAGTTGAGGAAGCCGTCACGTTGGACCGCTGGTTCGTTTGCAGCTGAGCAGCACCAATCTACCTGCTGTACTGCAGTCAGTGCAACACAGCTATGACCGAGTGTTCGATTCAGACAGCAATATGGTTGATGGCACGATACGGCGCTGCCGTGCATCTTCACTGCTCACAGGCCAAGGACACGAGCCGTGAATCGCGGGCCGCCAAGTCTGCAGCCAATCAGCCATGCCTCCACGGACCACCGGTGCCAGATCAATCGCACCCAACCCGCGGCCACCCCGACAGGCCTGAGCTGCCGCCATAATCCTCCGGTCCTCCCGCTCCCGCAGCCTCGCTGCAATCATCAGCACTCAGCGC…
S2_19199351	C/T	2	19199351	CM007983.1	2:19200175	CTTGCCTCTCAGTTGAGGAAGCCGTCACGTTGGACCGCTGGTTCGTTTGCAGCTGAGCAGCACCAATCTACCTGCTGTACTGCAGTCAGTGCAACACAGCTATGACCGAGTGTTCGATTCAGACAGCAATATGGTTGATGGCACGATACGGCGCTGCCGTGCATCTTCACTGCTCACAGGCCAAGGACACGAGCCGTGAATCGCGGGCCGCCAAGTCTGCAGCCAATCAGCCATGCCTCCACGGACCACCGGTGCCAGATCAATCGCACCCAACCCGCGGCCACCCCGACAGGCCTGAGCTGCCGCCATAATCCTCCGGTCCTCCCGCTCCCGCAGCCTCGCTGCAATCATCAGCACTCAGCGCCGAGCCGCCGTCCCGCCCGCGCCGACCGGCAACGG…
S2_19746351	T/G	2	19746351	CM007983.1	2:19747236	NNNNNNNNNNNNNNGACGTCGAGGGCTGGGTCGAGAGGCGATGCCGGAGCTGCCTCGACAGCGGGCTGCCGCCGCCCGCACCGGCGCCGGAGCCGGAAAAGACGAGTGAGGCCAAATAATGTTCTGTGCATTGTGTTATTACTGCAGTAAGTAGTATAGTGATAGTAATAGTAATATTAGACGCCTGTGTAGGCATTGCTGCTGGCTGCTGCAGTGCGGGTTTACCTTCTCTGTACACGAGAGTAGAACTAGATTAATTAAAATCAGGATCGATCCTCTTTGTAATATTTTTGTACTTGATAGATCAGCAGCCGAGACAAACGGCAGAAGAGTCGAATGTTGTCGTCTTGAGTTAGAACCAAAGATGATTATGGGAAAATCATATGAAATATTCCAAGA…
S2_19811153	T/C	2	19811153	CM007983.1	2:19812038	CTCCTGACGTACGCGGCGGTGCAGATTGCAGAGGGCGCTATCCCCGGCCGGAGAGAATCAGAGAACTTAATCGAACAGATATGCGCTGCCACAGCGAATCCTTTTGCCCAGTCGCATTCGCCGTGGCTTTGGTTGCCTCTTCGGGCACATGTAGCAAATGGATGATGCTGCAGGCAGCAGCAGGAGCCAGGAGGCAGCAGCTCCCGTTGGTCTCAGTGCTTGGCTGCAGTACAAATGCAGGGGCAAATGATGAGCATTTTATCTCTCTCATTATCATTCCATGGCCCAATTTTAAAAAGACTTTACCTCTTCTCTTTAGTCTTTACCCTGCTCTTAGTCATCTGAATGAAAACCAACAAAGCTAAACTGTTTGACACACACAGCAGGGGGGAAGGAGGG…
S2_20490680	C/G	2	20490680	CM007983.1	2:20491586	ATTGACCCATAAGAAATAAATCATGCTATCAGTTGTTGAGAGATAAAATTCATGAGAGAGCACTCTGAAAAATTTGGAGCTCCGGTGTCTCTATCAGAAGTGTGCTGTTCATGAGAGAGTCCCTAACGTTCTCCGTCGATCACATATCGCAACATACACTGCAGCACAGAAATCATCAGTAGCATCTGACTGACGGTGTTGGAATCAGTCCTTCCTCAGGGATCTGCAGCTAGTTCTGGTGTGAATCAAATGCAGCGCCAAGGGAGAGATGAACTACGAGAAAAAACAATGGGATCCTTTACTATTTACATACATCTGTTGCTGGGAAAATCAAGAGAGGAAACCACCAACAAATTTTGCTGTGGCTGCCACAACAGAAATCCTCTGCACGAATAGACA…
S2_20490688	C/T	2	20490688	CM007983.1	2:20491594	ATAAGAAATAAATCATGCTATCAGTTGTTGAGAGATAAAATTCATGAGAGAGCACTCTGAAAAATTTGGAGCTCCGGTGTCTCTATCAGAAGTGTGCTGTTCATGAGAGAGTCCCTAACGTTCTCCGTCGATCACATATCGCAACATACACTGCAGCACAGAAATCATCAGTAGCATCTGACTGACGGTGTTGGAATCAGTCCTTCCTCAGGGATCTGCAGCTAGTTCTGGTGTGAATCAAATGCAGCGCCAAGGGAGAGATGAACTACGAGAAAAAACAATGGGATCCTTTACTATTTACATACATCTGTTGCTGGGAAAATCAAGAGAGGAAACCACCAACAAATTTTGCTGTGGCTGCCACAACAGAAATCCTCTGCACGAATAGACAGAGAGAGA…
S2_20513455	T/C	2	20513455	CM007983.1	2:20514361	GCAACATGCCTCTCCCACACATCTGCATCCATGTAGCATCGATCAACATCATTGGATCGAACTCCAAAGCCAGAGCAGGATGTACATAGCATATATATAAACATCATGTGCTGCAGCAGATTGCTTGGATCGTCGTCATACACACACTCACTCGTCCTTCACCACTTGTCACTCTTCCTCTGCTTCTTCCTAGCTTGAGTTGCTCCCAACTCCCAAGAACCTTGCACCGATCCCTTCAGTATATTCTGCAGCAACCTTTGCATCTCCTCTGAACAGCCGCTGTTCATCTCTGCGCAACATAGGACAGTCGCCATGGAGAGATAGCGCTTGCAGTTGCTGGTGATCGCGAGGCTCGCGAGAGAGAAATCTTTTGCAAGGGTCTAGCTAGCTGGTGTGATC…
S2_20755200	A/G	2	20755200	CM007983.1	2:20756145	NNNNNNNNNNNNNNNNNNNNNNNNNNNNNNNNNNNNNNNNNNNNNNNNNNNNNNNNNNNNNNNNNNNNNNNNNNNNNNCACCAGTGATCAAAGAACAACCATGGAAGATAATGTGGTAGAATGCCAAGAGGTGGTGGAGAAAGAAGGTGCCATTTTCGAAAGGGGTGCGACCACAGATGGCACTACTGTCGAAGATCAAGGCAAGGAAGTGGAGCAATCTGCAGGCGACGAATCAAGAGCAACCAAGGATGAGAATGCTATGGAATATGCCACAGACACACATGGTGCAGCTAAGGATGGCAGTGGTGTGGAGTCACAAGAGGATGAGGATGCTGTGGCTGCAGAGCAAGGTAGGGCTGTCATTTCTGTACGAGATGAGGGTAATGTGATGGAGCAATG…
S2_21407450	A/G	2	21407450	CM007983.1	2:21408394	TCGTCATTCGTCAACCACTACTATGCACGCGCTGTTTGAAATTTGAACTGGTGGGCATATCTTATACTCCGGATATGGGCAGTATCTATGATCTGGTGAAAATAGCAGTCACTTTCTCATCTCCGGATATGTTTTTGTCAGTGTAGCCGGATCAATTTCACTGCTTTGCCGCGGTTTGACGCTGCAGATTAGAGGGAAAAAAGCAGAGCTTTCACAGTCGGCAGGACTCGTTCTTTGCTGCCGTACCTTCCTCATGCAGCAGCTAGCCAGCAGTGCTGCAGCAAAGAACGAGTATTCACCTGCCACTCACGTACACTTTCTCGCCTACAAACCTCTGGTTTTTTTTTCTTTTCACAAGAAAAGTGAGCCAAAGTTGGGTGCAACAAAGCGTGGCACCTG…
S2_21407451	G/A	2	21407451	CM007983.1	2:21408395	CGTCATTCGTCAACCACTACTATGCACGCGCTGTTTGAAATTTGAACTGGTGGGCATATCTTATACTCCGGATATGGGCAGTATCTATGATCTGGTGAAAATAGCAGTCACTTTCTCATCTCCGGATATGTTTTTGTCAGTGTAGCCGGATCAATTTCACTGCTTTGCCGCGGTTTGACGCTGCAGATTAGAGGGAAAAAAGCAGAGCTTTCACAGTCGGCAGGACTCGTTCTTTGCTGCCGTACCTTCCTCATGCAGCAGCTAGCCAGCAGTGCTGCAGCAAAGAACGAGTATTCACCTGCCACTCACGTACACTTTCTCGCCTACAAACCTCTGGTTTTTTTTTCTTTTCACAAGAAAAGTGAGCCAAAGTTGGGTGCAACAAAGCGTGGCACCTGA…
S2_21460788	A/C	2	21460788	CM007983.1	2:21461732	TGCAAATGAGAAGACAAGATTTTAAAATAAAAATCTTCCAGATTTACTTGATGATCTGGAAGTTTGTTTGAAGATGTTCGAGTTAATAATCAGAGGGCAAAAGTATATATAGTACTGCAAACAATTAAACGGTCTCCTCCACACGGACCTCCTTCTTCTTCGCCTCTTCCTTGTGTATGCTCCTCTGCAGTTAAGATAACCAAAAGGAATGAAATCAGCAGAAGAGAATAAGCAGATTAAAGACTTTAAGAGTGAAGTACCTGCAGCATGACAATGGCGGCACTGGGTTCGTCAGGTTAGCCGGAATGCCACACACAACGCCACGGGTTCAGGAGGGTTCCAATCCTGCTTTGCTAGGGCAACACTTTGTCCACGGATCTCTCTAAGCAACACTTTGTC…
S2_21770125	A/C	2	21770125	CM007983.1	2:21771069	TTGCGTAAGCTCCAAGTCGCCATTGCATGGATCGCACGCGCGGTACGGTACACAAATCGCCCGGCCGTCGACTGAGGCGAGAAGCTGCGAAGCGCCGGCCGGCCCGACAGGTGACGGGCGACGGCCGCCGTCGATGGCTAGCTGGCTGGCGGCGCGGCCTCACGGAAACCACGGTGGACGGGGACCTGCAGCAAGGTCCGAGTAACGCCCGACCCCGTTGACTTGCTGCAGGTAACATCAGCTGCACTGCGTCGTCTCCTATTATTCCTTCCAAACTTTCAAAGCCGTTCATTGCCAAATGGAAGTTGCTCTGTTTTCTTCTTCTTCTTCTTCCAAGCGGAAATTGTTTTTCCTTGAGAACGCGTCAGACGGGGGACTAGGGATTATGGAAGTCCAGCA…
S2_21877888	G/A	2	21877888	CM007983.1	2:21878849	TGCAGGTGTCAGAACTGCGGTACTAGTGAAAAGATGACCCCAGCAATGCGCCGTGGTCCTGCTGGTCCAAGGACTCTGTGCAACGCTTGTGGGTTGATGTGGGCAAACAAGGTAACACTTACATGTCTAAACATGCCTTATTTTTTCCCTCATTCTGATGTCTGACATGATCATATTCATTTTCATCTAGACATATGCTCGTGTTGCTTGTTGAAGTTGTCAAATATGAATTTTAGCTGCAGTGCCTTCTCTTTAAAGAAAAATAACGCCTCCCCCCATGGAGGTCTGCTGTTGCATTTCAATGGTGACATATCAGAATAATAGTCACATTTTTTTTAGTGCTGTTAGCAAACTGCTCCTTTGACTGTTATTATTTCCATTGCACAGAGATTGGGAGAA…
S2_22844171	T/A	2	22844171	CM007983.1	2:22845192	GCCAGGGACTCCCGCGCCATGGACGGGAGCACCCGAGGCGCGCCGTCGTGGACCGACAGCGTGCAGGGCCCCAGCGGGAACCAGCCGTTGAGGCCGTCGTCCAAGTTGCAGTTCTGGATGATGTTGGCTCCGTACTCAAGTTTCTGCAGCCAACAATGGATTAGATTCCGACATTCAGGTGACTTGGTAGGTACCATGTCATCTTCAGAAAATACGTGAAGAAAATGTACCTCGAAGTCCGGCGCCGGCGCCGGCTCGGCCTTCTGCGCGTGCTTGACGACGAGGCTGTCGAGGAGCACGTCGACGCCGGACGGCGGGCCCTCGATGTAGATGGACGCCTTGGCCACGGTGGAGTTGAGCAGGATCTTCCCCTGCAGCTGCACCCACTCCTTGTCCGAT…
S2_22974121	C/A	2	22974121	CM007983.1	2:22975142	TGATATAAGGTTCACAAAACGAAAATCTGAGCATCCAAGCTTTCGTAGCTCAGTTGGTTAGAGCACCCGTTTAGTAAGCGGGAGGTCTTGAGTTCGACTCTCAACGAAAGCAAATGTTGGTTTAATTTATTTTTCTTTTTTATTTGCTTTTAAATAAACTACTGCAGTGTACTGACGCAAACATTTATTTATTTGTTTTTCTTTTTTATTTGCTTTTAAATAAACTACTGCAGTGTACTGACGCAAACATTTATTTATTTGTTTTTCTATTTTTAGTTTCTTTTAAACTACTTTTTTATTTGCTTTTAACTACTCCTAGTGATAGGTACCTGCAAGTAATAAGGTAAGGCTAAACTACTGCTAGTGCATTCATCCGTGCCGGATGTATTCTCTTCGCGG…
S2_22974849	T/C	2	22974849	CM007983.1	2:22975870	GAAACTGCAAAGCATGGCAATGATGGTCCTTGCGGACCGACTAATGACGCGAAGATGCTTGCTGCTGCGCACCACACAGTTGCAGTCGCATGCAGACGATGCATCTGCAATTGCAGTTGACGGGTGGGTGCTTGATTGGGAGGGCATCAGCGACCAAAATAATGAGCACGATTGCTGCAGTCTAGCAGTTGCAGATGCCACTGATCACTGCATTCTGACCTGATCTGAAACCTGGTGCATTCATGTTGGAGAGATGGAGGACGGCATGGTCGGTTCTCAATCAGAGCTCATCTGCAGGAACTTTGGCCCCAAATAGCAAGTTGCCGTGGCGAACTGGCGATCACCAAACCCCCAATCACCTGATGGGAGATAAAACCCTCAGCTCGCTTGTTAACCATG…
S2_23507660	C/G	2	23507660	CM007983.1	2:23508713	ATTCCAACTTTCTAAATTCAAGTACTCGTTATAGATACTTACCTGCCTTTGATCCCACAAACGAGCAACAGCTGTTTGAGGCAAATGTTATTGGAAACCTCAAGGGAGTCGCTGATCAAAAGCATAGATGCTGGTGGGTTGCCTGTTTGCATGATCAAATGCCAAAACCAACTGCAGTGCAGGTACAGGTGCTCATAGCTCACGCATTCTGCAGCACTGTCCTGAGCTAGTTCTGCCATGGCATGTGATCGTCCCAGGAGAAACTGGAGAACCTAGCTACGAATGCGACACATTGTACAGTCTAGCTCTGAACCTTTTCCTATTATTGCTAGGTTCAAAAAAGTATTGATCCTGGGTGCTAATGATCCCAGTAATAATCCATACCCAGAAACTGGAACC…
S2_24456996	A/G	2	24456996	CM007983.1	2:24458091	AAAGAAAACACAACTTTTTCAGTGATTCAGGGGACAAAAGAAAAGTGCTAGGCATCTTGAGAAAAGTTTCTCTCACAGGTTGGGTGGAGCTTGGTGTAGCAGCAGGCCCTGTGTGCCTAGCTCATGGGGGCCAGCCACCCTGCCAATCACCTGTAATAAACTGCAGCGGCCCCCCACAGGTAACAGCTCAACGACCCCTAATCATCATAGTGTCTCCTGTAATTGGAGCCCTGGGGGTGCGCTGGACCGATGCTGATTGCGATTTGTCCTGGCATTGTTCATGAGTTCATCCATCTGCTGCGAGCTTTGCTCTGCGGACGGTTTGATTCTTCTCTCCTCTCCTCTCCCCTGCTTTTCTGGTCGCTGCTACTCTTCTGCATCATTGCTTTGGCACAGCGT…
S2_24457207	T/C	2	24457207	CM007983.1	2:24458302	GTCTCCTGTAATTGGAGCCCTGGGGGTGCGCTGGACCGATGCTGATTGCGATTTGTCCTGGCATTGTTCATGAGTTCATCCATCTGCTGCGAGCTTTGCTCTGCGGACGGTTTGATTCTTCTCTCCTCTCCTCTCCCCTGCTTTTCTGGTCGCTGCTACTCTTCTGCATCATTGCTTTGGCACAGCGTATGAAATTATTGCGGATCATGCGCTCGTGCTTTAGCCGTTGTTAATCATGGCAAGGGACGCTGCAGCTTTTGACCCTGGAACTGTTCTAGGAGACATTCATTCACATGGAGCCTTTTTTTGCTGACTGATAGAGTGATGGCCTGATAGGTGATTCTTTGGCATCTTCAGTTTGGCCAGCTGATTCGGTGAGGTTGAAAAGATGCAATTTTG…
S2_24457252	A/T	2	24457252	CM007983.1	2:24458347	TTGCGATTTGTCCTGGCATTGTTCATGAGTTCATCCATCTGCTGCGAGCTTTGCTCTGCGGACGGTTTGATTCTTCTCTCCTCTCCTCTCCCCTGCTTTTCTGGTCGCTGCTACTCTTCTGCATCATTGCTTTGGCACAGCGTATGAAATTATTGCGGATCATGCGCTCGTGCTTTAGCCGTTGTTAATCATGGCAAGGGACGCTGCAGCTTTTGACCCTGGAACTGTTCTAGGAGACATTCATTCACATGGAGCCTTTTTTTGCTGACTGATAGAGTGATGGCCTGATAGGTGATTCTTTGGCATCTTCAGTTTGGCCAGCTGATTCGGTGAGGTTGAAAAGATGCAATTTTGACATCATCTGGTTGTGCTTGCACCTTGCTAAGAGTGTCGTCGTCG…
S2_25720473	T/C	2	25720473	CM007983.1	2:25721633	AAATGTATAATGATATATGCACTAACTTCTAAAAAAACAACTCGTATACAGCACAGCTACAGCTTAAAGGAAAGATTCAGGCACAAATTATGATATATACAAAAAGAACTCATATTGGATGTTTGGAATGGCTCATAGATCAGACATCAGAGCAAAGTAAATCATGGTCCATGGGCATGACAACACATACCTGCAGGTACTTTGGAGCTATCCATGGATGGAAGGCACAATCCAATGGGAATGGTCACTAGCTGTGGCGCCGCAGTGGAGTTTAATGTATTTACACTGCATCCCCTGTTACCATTAGCTTGAGATAATTCAGGGCTCTGCAGATTCCGTGAACTTAATGTTAGAACACTGAAGCTAGTGAAGCATATTATGATCAAAACTGTAGTAATT…
S2_25720524	C/T	2	25720524	CM007983.1	2:25721684	CACAGCTACAGCTTAAAGGAAAGATTCAGGCACAAATTATGATATATACAAAAAGAACTCATATTGGATGTTTGGAATGGCTCATAGATCAGACATCAGAGCAAAGTAAATCATGGTCCATGGGCATGACAACACATACCTGCAGGTACTTTGGAGCTATCCATGGATGGAAGGCACAATCCAATGGGAATGGTCACTAGCTGTGGCGCCGCAGTGGAGTTTAATGTATTTACACTGCATCCCCTGTTACCATTAGCTTGAGATAATTCAGGGCTCTGCAGATTCCGTGAACTTAATGTTAGAACACTGAAGCTAGTGAAGCATATTATGATCAAAACTGTAGTAATTCTGTACATGTAATAAGGAAATACAAACTACTCATGAGTCATGACCACAAGA…
S2_25720533	C/T	2	25720533	CM007983.1	2:25721693	AGCTTAAAGGAAAGATTCAGGCACAAATTATGATATATACAAAAAGAACTCATATTGGATGTTTGGAATGGCTCATAGATCAGACATCAGAGCAAAGTAAATCATGGTCCATGGGCATGACAACACATACCTGCAGGTACTTTGGAGCTATCCATGGATGGAAGGCACAATCCAATGGGAATGGTCACTAGCTGTGGCGCCGCAGTGGAGTTTAATGTATTTACACTGCATCCCCTGTTACCATTAGCTTGAGATAATTCAGGGCTCTGCAGATTCCGTGAACTTAATGTTAGAACACTGAAGCTAGTGAAGCATATTATGATCAAAACTGTAGTAATTCTGTACATGTAATAAGGAAATACAAACTACTCATGAGTCATGACCACAAGAAGCAAAGAA…
S2_26990487	G/A	2	26990487	CM007983.1	2:26991679	CTCACATGCTTCCATTAAATTCTCAAGTTACAGAAAACAACTGAAATTAATAATAAACATGACGAGTTAAATCACTAAAGTTCCTATTTGCAGCATCAACTCAAAAGCATTCTACAAGTAAATGGTCCTGTAGAAGCTATGTTGGCCAATCAATGTCCTGCAGTACTTGTCACTGTGTAACACACTGCTGACCAATCAATATCCTGCAGTACTTGTCACTGTGTAACACACACCGCCGCTCTAAGCTGCATGAATAAAGCATATCAGCTAAGACTGAGATTAGGAATTTCATGAATAAATCCCCTGCATTCAACCACAGACACAAAGAAAAGAGTTATGCTGCCAAAATCATACTAGCACCTCTGACTTTAACTGAATTCAATGTGGATACATCAGAAA…
S2_28091095	C/T	2	28091095	CM007983.1	2:28092350	CAAAGACAGCCTATCAAAATAGGGAGCATCGGTAGTAAAACCCTTACGAGATCTCAAGTTGATACCGAATTGGCACATATGGCGACAATGACTGCTGAGGAAGCTTCAGCAGCTGCTGCTCGTGCAGTTGCTGAAGCAGAGGCTATCATGGCAGAAGCTGAAGCAGCAGCAAGAGAAGCAGAGGCTGCAGAAGCTGAAGCCCAAACTGCACAAGCCTTTGCTGAAGCAGCGCTTTTGACACTGAAGAATAGAAACACTGCAAAATTGGTAATAGTTCTAGTCCATGGATCCCTTATATGTCCTATTATCCTTACACATGTTGAACTGGGCTTCGTAATACCTTCTGCAGCTGATTGGTTGCTCAAAGAAAATCCTGAACTATCAATTTCTGTATATCCA…
S2_29696055	A/G	2	29696055	CM007983.1	2:29697352	TGACTTAAGGGATGTATGAATGGAGTGATGTAGGCTTCTACAGCTCATGTTTTGAACTGCAAGGGGCACCTTTTCCCAGTTTAATTGTTTGTGATGGAGCTGAAAGGATTGCATGTTCTTGTGCATTTGCAGTTGGCACTCTCTCAGAATCCTGCAGGTTATGATAAGTTATTTTTGTTTCTGACAAAACATGTCATATAGAGAGGTTAAAACTGCAGTATGCACGATACTTCCACAATCTTCAGGTGCCAGTGTGCTACCTGTTGCACGAATTTTCTTGATGTGACTGTTGAAATATAATTTCTTCTATTTTCTGAAGTCTTCAACAAACAGTTAAACTGAGATATTTTTTTTAGAAATTGGATAATTAAATCCGGCCTCTACATCTGAAGATGTACA…
S2_30484112	G/C	2	30484112	CM007983.1	2:30485457	ACTGCTGCTACTCTTTATTTATTTATTTATTTATTTTTAAGAATGCATGGCTGCAGTAGTGTTAGCTTTATGGGACTGATTGGGAAAATTAACCAGGCACGCCCCCACGCGGCAATAATTCAATGATATGACCTTAAGAATATCAACTCAGGAAAAGAAATGTTTCTGCTGGAGCGAAGCAAGCTACTAGCTGACATCTAGGTAATGTGTTTTACCTGCAGCACATGATCTGTCTGCCGTCGTTCCCTTCACTGTTCGATACATCTGCGTCAAGTAACATCAAGAGCAAATAAGAAATTAAAGCAAAGTCAGGGGAAGATTATATTTTACCGGGGCCACCTTCGATCGGCTGCCATTTTGTTTACTCTTGCAAATGCGCTAATTGTATATAGTATGTTA…
S2_31439823	A/C	2	31439823	CM007983.1	2:31441201	GAAATGGCTGCCAACTCCTGCCACTTTGGTGACTCTTGCTTACCACTGTGGGTCACCGCTGTGGCAAAGAATGAGCTTCTTGATGGCAAAGAGCCTGTCCAGGATGAGCAAAGTGAGCAGGCTGCAGAGGGTGAGGACTCGCCATCATCCAGAAAGCTAGCAGAAATGATGGTGATCCTCTTGAAGAAAGGAAGCCCTGGCATCCTTGACTGCGTGGGCAGAATTCTCCTGTCCACCATCCAGTTAATGTTGCAAAGATCAGAGTACGACATTGTCTTGGGCATCACTCGTTTTGTTTGTACCAGGTTGCTTGGGAATACCACATCAGCATTGGAAAAGCTGCAGCTTTCCCACGACTCCCTTCGTGAGAATTTCCTGGAGATCAACAGGTATGTCAGG…
S2_31870252	T/C	2	31870252	CM007983.1	2:31871685	CCGCCACCGTCCTCCTCATGCTGGTCCTCACCGGCGGGTGCCTGGCCATGGCCTCCGCCGTTCCCGTCGCCAATGGTCGCCGTCTGCAGCAATTTGCTGCTATCAGCGGCAGCCAGCTGACGAGCCGCCAGCTGCAGGCACTTACGTCTGGTCTTGAGGAACTCAAAGACCAACTGCAGGTCCTGTTGCAATCTGTTCCGCCGCAGGACGATCTGCTAGGCCAGCTGCAAAAAGTTGCGGCAAATTTCGCCGAGGCCCAGGGCCAGCTGCAATCCGCTGCGAATGGCCTTCAGAGCCTGCAGTTGCTGGGCCAGACGCAAGCAGCGACTGTTCTTGAGAGCCTGCTGAGCCAGATCGCGGCGAAGCTGGACTCGCTTTCGAAGAAGTTCCAGAACCCGT…
S2_31896855	T/A	2	31896855	CM007983.1	2:31898288	GAGACCCAACAATGGCGGTTGTGGCGTCAAGCCGGATGATGGTCTCCGCCACCGTCGTCCTCACGCTGATCGTCGTCACCGGCGGGTGCCTGGCCATGGTGGCCTCCGCCGTTCCTGTTGCTAATGCTCGTCGTCTGCAGCAGCAGATTCCTCGCAATGGTGTCGCGGTAAGCCGGTAACCAACACGCAGCAGCAGCAGCAGCTGCTGCAGGCACTTGCGGTCCATCTTAAGGACATCATCATGCAAGTGCAGCGCCTGATGGAAGGAATTACTGCGCAGCCTTCGGGATCCGCTGAATCAGGTGTTGCACCAGCTGCAACCACTTGTGAGCACTATATCCGCAACCAGCTGCGAGAGCAGAGCAACGACAGCAGCGGCGGGGTGACGAGGAACATGCG…
S2_33741199	T/A	2	33741199	CM007983.1	2:33742745	ACGCCAATACTCTAATACCCAAACAAACTCTCATAGAGATCATGTGAAACAACTTTTAGAGATTATTTTCCAATCAAACTAACTAATTAATAAAAGTGTACTAGAAAGAACTAATATGCTCTCGATACCTCTTCAGCCCTTTCTTTCCAAAAAAGAACACGAGTAGCCGAATACATTTTCTTTACTGCAGATCTCTGTTAATGATGTTTACATTTAGTTCGACCCTTCATTTAGTCAACATCTTGCTTAATTATTTCAAGAATGTTTTGTGCGTCTTCAGATTTTTGGCTGGTACGGACACTTGGTTCGAGAGGCAGCAGCAGGAAGAGGAGATGCAGCGGCTGCAGCAGAGCAGAGCAGCGTGCAGCAATGCAAGTAGCAGAGATGCATGGCTGCACA…
S2_33850361	T/C	2	33850361	CM007983.1	2:33851907	TCCACTGTGAAAAGACAATCAATCTAGTGTGCAAAAATCTCGTCCACGTTTTCTTCAGTTTCTCTACACGGAACAATCAACAGGTTCAGAGTTTAAACATCCTTCTAAAGGCAGAGGTGGTCACGGTGGCAGCATGCAAACTAACAAAAAAACGTGAACCAATCTCAACTCGCAAGCATCTGCAGAATACACCACGATGTCGTTCGTACTGAATTTTCAGCGTATCTGCAGCTATCATCATGGCAATGTATCTCCCTCGTTTATTTGTTCACAACATATATTTATACCCTTGTAGTACTGTAGTTGCCACCTCCTTCAATTTTCTCTCTTTATTATATATACTGCAGCCATGTGGATCCGCAACCCACACTTATGCCACACAATTTCTTCCCAAACATT…
S2_33850372	C/A	2	33850372	CM007983.1	2:33851918	AAGACAATCAATCTAGTGTGCAAAAATCTCGTCCACGTTTTCTTCAGTTTCTCTACACGGAACAATCAACAGGTTCAGAGTTTAAACATCCTTCTAAAGGCAGAGGTGGTCACGGTGGCAGCATGCAAACTAACAAAAAAACGTGAACCAATCTCAACTCGCAAGCATCTGCAGAATACACCACGATGTCGTTCGTACTGAATTTTCAGCGTATCTGCAGCTATCATCATGGCAATGTATCTCCCTCGTTTATTTGTTCACAACATATATTTATACCCTTGTAGTACTGTAGTTGCCACCTCCTTCAATTTTCTCTCTTTATTATATATACTGCAGCCATGTGGATCCGCAACCCACACTTATGCCACACAATTTCTTCCCAAACATTTCATATTTCCT…
S2_34329859	T/G	2	34329859	CM007983.1	2:34331413	AAAAATTAGTTCCCAGTAACCATCTCAATCACTGATTCTTACATCAGTTGTTCCCTAACGGATGCACATAAATTAGTCAACTGATTTGAGCATGCTATGCAACCAAAATCAAAGACATGACATTTAGCATTGATTTGATCAAGGAATGGACTGAAGATAAGATAGTCTTACCATTGTTTTCCTGCAGGTACAACATGCACGATGGAATTCACAGGATTGGACGACACCCGGACGTGACGACTGACCCAGAGATGGAATGGCAAACTGAGGCGTGTGAGCACTAGGAAAGCTACGATGAACGATGCAACTGTCTCACGGGCTCTTGGGTTGTCTTTGGCCTGCAGTTTCAGGCAGGTGTGCCGAGGAAAGCGAGAGCCGAGAGCGAGTCAATGTCAGCTT…
S2_34329901	G/A	2	34329901	CM007983.1	2:34331455	ATCAGTTGTTCCCTAACGGATGCACATAAATTAGTCAACTGATTTGAGCATGCTATGCAACCAAAATCAAAGACATGACATTTAGCATTGATTTGATCAAGGAATGGACTGAAGATAAGATAGTCTTACCATTGTTTTCCTGCAGGTACAACATGCACGATGGAATTCACAGGATTGGACGACACCCGGACGTGACGACTGACCCAGAGATGGAATGGCAAACTGAGGCGTGTGAGCACTAGGAAAGCTACGATGAACGATGCAACTGTCTCACGGGCTCTTGGGTTGTCTTTGGCCTGCAGTTTCAGGCAGGTGTGCCGAGGAAAGCGAGAGCCGAGAGCGAGTCAATGTCAGCTTGCAGTATGAGACTATGAGTTGCCCAGTGGTGAGCGAACCTGA…
S2_36068666	C/G	2	36068666	CM007983.1	2:36070298	ATTCGAATCGAATAAATCAGAATTCCATAGGAGAACATCTATGTTTCCTGCCAAGACAAGTGATACATACATCAAAAAATTCATACCTCACAACATATGTGCTGTTTTACCATGACACATGATAAAAAATAATGCCATTGCATGTTGTGATGTTTTGACCTGCAGATCCTGTACTTTGTTGGCTTTGGATTGTTCTGCCTCGAGACTTTGCTAAGCTTGTGGGTCATTCAGGTGAAGTAATTGCTAACTACTGCCCCCTCATTCATCTCTTGATCCTTCGCTTGGTTCCTGAACTGTAAGCTTTGTTGCTGCCTGCAGACTGTTTACCGGTACTTCAGAGGCAGTGGGAAAGAAGCGGAGATGAAGCGGGAAGCGGCACGTGGTGCGGCGAGGGCAGCA…
S2_36117703	A/G	2	36117703	CM007983.1	2:36119342	CGTTCACATGGTATTCTATAAGCACTAAAGCTATCTGGCTATAATTTGATCTGGTAATACTAGAAACGTTTACAGCACATCTGGATCTGGTCCTACAATCATAGTGCCTGCGCGCATTCCCCTGTCACAGCACTAAGTGATGACGACTGCACTAGATGGCAGCGCAAGCTCTGTTCCTCAACCTGCAGGTTAAGATCAACAAGGAAAACATTGATAAGAACCAGTGCTACCAAAATAAACGCAAAGCATAAGGGAAAAAACTCAGTAATAATTGGTGCTAACAAAATGAGTGCAAAGCATTACGATCCGCAGTAACAATGCTAGTACCTGCAGTGCAGAGACCCGGCCAAGCAGCTCGAGGCACTCCTGCAACAAAGCTTTCTCTTCACTCGCAACACG…
S2_36771950	G/T	2	36771950	CM007983.1	2:36773607	AAATATTTTCATCCCTAAAACACAATTTGGTCCAGCAGTGTCCCTATTCTCCTTCCCAACTCGTGGGTCCCACCTATGCCACGTCATCCTCTCCTTCCCCTCCCCAAATCTTCCATGGTTCGGCGGCCGCCCGCACCACATTGAATCGAGCTACATGCCTACACTGCCCTGCCGCTGTAGAATCGAGCACCACTACAGCTGAATCGAGCACCGCCGCTGCTAAATCGAGCATCGCTGCAGCTGAATCGAGCTCCACCGTCGCCGTGTTGAGCCCCGACCACTGAATCGAGCCTGCCGACCGCAACATCTAGCTCCAGCGCTGCCTCAACGACGTCCCCCGTTGTCACATTTGGGGAGCGGAGGCCGCGCTGCCGAGCGCGGAGGCGATGTGGTGCAAGG…
S2_37107227	G/A	2	37107227	CM007983.1	2:37108887	AAAAATCTAATACAGCTTTACGGTGGAATTGTTCCCTAATGCAGCTTGGCATGGGTAGCGCGGTGGAGACGCTGTGTGGCCAAGCTTATGGCGCGCTCAAGCACGACATGCTGGGCATCTACCTGCAGCGCGCCACCATCCTGCTCATGGCCACCGGCGTCCCGCTCGCGGCCATCTATGCCTTCTCCCGCCCGATCCTCATCCTCCTCGGCGAGTCGCCGGAGATCGCGTCCGCCGCCGCCGTCTTCGTCTACGGCCTCATCCCTCAGATATTCGCGTACGCCGCCATCTTCCCCATCCAGAAGTTCCTGCAGGCGCAGAGTATCGTGGCGCCCAGCGCCTACATCTCCGCCGCGACGCTCGCGGTCCACGTCGTCCTCAGCTACCTCGCCATCTTCC…
S2_37252116	T/G	2	37252116	CM007983.1	2:37253776	ATGTTGTTACGGATGATGTTTACTATGTTCCAATTTGTTGTTCTCGCATTTTGCACATTAAATATTTCCTCCAAATTTAACAGTACTTTGACTTAGTTCTCCACGTAGAGATGTGCAGCCAAACGTGGTTTTGCTTGTAAAACCAGGGGTGCAGCTAGTGCGAGACTAGTAGGGGACTCCTGCAGACTGACAGCGTCGATGCCTGGAGGCTTCGTCCAACTGAATCCCTGCAGAAGCCTCGCGAACAAGACCATGGTGAAGGAGGTGCCCAGCGACACTGCAGGGCAGCCTCTCCTCCCAGTGCCGAAGGTGATGAATCGCAGGTCCGGCTCAGCGAGGACGACGACCGCCGCCGCGCCATCGTCTAGGTGGCGCTCAGGCCGAAACTCCAGCGGCTCC…
S2_37252137	A/G	2	37252137	CM007983.1	2:37253797	ACTATGTTCCAATTTGTTGTTCTCGCATTTTGCACATTAAATATTTCCTCCAAATTTAACAGTACTTTGACTTAGTTCTCCACGTAGAGATGTGCAGCCAAACGTGGTTTTGCTTGTAAAACCAGGGGTGCAGCTAGTGCGAGACTAGTAGGGGACTCCTGCAGACTGACAGCGTCGATGCCTGGAGGCTTCGTCCAACTGAATCCCTGCAGAAGCCTCGCGAACAAGACCATGGTGAAGGAGGTGCCCAGCGACACTGCAGGGCAGCCTCTCCTCCCAGTGCCGAAGGTGATGAATCGCAGGTCCGGCTCAGCGAGGACGACGACCGCCGCCGCGCCATCGTCTAGGTGGCGCTCAGGCCGAAACTCCAGCGGCTCCGGCCAGACCTTGGGGTTCTTC…
S2_37252157	A/C	2	37252157	CM007983.1	2:37253817	TCTCGCATTTTGCACATTAAATATTTCCTCCAAATTTAACAGTACTTTGACTTAGTTCTCCACGTAGAGATGTGCAGCCAAACGTGGTTTTGCTTGTAAAACCAGGGGTGCAGCTAGTGCGAGACTAGTAGGGGACTCCTGCAGACTGACAGCGTCGATGCCTGGAGGCTTCGTCCAACTGAATCCCTGCAGAAGCCTCGCGAACAAGACCATGGTGAAGGAGGTGCCCAGCGACACTGCAGGGCAGCCTCTCCTCCCAGTGCCGAAGGTGATGAATCGCAGGTCCGGCTCAGCGAGGACGACGACCGCCGCCGCGCCATCGTCTAGGTGGCGCTCAGGCCGAAACTCCAGCGGCTCCGGCCAGACCTTGGGGTTCTTCCCCAGCCCGATCCGGCTTAC…
S2_38754373	G/A	2	38754373	CM007983.1	2:38756100	TATAAATATTGTTACACGTTCTATGCAGTTGGAAAGTAACATCCGTGGTGTAGCATTTTCTGAAAGCTGGCTGAATCCAATAGATGACTGGCATGTGGTGTCTCCTAGTGTATCGGTCAGAGCATCATGTCCTGCAGCATACCAAAAACACGTGGTTGGTGGAAGGCAGTGTAGAAGGCATTTGTTAGCATCTGAATCTGGTACTACTATTGATGCTGACAACAGCTGGACTTGGTGGAGTGGCGGAAGTATTTCAAAACGTATTCTGCAGAGGGGGGCTCTTCAAAGGTCATACATAAGAAAAGCTGCTCGGCAAGGTATTGTGCATTTTTACTATTGCTACTTGCTACTGTTATTACTATTTAATCTTCTATGAGTCTCCAGACATGTACAATCTGA…
S2_39354936	A/G	2	39354936	CM007983.1	2:39356676	CAGCAAATGTGTGTGCTGGTGGAACCTATACTATAATGTTTATGATTATTTGCTCTGAAAGATCAGACGACAGATAGACACCATTGTCACAATATTATAGAGTACTCATCCAAGACCCTAGCGTACTTTTGCCTTTTTTCCGGTGCTCATCCTCACCCTTGACGATAATTCTGCAGTTTTTTCCCCTGCAACCATAAGCCGCAAACCCTGCAAACAAACTAACCCTTTTTATCCACTCTGCTGCAGCTTCCTGTTTTCCGCTGGGCTCCTCTACGAGGTTGACAAGCTCTCGGGCATGATCCTTGCGAGGAGCGAGTCTAAAGTGAGGCGGCATTGAAAACAGGAGCGAAGATACTGATACATGTATGATGACTCGTTTGCAGATCGAACGGAAATCTC…
S2_39630840	A/T	2	39630840	CM007983.1	2:39632606	AAACTGAGTTCCGTTACAGCCTTCCGATGTTGCTCTTATTAAGCATCCTAGTGGGAAGAAGGATTGGGGCCATTTTGTTCTCTGATTTGCTTCTATGGTCTTGTTGTTTTCTAAGGGTTCAAAGGCTCATCTTCTGCAGTCATCTCTACCGCTTCTGCAACAAATTTTATCCCACAGTTAAAATTAAAATGACCTGCATCAGATTCAGGTGGGAAGATGAACACTATTGTGGAAACATAGAACAAGGTGAACATACTTGTTGACTTGTGATGATCAGAGACAACCATTAGCCGCCTCTGCAAGATTGCTGCCATGCAAAGGAAAATGGAGCACATGCCAAACATGACAGTGATCGGGAATGCATTCACCTGCAGAACAACATTCATAAGAAAAAATATT…
S2_39630852	G/A	2	39630852	CM007983.1	2:39632618	GTTACAGCCTTCCGATGTTGCTCTTATTAAGCATCCTAGTGGGAAGAAGGATTGGGGCCATTTTGTTCTCTGATTTGCTTCTATGGTCTTGTTGTTTTCTAAGGGTTCAAAGGCTCATCTTCTGCAGTCATCTCTACCGCTTCTGCAACAAATTTTATCCCACAGTTAAAATTAAAATGACCTGCATCAGATTCAGGTGGGAAGATGAACACTATTGTGGAAACATAGAACAAGGTGAACATACTTGTTGACTTGTGATGATCAGAGACAACCATTAGCCGCCTCTGCAAGATTGCTGCCATGCAAAGGAAAATGGAGCACATGCCAAACATGACAGTGATCGGGAATGCATTCACCTGCAGAACAACATTCATAAGAAAAAATATTATTGACAGGTAT…
S2_40465914	T/C	2	40465914	CM007983.1	2:40467726	TCGAGGCAGCCTCTGGCTTGAGCTTCCTCAAGCTTGAGGCCAAGCCATCCTCATACGACGTGAGCACCTCGGTGAGCTTCGGCGACATGTGGGATCCTCTTGGAAGGATCATCCTGAAGGGGTTCCCGACAGGGAAGAAGGACCTGTGCCCGTCGTGCGCGCGGCTCATCTCCACTGCAGTCAAAGCAAAAGCTTCAGTTCAGGAATTCACAGCACAAACACAATACTAGAGCAGAAGCAAATATTTACACCACGAAATAGCATAAGCGCTATCTATGCTATCTATGGATATAAACACCACACGTGATGCTAATAACCTAATACAGTAGCACTCTACAACAACAACAACAACAACAACAACTTAGCCTTTTGTCCCAAGCAAGTCGGGGTAGGCTAGAT…
S2_40536311	T/G	2	40536311	CM007983.1	2:40538113	GCGCGCGGGCCCCGCGGAGGAGCGGGGCACAGACGTCAGCGTCACCGTTCCCCGCCACGTGGACCATGCGGTCCCCCCACCTCCGCGGGACGCCCCTGCAGCCTACGGCAGCAGCTGCGGCAGTAGAAAGGGGCCGAGGCCTCCCACCTCCTGCCGTCTCGCTTTAAAATCCCGCGACGCCGTGGCCGCTCACCTCTTTTGGAGCAGGCCATGTGAAGCCTCTGACCTCCCGATACCTTCCCTCTCCGCTCGCTCCCCCTTCCCTTCCCCGTGCTGCAGGCAGGCAGCAGGCTGCGGCAGCAGGACACCGCGCCAGCGTCGCCTCAAGCGGGGGGAGGCGAAGCTTCCGCGAGATCCGCGCGCGTTCGCGCGATGTCGTCGNNNNNNNNNNNNNNNNNN…
S2_41635254	A/T	2	41635254	CM007983.1	2:41637101	GGGTGTTAATTCATGTGTAGGTCTGATGGTGAGTATAGTGTTTATAGTTAATTCATATTAACTTTTAAAGCTATTGGTGCTGCAAATTTCTGCTTCTCATGGAGGAGACAACATCAAAATATAACGCTAATGGCATCTCCCAACTCCTAGATTTTGAATATTTTTCATTTTTTTCAGTAAGGAACACCTGCTCATCACTCAGTTTCTTTTATCAGTTATTTCCTGTAACTGCAGCTGTTATTTGTTTGTCTTGATCACAAAGGTTGAGCAAATTATTTGCAATGTGGAGGAGGAACTGGTATAGTATTTAGTATATTGCCATTCGCTTTATTTCCTTTAGTTAAGTTCCCTGGTAAGGGGATGAGCAATTTATTTTCCAATATGGACCAATCTGGACTT…
S2_41715570	A/G	2	41715570	CM007983.1	2:41717420	CACTCATCACCGGCAATGTCCCGCAGTCTGAATTCCCAAACAGCGAGGACTCAATGCCAGGATGGATCAGCTGTTTGTACTTCCGGTCGCAAAATTGGGCAAACTCACAATCTGGGCTTGAATTCATGAGCTCTATGGGGTCTGCATCTGAGTGCTCGATGAATTGCTGCAGCGACTCGTTCCGGCGGATTGCCAACTCGATTCCTTCAAGCTCTGCGGTGTCAGCTGCAGAGCCGAATTCGTAGGAATCGAATCCGTCGAACATGGAGAGGCAGACGCGGGAGAGCAGGGCGTAGCGGCAGTGGCCGGCCTTGGAGTAGGAGACGTCCGGGTAGGCAGCTGCCGCCGCAGCGGCCAGGTCCCACCCGGCGCACCGGAGGACCTCGGCTAGGGCGCGGG…
S2_41903186	G/C	2	41903186	CM007983.1	2:41905056	GTCGGTACTACACTATGCAGTGCCCCCAACGTCAATCTGCTGTGATCTGTTACGAGAGCTACAGTAGCAGCTGGTTTATTGCTGCTAATGCTTGGTCACGCCAAATGCGGAATGACATAGAATTCGCCTCTAAACACAACTTCGCTCCTTCCATTTTTGAGATCACATTGAATCCATATCCCTGCAGAAAGTGAAGATCCGGTGAAGTTTTATTTAGGTCACTTGATGTTTTTATAATTTTGCAAAGTAAATACACCAGATAGCACAGAGCTTTGTAGAGCCACAAAAGTCGAGCACAAGGTCGTGAGAAAAGCTGCAGGTAGAGCGCTCCTATTAATCGTCTCGGCACGGACGGAAAGCAGACAGTGTACCAAACGTCCGAAACGCGTGTTCTGACCA…
S2_41903242	C/G	2	41903242	CM007983.1	2:41905112	AGCTACAGTAGCAGCTGGTTTATTGCTGCTAATGCTTGGTCACGCCAAATGCGGAATGACATAGAATTCGCCTCTAAACACAACTTCGCTCCTTCCATTTTTGAGATCACATTGAATCCATATCCCTGCAGAAAGTGAAGATCCGGTGAAGTTTTATTTAGGTCACTTGATGTTTTTATAATTTTGCAAAGTAAATACACCAGATAGCACAGAGCTTTGTAGAGCCACAAAAGTCGAGCACAAGGTCGTGAGAAAAGCTGCAGGTAGAGCGCTCCTATTAATCGTCTCGGCACGGACGGAAAGCAGACAGTGTACCAAACGTCCGAAACGCGTGTTCTGACCACGGAGCGGTTGCTAATTATTGATATGCTTGGGTGCTCGAGGAGATCCAGCTACGCC…
S2_41903244	G/T	2	41903244	CM007983.1	2:41905114	CTACAGTAGCAGCTGGTTTATTGCTGCTAATGCTTGGTCACGCCAAATGCGGAATGACATAGAATTCGCCTCTAAACACAACTTCGCTCCTTCCATTTTTGAGATCACATTGAATCCATATCCCTGCAGAAAGTGAAGATCCGGTGAAGTTTTATTTAGGTCACTTGATGTTTTTATAATTTTGCAAAGTAAATACACCAGATAGCACAGAGCTTTGTAGAGCCACAAAAGTCGAGCACAAGGTCGTGAGAAAAGCTGCAGGTAGAGCGCTCCTATTAATCGTCTCGGCACGGACGGAAAGCAGACAGTGTACCAAACGTCCGAAACGCGTGTTCTGACCACGGAGCGGTTGCTAATTATTGATATGCTTGGGTGCTCGAGGAGATCCAGCTACGCCAC…
S2_42467168	G/A	2	42467168	CM007983.1	2:42469046	CGACATTCTATCATCTTGTTACTGGAACATAAAGGCATCAAACAGCCAAGATCATGGTCTCAATAGACTAGAGTTCTATCCACTGGTCTCAAATTCTCAATGCAGTCGAGGATTATTTACAACTTCTGCAGGTCAAATAAATTTCAGTGAAATATACCTTCGAACCAATTTGAATAGCCCCAGTTTCCAATTTTCCAAAAACTGCCAACTGCCCTGTTGTCTGAGACTTGATAACATCACAGATCGGAAGAATGAGGGGCTTTGTAACATCCCGAGAAGGAAGCTGCAGTGAATCTATAGCATCCAAGAGACAGAACCCTTGATACCTAAAAGAGTTCAGATAGATTTAAAATTGTGAAGACAATTTACTTTGGTTCAGATACATAGTTTACCCCCACA…
S2_43224341	A/G	2	43224341	CM007983.1	2:43226254	AGAACACCAGAATGAATAATCACTGGCATCAGTCAAGCTATAGGGATTACTAGGACTACAAGCTCCATTGGAGTTTAAGCATCAGACAAACCCATCATGCATCCAATCATTGGACGGATCCAAACTTGGAGCATGGACGCACCAGCGAACATTATTGAAGACCAAAACGAAACGAAACCTGCAGCCCTTTCAGATGAGCAAAATTCAGAATCAGTTTTTACTTTGCCTGGTTGGCTTGAACTCAACTCCCCCCATCCACTCCATCTTTGCCGCCTCCTCTGCAAAATGATCTTCTGCAGGTCAATGGAGATTCTAGCATGGCGCATGCTGCTCATCTTGGGATGCCTACTTACTTGCTGCAGAGTTTGCCAGTTTCAGTCCGGGAGGGCGCGGCGAGCG…
S2_43224355	T/C	2	43224355	CM007983.1	2:43226268	AATAATCACTGGCATCAGTCAAGCTATAGGGATTACTAGGACTACAAGCTCCATTGGAGTTTAAGCATCAGACAAACCCATCATGCATCCAATCATTGGACGGATCCAAACTTGGAGCATGGACGCACCAGCGAACATTATTGAAGACCAAAACGAAACGAAACCTGCAGCCCTTTCAGATGAGCAAAATTCAGAATCAGTTTTTACTTTGCCTGGTTGGCTTGAACTCAACTCCCCCCATCCACTCCATCTTTGCCGCCTCCTCTGCAAAATGATCTTCTGCAGGTCAATGGAGATTCTAGCATGGCGCATGCTGCTCATCTTGGGATGCCTACTTACTTGCTGCAGAGTTTGCCAGTTTCAGTCCGGGAGGGCGCGGCGAGCGAACCGTCGCGGAAG…
S2_43224367	C/A	2	43224367	CM007983.1	2:43226280	CATCAGTCAAGCTATAGGGATTACTAGGACTACAAGCTCCATTGGAGTTTAAGCATCAGACAAACCCATCATGCATCCAATCATTGGACGGATCCAAACTTGGAGCATGGACGCACCAGCGAACATTATTGAAGACCAAAACGAAACGAAACCTGCAGCCCTTTCAGATGAGCAAAATTCAGAATCAGTTTTTACTTTGCCTGGTTGGCTTGAACTCAACTCCCCCCATCCACTCCATCTTTGCCGCCTCCTCTGCAAAATGATCTTCTGCAGGTCAATGGAGATTCTAGCATGGCGCATGCTGCTCATCTTGGGATGCCTACTTACTTGCTGCAGAGTTTGCCAGTTTCAGTCCGGGAGGGCGCGGCGAGCGAACCGTCGCGGAAGGGGACGACCGAC…
S2_43326485	C/T	2	43326485	CM007983.1	2:43328410	TCCTCCCTCGCCGGGTCGTTGTCGGCGATGGGCATCGTTTCACGGACGGGAATGGCCTTCTCGATGGCCTTGACGACCTGCAGTTGTCATTGAACAGAACAAGAAAACATTTCCACGATTTACTCGGCTGCTCTTCTTTTCAAGAGAGATCCATCAAAGTTCCCAAAAATAAAAAAAAAGGAGATCCATCAAAGGAAGGGCGATGCTGGTAAGAATAGATTGCATCCATGAAAAGACCAAATGAAATGCAAATGCTCTGCAGGAGTGAAGAAATACAGGTGCTCTGTGTAGTTGAGAAGAGTGCAAATATGTTTTCAAAAGTAAACAAACTTCAGATTGCTTCAAGAAAACAATGCCCATGCCTGGATCTGGATTGTGGAAGACAAAATTGTTTACTTC…
S2_43391557	A/C	2	43391557	CM007983.1	2:43393482	GAGGGACGCCTACCGGATGTTCATGGATCTGTAGGAATGGAGTCGTCGAGAGGCCAAGTACGGCTGAGAGAACTGAAATTGCTTGCCAATTTGTGATTGGACCAGCAGGAAGGCATTGATGCTATTCAAAATTGATAAAAGCTCTGATGAGTTCTGATCCTGTGGAAGTTTTTGCCGGTGGCTCTGCAGTCTCAAATTATATATTTGGAGGAGGATTGCACAAGATCAAGTTGATTCTCACTGGGTTCTGAAAAGAATTCCACATTCCAAAAGCTGTCTTTTTTAAGAACGAGAGCTATTTCACTTAACTGCAGGATTACAGTCTTTGGTTGCTGCTTCCTCAAGCCACTGTCATTTCAAAAGCTGTCGATAAACGAGTAAATATTAAATACAGCTGGA…
S2_44421598	C/G	2	44421598	CM007983.1	2:44423572	AAGAACAATCTCAGATCGTTACCTCACAAGCCTCAGAGGCCTTCCCAAAGTAGACAGTTTTCCCTCCTGATAGAAGATACAGACAGTCAAAGAGCGTGAACACCTCACTGCTTGGCTGATGCACGGACGCAATGACCGTCCGGCCATCCCTGGCCAGCCCACGCAGTGTCTGCGTCACGAAGAATGCTGCAGCACTGCAACAAAAAAAGTTTTGTTGCAAATATGTTACTTTGACCAAAACTGACATGATAAATTACATGGGAAATGTAGTAGTACATACCTGTCGAGGCCACTGGTTGGCTCGTCCAGGAAGAGCAGCCTGGGCCTCATCAGTATCTCAAGGGCAATGCTGACCCTCCTCTTCTCACCGCCACTGATGCCCCTCAGGTGCCAATTGCC…
S2_44421654	C/T	2	44421654	CM007983.1	2:44423628	GTTTTCCCTCCTGATAGAAGATACAGACAGTCAAAGAGCGTGAACACCTCACTGCTTGGCTGATGCACGGACGCAATGACCGTCCGGCCATCCCTGGCCAGCCCACGCAGTGTCTGCGTCACGAAGAATGCTGCAGCACTGCAACAAAAAAAGTTTTGTTGCAAATATGTTACTTTGACCAAAACTGACATGATAAATTACATGGGAAATGTAGTAGTACATACCTGTCGAGGCCACTGGTTGGCTCGTCCAGGAAGAGCAGCCTGGGCCTCATCAGTATCTCAAGGGCAATGCTGACCCTCCTCTTCTCACCGCCACTGATGCCCCTCAGGTGCCAATTGCCGACGATGGTGTCGGCACAGTCCTGCAGCCCCATCTCGATGATGGTGCCCTCTACCA…
S2_44436590	C/T	2	44436590	CM007983.1	2:44438573	TTCCTCACACGTACACAGTGTCACAGTTACACTGATCTGCTGTCATAACTGGCCGTCCTGTTTGGCTGACTACCGAACAGTACAGACCCTCGAGTGATCAAAGACTGCACTACGATCCAGTGAAAATCCAAATCTTCGGTAAATTAAAGGATACACTCACGTAAACACACTGACACACACGTACGGCCTGCAGCCACGCATTCGATCGCCCTGTCTCGTCGCTCACGTACACCACCCCTGCAGCTGCAGGCATGTCTTGTGTACACATACTGGAGTACTGGATATAGCTAGTGTCTCCGGCATCCACGGATCTGTAGATCGACGTGGGGCTCCGGTTGCAGGACACGACACTAGTACTCCGGAAGATGGGATCATCGATCGGTAGCTTCGCGTGCTGAT…
S2_44436670	T/G	2	44436670	CM007983.1	2:44438653	TACAGACCCTCGAGTGATCAAAGACTGCACTACGATCCAGTGAAAATCCAAATCTTCGGTAAATTAAAGGATACACTCACGTAAACACACTGACACACACGTACGGCCTGCAGCCACGCATTCGATCGCCCTGTCTCGTCGCTCACGTACACCACCCCTGCAGCTGCAGGCATGTCTTGTGTACACATACTGGAGTACTGGATATAGCTAGTGTCTCCGGCATCCACGGATCTGTAGATCGACGTGGGGCTCCGGTTGCAGGACACGACACTAGTACTCCGGAAGATGGGATCATCGATCGGTAGCTTCGCGTGCTGATGTCACCCTGCAGTAGTCGTGGTGACAGTTGGGGTGGTGTTGCTGCTGCTGCTCACCTGCCAGCTGAACGGCTACCTGTGT…
S2_44991446	G/C	2	44991446	CM007983.1	2:44993437	AGTAAGTGTCTTGCTCTAATTTTCTCCTCAGGTCCACCACACATTGAAACAATTTCTCTGAACTCCGAATTGACAGTTTCACATATGACACATTGCTTCCCCTCGATTGCTTTCCCCAGCTCTACGAGTATTGGGAACTGCAGTTCGGATTGTGCCTACAAAGCAAACATGAAATAATTCAATACAAGATACAGTGCTTAGGATGATAAGACTTTTTTTTGTAACTACAGTTCTCTAATATAGCAATTCATTCTTTCTATTATCATGTATCAATTTGGACTGCAGAAACGTATTTCTAAAGATTCAATTAATGAAGTGCTTGATGTGGGGTTGACAACTTATCAACAGCATGTAGAATTGGGTTACGAAACACTAGCTTCCAGAATTGTGAAGTACAAG…
S2_45085001	T/A	2	45085001	CM007983.1	2:45086998	TCCCTCAACTATTTACTCACACTCCACGTTTCACTAACAAACTGATTTTGTGATAATGGTTACCTCATACTAGGATGTACTCCTATGTAGTTTTAGGTGAAGACATATATACAACTAGTTGGTTTTCAATTTTTCATGGCTATTATAGTAGTTTTCCGTCTATTTTCTGCAGAATTGCCATAGCTGTTAGTGGAGGGAGAATCTACGGGCGATAGACGCTTATGCAATTGAAGTCATTAGAAGAGGTTTTATTTGCCGGTCCTGCAAAAATATCTTCAATTCATGCTGTACATCAGTACATGCCGTAGTTTAGCTGCCGCTGTTACTTCAGTATGCGCGGTGCCTGCAGGAGACTTTGGAAAAGCATATTCCAAAACCAATGAGTAGGGTTTGACCTGT…
S2_45085119	A/G	2	45085119	CM007983.1	2:45087116	TTGGTTTTCAATTTTTCATGGCTATTATAGTAGTTTTCCGTCTATTTTCTGCAGAATTGCCATAGCTGTTAGTGGAGGGAGAATCTACGGGCGATAGACGCTTATGCAATTGAAGTCATTAGAAGAGGTTTTATTTGCCGGTCCTGCAAAAATATCTTCAATTCATGCTGTACATCAGTACATGCCGTAGTTTAGCTGCCGCTGTTACTTCAGTATGCGCGGTGCCTGCAGGAGACTTTGGAAAAGCATATTCCAAAACCAATGAGTAGGGTTTGACCTGTAAGGGCTAGCTCCTCTCCCGGACAGGACAGGATTATACTCCTCCGGCGTCGTTAAAGTGGGAGCGGTCAGTGTCATCCTGGTCGCATCGCATCATCCCTGTAGAAGCACTTACCTTCG…
S2_45365275	A/G	2	45365275	CM007983.1	2:45367292	AGGCATAATGTGCAGAAGACCAACTGGATGATGATTTATGCAGAAACAGAGAATCCAAAGAGATAACTGCATGCGTCAAAAATTCATCTGATATCTGCATCATCCAATACATCGCAATCGTAGTAACTCTACAGAAGCCTAAAAAACATCAGCAAGATGCAATTGCTGCAGAATCGATACCACTGCCTAATCAGTTCCAAAAACAACAGAAACCCATCGGAGAAGACCCAGTCGGTCTAACAGAATCGAAGTGCCCGAGCAGCTCCCTACGGGCTCAAGTCACATACCGAGCAAAAGATGTCATGAGACCTGCAGGCCTGGCACACGCAGACATGCCATCGCGGTTGAAGCTTCGCGGGCATCCGATAGTGGCCGCAGGCGGGGCACCTCAGGATCTCG…
S2_45367128	G/A	2	45367128	CM007983.1	2:45369145	GGGGACCACCTGGGCTGATGCTGAACCGCCATGTTCCCCAAGCCCGAGCCCCAGCCCGGCGCCTGCAAGCTGCTGCTCCCTCCGAGCGCACCACCGCCATGCTGCTGTCCCATCAGGTTGGCTTGCAGCTGGTTGACGGCCGGTGCGGCGTGGCGCAGTGGCGGTGCGTTCTGGGTGGGGTTCCCTGCAGCGAAACCACGGAACGATTCAGAAGTTCAGAACTACGCGCGAGGAAAGGGGAGCGACAACAAACGAATTGCGATGTTAGAAGCACGAACACACCTTGGAACGAGAACTGCAATTTCGGTAGGCTGTCCCAATAGCCGCACACAGTACTCAAGCACTTGACGTCGGTCCGCTCCGGATTGTCGTCTGCAGGTGGAGGGGGAACTTGTTGAA…
S2_45367267	A/G	2	45367267	CM007983.1	2:45369284	CCGGTGCGGCGTGGCGCAGTGGCGGTGCGTTCTGGGTGGGGTTCCCTGCAGCGAAACCACGGAACGATTCAGAAGTTCAGAACTACGCGCGAGGAAAGGGGAGCGACAACAAACGAATTGCGATGTTAGAAGCACGAACACACCTTGGAACGAGAACTGCAATTTCGGTAGGCTGTCCCAATAGCCGCACACAGTACTCAAGCACTTGACGTCGGTCCGCTCCGGATTGTCGTCTGCAGGTGGAGGGGGAACTTGTTGAAGAGAACCCATGGGCTGAAGCTGAAGCGGCGCGATCCCGGAGGCCGGCGCAAAGACGTAGTGCGGCCCGTGGGGCAGGTTGACGACGCGTGGGGCGTCCTGGCCGGCGTTCCCTGCAGCGAAGCCAAAGAGCAATTGCAA…
S2_45367276	C/T	2	45367276	CM007983.1	2:45369293	CGTGGCGCAGTGGCGGTGCGTTCTGGGTGGGGTTCCCTGCAGCGAAACCACGGAACGATTCAGAAGTTCAGAACTACGCGCGAGGAAAGGGGAGCGACAACAAACGAATTGCGATGTTAGAAGCACGAACACACCTTGGAACGAGAACTGCAATTTCGGTAGGCTGTCCCAATAGCCGCACACAGTACTCAAGCACTTGACGTCGGTCCGCTCCGGATTGTCGTCTGCAGGTGGAGGGGGAACTTGTTGAAGAGAACCCATGGGCTGAAGCTGAAGCGGCGCGATCCCGGAGGCCGGCGCAAAGACGTAGTGCGGCCCGTGGGGCAGGTTGACGACGCGTGGGGCGTCCTGGCCGGCGTTCCCTGCAGCGAAGCCAAAGAGCAATTGCAATTTGCAAGG…
S2_45367369	C/A	2	45367369	CM007983.1	2:45369386	GCGACAACAAACGAATTGCGATGTTAGAAGCACGAACACACCTTGGAACGAGAACTGCAATTTCGGTAGGCTGTCCCAATAGCCGCACACAGTACTCAAGCACTTGACGTCGGTCCGCTCCGGATTGTCGTCTGCAGGTGGAGGGGGAACTTGTTGAAGAGAACCCATGGGCTGAAGCTGAAGCGGCGCGATCCCGGAGGCCGGCGCAAAGACGTAGTGCGGCCCGTGGGGCAGGTTGACGACGCGTGGGGCGTCCTGGCCGGCGTTCCCTGCAGCGAAGCCAAAGAGCAATTGCAATTTGCAAGGGCCTCAGAACCAGGACAGGGAATCAATAAGCTAGTGGGCTTGAGATTTCTCGAGGACACACCTGCTCCTGATCCTTCTCCAGACGCGCCCGCG…
S2_45501635	C/T	2	45501635	CM007983.1	2:45503652	TGGCCATGGGTCTTGGAGGAGGGTCTACCTCGTCCCAGATCACGTCTTTGAGGTAGTGGCACACCAGCATTTTGCAGTCTGATCGCGTTGTCGGATTCCTCTCCGCGTATGACAATTGCACCAAGACATGCCTCTTGCTCGTACCCTAGACCCAGACGACCAGCGAACATTACGCATCCACACTGCAGCTGAGGTCGAAACATCTGCCGTCGAGGAAGTCGTACGCCAGTGTCGTCGTTGGCTGGTGGCAGGGCCTTGAAATAATTTGTGGCTGGATTGCACACAAAATCGACGTCGGCGTAGCTCAGCGCGTTGAGGCCATGGCAGGGTTTGGAGCAAATGATCCTGCAGCGAGAGTCCACGTCCACTAGGGGCGGCATTATTCTTGGTGAGTTGTTA…
S2_45501661	C/T	2	45501661	CM007983.1	2:45503678	ACCTCGTCCCAGATCACGTCTTTGAGGTAGTGGCACACCAGCATTTTGCAGTCTGATCGCGTTGTCGGATTCCTCTCCGCGTATGACAATTGCACCAAGACATGCCTCTTGCTCGTACCCTAGACCCAGACGACCAGCGAACATTACGCATCCACACTGCAGCTGAGGTCGAAACATCTGCCGTCGAGGAAGTCGTACGCCAGTGTCGTCGTTGGCTGGTGGCAGGGCCTTGAAATAATTTGTGGCTGGATTGCACACAAAATCGACGTCGGCGTAGCTCAGCGCGTTGAGGCCATGGCAGGGTTTGGAGCAAATGATCCTGCAGCGAGAGTCCACGTCCACTAGGGGCGGCATTATTCTTGGTGAGTTGTTAATGCATCGTCCCACAGGCTCGAAAGC…
S2_45778402	T/C	2	45778402	CM007983.1	2:45780444	ATTTTCAAGAAGCATACAGCACGATTTGAATGGCACGCGGAGCGTATATCCTCAGCAGATTCCAGCTCCGCAGCAATTTGCAGAGCCATTTCATATTGTGATAATGCTTCCTCATATTGTCCAGCACTGAAAAGCTTGTTTCCTTCTGCTTTTGCATCATTTGCTTGGCTTCTAGCTTTCTGCAGCAAGTACAAGATTAATCATTCTCCAGCAATATGCTTGACAATATTCTGATCCCAAACTAATGCAAGTAACTCGAACAATATAATCAGATCCCAGCAGTAGCATTATAAATGTTCCAATATGAAAAATGAATCAACCCTGCTATTTATACATGTGCAGTCAGTTACTCTCAACTAGTTTTGCTGAACTTCTGCAGATGCCACATACAAAGATTTT…
S2_46196976	A/G	2	46196976	CM007983.1	2:46199050	AATATTAAGATATGCATCCTATGTTCAAGAGAATAGTCAACGTATTAGAAGAACTACTCTGTTTCACTAACCTGGTAACAATAGTCGACCCCCAATTCCTGCAGAGATGGATGTGTTATGGCTTCAAGCAGAAGGCTCTTGACCGAGAATTTGTACTTCAGTTTTGCCTCCAGTTCCTCAATATCTTTCAATTTTGATAAATAGCACAGACGACACGCATTAGATTTCACTTCCTGCACTAGTTTCATATCACATCTGATATCAATACCAAACCACTGCAGAACCCAAAGTGTAGCAGTGATGCCACCACCAACATAATACGCTCCAACTAGCGCTTCAACACAATCAGATATTGTTTTCGAGCACATCCATCTGTGACCTCTGTCACATGGTTTTCCC…
S2_46196989	C/G	2	46196989	CM007983.1	2:46199063	GCATCCTATGTTCAAGAGAATAGTCAACGTATTAGAAGAACTACTCTGTTTCACTAACCTGGTAACAATAGTCGACCCCCAATTCCTGCAGAGATGGATGTGTTATGGCTTCAAGCAGAAGGCTCTTGACCGAGAATTTGTACTTCAGTTTTGCCTCCAGTTCCTCAATATCTTTCAATTTTGATAAATAGCACAGACGACACGCATTAGATTTCACTTCCTGCACTAGTTTCATATCACATCTGATATCAATACCAAACCACTGCAGAACCCAAAGTGTAGCAGTGATGCCACCACCAACATAATACGCTCCAACTAGCGCTTCAACACAATCAGATATTGTTTTCGAGCACATCCATCTGTGACCTCTGTCACATGGTTTTCCCACAACAAAAGATG…
S2_46544070	A/G	2	46544070	CM007983.1	2:46546148	CTATTGCTAGTTCAATATTTTACTTAATAAAAAAAGATGCCACTGATTGAGCTGAGCTATAATTTCAGTTGAATCATACAATGCTGATGACAGACGTGATTCTATTTGAGGGACCCCACATAAAAGATGTTATAATCATTCATAGTCATGCAGGAATCGACTAGTATGAAGTCACTGCAGCTGTGGACTTTGTAACAAAAATATTGTGGGCATGCAGAAAGTTCCAACAAAAAGGTACCAGCGCAATAAACAGCTGATCTCATGTTCTCATTCTTGTGTCCAATTTGTTCTGGAAGCAAGGCTGCAGCGTCTGCAGCACTGCATGCCTCAGCAAGAGGATGGTGGAAGGAGTGCCTCTAGACCCAACCCACAGCAACTTTTATTTCTTACTCCACAAGA…
S2_46544096	A/C	2	46544096	CM007983.1	2:46546174	ATAAAAAAAGATGCCACTGATTGAGCTGAGCTATAATTTCAGTTGAATCATACAATGCTGATGACAGACGTGATTCTATTTGAGGGACCCCACATAAAAGATGTTATAATCATTCATAGTCATGCAGGAATCGACTAGTATGAAGTCACTGCAGCTGTGGACTTTGTAACAAAAATATTGTGGGCATGCAGAAAGTTCCAACAAAAAGGTACCAGCGCAATAAACAGCTGATCTCATGTTCTCATTCTTGTGTCCAATTTGTTCTGGAAGCAAGGCTGCAGCGTCTGCAGCACTGCATGCCTCAGCAAGAGGATGGTGGAAGGAGTGCCTCTAGACCCAACCCACAGCAACTTTTATTTCTTACTCCACAAGAACAGACTTGGGACCAACAGAATGGGG…
S2_46544097	C/A	2	46544097	CM007983.1	2:46546175	TAAAAAAAGATGCCACTGATTGAGCTGAGCTATAATTTCAGTTGAATCATACAATGCTGATGACAGACGTGATTCTATTTGAGGGACCCCACATAAAAGATGTTATAATCATTCATAGTCATGCAGGAATCGACTAGTATGAAGTCACTGCAGCTGTGGACTTTGTAACAAAAATATTGTGGGCATGCAGAAAGTTCCAACAAAAAGGTACCAGCGCAATAAACAGCTGATCTCATGTTCTCATTCTTGTGTCCAATTTGTTCTGGAAGCAAGGCTGCAGCGTCTGCAGCACTGCATGCCTCAGCAAGAGGATGGTGGAAGGAGTGCCTCTAGACCCAACCCACAGCAACTTTTATTTCTTACTCCACAAGAACAGACTTGGGACCAACAGAATGGGGT…
S2_46544111	C/G	2	46544111	CM007983.1	2:46546189	ACTGATTGAGCTGAGCTATAATTTCAGTTGAATCATACAATGCTGATGACAGACGTGATTCTATTTGAGGGACCCCACATAAAAGATGTTATAATCATTCATAGTCATGCAGGAATCGACTAGTATGAAGTCACTGCAGCTGTGGACTTTGTAACAAAAATATTGTGGGCATGCAGAAAGTTCCAACAAAAAGGTACCAGCGCAATAAACAGCTGATCTCATGTTCTCATTCTTGTGTCCAATTTGTTCTGGAAGCAAGGCTGCAGCGTCTGCAGCACTGCATGCCTCAGCAAGAGGATGGTGGAAGGAGTGCCTCTAGACCCAACCCACAGCAACTTTTATTTCTTACTCCACAAGAACAGACTTGGGACCAACAGAATGGGGTAGTGCAAAAGGATA…
S2_47606845	G/A	2	47606845	CM007983.1	2:47608988	GCTTGAGCAAAGCACGTGCCATGGCCACCACGGTTTGATTTCTACGCTCCACTACGCCATTTTGTTGTGGTGAATAAGGAGCACTGTAATGTCTTTTAACTCCTTCATTGGCACAATAAGCAGCAAATTCTGCAACAGTAAACTCTCCATTATCTGTGCGCAGAACTTTCAGTTTACGCCCACTCTCCACCTCTGCAGCAGCTTTCACCTTCTTGATAGCATCTGCTGCAGCATCCTTGGATGACAGCAGCACTGCCCACATGAATCGTGTGGCATCATCTACAAGCAGCAGAATATAGCGATTACCTGCCGAAGTTGCTGGTGTAACTGGCCCACAGAGATCACCATGCACCAATTCAAGGTGATCCTAAGCACGATATGTTGCTGCAGCAGGAAATG…
S2_47786132	C/T	2	47786132	CM007983.1	2:47788275	CCGCGCTTCCCAAAGATTAACAAAGAAATGGCAGCCAAACATTAATAGTTCAGCTCCAAAATTTGCGCACAGCAATTGAATTAACATACATCCCCCTTAAGGACCAATCAGAACACAAATGGAACTAGTCGTCCAGGAAGGGTCCTTCCCTTTTTAGTATCATTTGCGACTGTTGAGGTTGTTGCCTTGAAACTGCAGGACGCGCCTATCAACCGCCCTCCCCACTTTTCCAGCGAAGCAAAAATGTTTGCACAACAGGACAACAGACAAATATTGAATCAGACCTGCACAGTAAAACCTGTAAGTAGTTTTTGGTGTTACTGATCTGCTGTGAGCCTCCAATGGCATCTGCAGGGTAGCCGCCAACTTTACAATTTTTCCGCTTCCGAACCAAAATCA…
S2_47795363	A/G	2	47795363	CM007983.1	2:47797506	GGAGCGCGCCCGGCGCAAGCTCCGGGAGCTGCAGCAGCTCCGGGTCCAGCGCCGCCGCGTCTCTCCTCGCCGGCTCCACCTCCATTACTCCCAAACCCTAGCGGCCTTCTCATGCACCAAGCGAACCACCAGAACCCAGATCTGCCCCCGCGCGTCCGGACGCTGTTCCGGAGGGGAGGAAGCGAATCGGAGCTCGGCGGGATCGGCTGCAGGCGACGGAGGAGGATCGGGTGCCAGCGGCGGTGGGATCTGAGGTGGCGGCCGGAGGCGAGGGCGGGAGCAGGCGAAACCCTAGGCAAGCAGCCAAGCGAGAGGAGGTGAGGACGGAGGGGAGACGGGAAGACGGTGGCCTAGTAATGGTGGGCGTCGATATAACAGCGGAGGGCAAAATAGATTTGT…
S2_47967394	G/A	2	47967394	CM007983.1	2:47969529	GACCCACCTTACCCGAGTGATTGAAATTCGTCGTGCCAACAACTATTCTGGCATCGACGTTGCACCTTCAGCTCGTCCTACCACGATCTGAAGCACAGTTTTTCTTGGCCGAAGAAACAAAAAAGATTCACGAGAAATTTTTTTTTGAAAAGGAATTTGGATGGAATTCGAGAGGGAACATCAGTTCAGTTTTCTGCAGGGTAACATGTCATTTTTTGTTTAGGTTGCTGAGCTGATGGTGACGCGGTGCATCCGGGAGGCGGTGGTGCTGGCGTGGGTGGTGCTGTGGGTGCTGAGCACGCGGGTGGGCACGCTGCTGCTGTGCGGCCGCCTGTGCGTCGCCGGCGGCTTCCCCTACGTCCGCAAGTTCGCCGACATGACGCCGGNNNNNNNNNNNNN…
S2_48027633	A/G	2	48027633	CM007983.1	2:48029776	GTTGAAAACGTCATCCGGGGGCCAACCTCAACAATAACAGAGTAAGGGCTTCTAGAGACCTCGTCTTCCAAAAAGCTACATGTTTGAAATTTCTCAGGTTCATAGGTCTCTGATAGGAGCCACTGCAGTGTTGCAAGCTTCTCAGAAGTTAGTGCCTTCTCCAGTTCAACATTGAAGCATTGCTCAGTTTTTATGTCAACAATGTTGCAAGCAACCTTTTGCTGTACTTTCCTGAGTAGCTCTTCAGATTCACTCTCTTGGAGAAATGGTTTGCGATAAAAGTGAATAACACTTGGGATTGAATCCACCTCAGGAACAGATTCCTCAACCAATGGGGTATTAATATCCCTGGATACTGCAGCACTGGGAGCAGGCACTGGTTGGATATTTGGAATATTA…
S2_48134776	T/C	2	48134776	CM007983.1	2:48136919	TATGCAGGATGATTTTAGCAGTACAGACTATTCTGTACATGGACCTAAAGCTTTCTTCGCAAATATGCCACTTTCAAAAACACTTACAATGAACATAGATGTTCCAGAACCATGGCTTGTTGAACCAGTTGTTGCCATGTAAGTTAGCCATCAAATATTAATCAATCTTCAGAAGATGATTTTATACTGCAGTACATCACCTCATTGTATGTTCTCCATGTGCAGCCATGATTTAGACAACATTCTTTTAGAGAATCTTGGTGATGTTAGAACTTTGCAGGCAGTATTTGAACTTGAAGCTCTCCTCTTGACAGGTATGATCATTTGATGATCATTGCTTGGTTCTGGTACATTGCATAAGAAACAAAATAAATTTCTTTCAGGTCACTGCATGGAAAA…
S2_48155290	T/C	2	48155290	CM007983.1	2:48157433	GAGGATCGGTAGGTGGCATTTGGAGGAGCAGCAGCGGGGGCGAGATGGTGAGCGGCCACATCTTCCACTGCCGGAGGAACTCGTGGCCGGCGGAGGAGTACGTCGCCCGGACCGCGCTGCAGCTGGTGAGCCCGGGTTCATCGCGCGCGAGCTTCGATCGCGGCGAGTTGTTTTTGTTCGCTTCCCGTTTCGTTTTGTTTCCCCGGGTGGTCTGATGTGGCGTCTGCGTGTGCCTGGCGTCCGTTGGGATTCCCTGGCTGCAGTTGGATTTCGATGGCGGGGCGCCGCCGGAGCAGGCGTGGCGGCGGAAGCTCAACAGCCATGCCAACCTGCTCAAGGAGTTCAGCGTCACCTTCATGGAGGCAATGAGGATGGTACGGATGACAAATCGATTCAGTT…
S2_48155317	C/G	2	48155317	CM007983.1	2:48157460	GCAGCAGCGGGGGCGAGATGGTGAGCGGCCACATCTTCCACTGCCGGAGGAACTCGTGGCCGGCGGAGGAGTACGTCGCCCGGACCGCGCTGCAGCTGGTGAGCCCGGGTTCATCGCGCGCGAGCTTCGATCGCGGCGAGTTGTTTTTGTTCGCTTCCCGTTTCGTTTTGTTTCCCCGGGTGGTCTGATGTGGCGTCTGCGTGTGCCTGGCGTCCGTTGGGATTCCCTGGCTGCAGTTGGATTTCGATGGCGGGGCGCCGCCGGAGCAGGCGTGGCGGCGGAAGCTCAACAGCCATGCCAACCTGCTCAAGGAGTTCAGCGTCACCTTCATGGAGGCAATGAGGATGGTACGGATGACAAATCGATTCAGTTCCCTGTTCTCTGTTTTCCCGACGACTT…
S2_48155320	G/T	2	48155320	CM007983.1	2:48157463	GCAGCGGGGGCGAGATGGTGAGCGGCCACATCTTCCACTGCCGGAGGAACTCGTGGCCGGCGGAGGAGTACGTCGCCCGGACCGCGCTGCAGCTGGTGAGCCCGGGTTCATCGCGCGCGAGCTTCGATCGCGGCGAGTTGTTTTTGTTCGCTTCCCGTTTCGTTTTGTTTCCCCGGGTGGTCTGATGTGGCGTCTGCGTGTGCCTGGCGTCCGTTGGGATTCCCTGGCTGCAGTTGGATTTCGATGGCGGGGCGCCGCCGGAGCAGGCGTGGCGGCGGAAGCTCAACAGCCATGCCAACCTGCTCAAGGAGTTCAGCGTCACCTTCATGGAGGCAATGAGGATGGTACGGATGACAAATCGATTCAGTTCCCTGTTCTCTGTTTTCCCGACGACTTCCC…
S2_48201846	T/C	2	48201846	CM007983.1	2:48203989	GGCGCGCCGGCTGCGACGCCACGTGGCGCGCGCCGATGGGGGAGAATGGAGGAAGCAGGAGCGCGTCTTCCTCAAGCTTCTCCTTTTGTCCCCCAGCTCCTCTGCAGACAACTTGATGGAGTTCTGGTAGGCTTCGCGACTTTGTTAAAGTATGGAATTTCAGTTTAGAGTTTGAGCGTGTAAATCTGCTTCGTGGTTAGCGTGATCGATTTCCTCTGCAGCGGGAATTCTGACAAGATCGATCTCGACTGTTACTCTTGCTGGTTCTGCAGTGTGATGCATCGGCAGTGACTAGTGAGGAGTAGTGAGTGACTGACCACGAAACGATCCTTTGGCAATCCTCACTCCTCAGCTCTTTCAGCAGCAGCAGATTAGCGGACAACCTCAAATCCGAGGCAA…
S2_48324705	A/T	2	48324705	CM007983.1	2:48326879	NNNNNNNNNNNNNNNNNNNNNNNNNNNNNNNNNNNNNNNGCACCGGGTCGGGCCTCCCGGCTGGCCCCTACGGCCTCCTCGGCGCTGCCGAGGGCGTCGCCTACCTCACCGTCGCGGCCATTGCCGTCGTCTTCGGCCTGCAGTTCTTCCAGCAGGGGTCGATCCCGGGTCCGTTGCCGTCGGAGCAGTGCTTTGGCTGAACTCTGTAACCGATCTTGCTGCCGGCTGCAGAACTGTGTATGGTTTGGGTGCTGCTGAGTGTACCCTGCTGTCTGTTTAACTACAGTATATATGGTTCGTCAGTAATTGTAGATTTCTAGTGTTTCAATTCAAGCTTTTAGTCTGCACGATTCAGTCTGCATACAAAACAATTCATGTCCATTCACAAATAAACTTTTC…
S2_48809200	C/T	2	48809200	CM007983.1	2:48811386	CAGCATGATAGGATGAGACAAGCAACAATGGCTGCCAACAACACTGCTCCAACTACTGAGAGAACTATTTCAATGACTGTTCTTTTGTGATGCCCCGAAGAGGCGCTGCGGTCGCAAGAAGGAATGCCTTGTACATTGCCACAAAGCCCCAGATTCCCAATGTAAGCTGCAGCTGAAGAGTTCTGGAAAGCACTGCCTGACGGTATCTCACCAGTGAGCTGATTGTAAGAGAAATCAACTGTCTCTAGGCTCGACATGCGAGAGAAGCCTGCTGGAATCGTACCGCTGAGCTCATTGTGTGACAAATTCAGTTTCTGTAGGTTCATCAGTTTCACAAGATTTGAAGGAATGGGACCAGACAGTGAGTTGCTGCTCAAATCAAGAATAATCTGCAGCTGA…
S2_48809239	T/C	2	48809239	CM007983.1	2:48811425	AACACTGCTCCAACTACTGAGAGAACTATTTCAATGACTGTTCTTTTGTGATGCCCCGAAGAGGCGCTGCGGTCGCAAGAAGGAATGCCTTGTACATTGCCACAAAGCCCCAGATTCCCAATGTAAGCTGCAGCTGAAGAGTTCTGGAAAGCACTGCCTGACGGTATCTCACCAGTGAGCTGATTGTAAGAGAAATCAACTGTCTCTAGGCTCGACATGCGAGAGAAGCCTGCTGGAATCGTACCGCTGAGCTCATTGTGTGACAAATTCAGTTTCTGTAGGTTCATCAGTTTCACAAGATTTGAAGGAATGGGACCAGACAGTGAGTTGCTGCTCAAATCAAGAATAATCTGCAGCTGAACCAGGTTACCGAGCTCACTTGGTATCTGCCCTGACAAC…
S2_48809455	A/G	2	48809455	CM007983.1	2:48811641	ATGCGAGAGAAGCCTGCTGGAATCGTACCGCTGAGCTCATTGTGTGACAAATTCAGTTTCTGTAGGTTCATCAGTTTCACAAGATTTGAAGGAATGGGACCAGACAGTGAGTTGCTGCTCAAATCAAGAATAATCTGCAGCTGAACCAGGTTACCGAGCTCACTTGGTATCTGCCCTGACAACTTATTCTTGCTCAAATCAAGATAGGTTAGTGAACCAAGATTGCTAATGCCCACTGGTATGGTCCCATTAAGCATGTTCCCTGACAAATCAACCACCTGCAGTTTGGAATTGTTGCCTAGACTTGTTGGAATCGGCCCAGAAAAGGAGTTACAGCTCAAATTGAGCTTGAAGAGAACCGTGAGATCACCCAGCTCAGACGGAATGGCTCCTGTCAAG…
S2_48840365	C/T	2	48840365	CM007983.1	2:48842527	ACAATGCAGCGCAACGCTTGATCACAAAGCACTAGCCGCCAGCCATGGCCGCGGCAGCCCTCCGACAGGAGCGCGCGCAATTCCAGCAGCGACTGCTCCTGCTCGGTGTCGGCGCCGCAAGTTAGCGCTGATCTGCGCGTTCACCCCCAGTGCACCGCATTTCGTCATCTGCAGCTGCACAGATTCTGCCGAGGAATTCACGGCGCGCCACGGAGCCGGAACATCTGCACGCCGTCGCTGTGCAGCAGCTTGTAGAGCCGCCATGTCATGGCGGCGCGTGCTTCTGCTGCTCCTGCTCGCCTCGCCGTTCTCCCTGCGTGGCGCGGACTCGGCGCAGGGCGAGGCCGAGGCGCTNNNNNNNNNNNNNNNNNNNNNNNNNNNNNNNNNNNNNNNNNNNNN…
S2_49042156	A/C	2	49042156	CM007983.1	2:49044372	CTATCCAAAGAAGAGATGCGAGTACTAGTCATTTACAGGTACTACACCTACACTAGCCAGCTACCTAGCCAAGCTGATGACCGGGAATGAAGCACTGAGCTAGCTAAACATGTATCGGAGGAGGAATCACTGAAAAGCGGTGGCCGGAGGAGGAGGCGAGGCCGTCGTCGAAGTTCTTTGAGTAGCTCTGCAGGTCGTACCCGAACGACTTCACTGCAGGCTGCCTCCGCCGCCCCGCGCCTCTCCTCAATGTGGACCTCAGCCTCGACAGCAGCTGCTTCGCCGCCGCCGGCCGCCCGCCGCTCCTGCCGTCGACCCTCCTCCGGCTGCCGCCGGTGTTCAGGCCCAGAAGGGACGCCATTATATCCTCTCTCGATCGCTCGTCACGACTGAAATCTC…
S2_49063089	C/T	2	49063089	CM007983.1	2:49065305	CAACCGGCGGCGGTCGGAGCAGGCGAGGCCGTCGTCGAAGTTCTGGCGGTAGCTTTGCAGGTCGTACCCGAAGCTGACCTTGGCCCGACGCCTCGGCCGCGCCGCCGCGCGCCTCCTCCTCCACGTGGACCTCAGCCTCGACAGCAGCTGCTTCACCGCCGCCGCCGACCGGCCGCCGCCGCTCCTCCTCCGGCTGCTGCTGCCGCCGCCGGTGTACGGACCCAGCTGCAGGGACGCCATTCTCCTCCTATTATTAGCTCTCTCGACCAATCGACCGCTGCTCACACGCTCGCAGTCGCAGAACGCCGTTATGCTATGATGACGGAACGCACAGACTCGATCTCTCGCTCGCAAGTCTGCTCGATCGTAGCTCTACCCTCTCTGCAAGACTGCAACTGA…
S2_49063090	A/G	2	49063090	CM007983.1	2:49065306	AACCGGCGGCGGTCGGAGCAGGCGAGGCCGTCGTCGAAGTTCTGGCGGTAGCTTTGCAGGTCGTACCCGAAGCTGACCTTGGCCCGACGCCTCGGCCGCGCCGCCGCGCGCCTCCTCCTCCACGTGGACCTCAGCCTCGACAGCAGCTGCTTCACCGCCGCCGCCGACCGGCCGCCGCCGCTCCTCCTCCGGCTGCTGCTGCCGCCGCCGGTGTACGGACCCAGCTGCAGGGACGCCATTCTCCTCCTATTATTAGCTCTCTCGACCAATCGACCGCTGCTCACACGCTCGCAGTCGCAGAACGCCGTTATGCTATGATGACGGAACGCACAGACTCGATCTCTCGCTCGCAAGTCTGCTCGATCGTAGCTCTACCCTCTCTGCAAGACTGCAACTGAA…
S2_50278216	C/G	2	50278216	CM007983.1	2:50280468	TTAACCAATTCTCTGCTGCCCCCTTGTTGTAATCTGACAGGGTGTTGCTACAGCAACGTCTTGAAGGATTCTCACCGCTGTGTGGAAAGAGCAATGCATCACAACTGCCCTGTCTGCTTTGAGGTGAGTGGCCTGTGTAGCCCATGGCATTTCATTATAAGCTGCTATACCATTCTTAACTCTGCAGTTCGTGATCTTGAGATTAAAAAAAAATCCTCTCTTCTCCTTCACAGTATCTGTTCGACTCGACGAAGGACATCAGCGTGCTGCAGTGCGGGCACACGATTCATCTGGAGTGCATGAAGGAGATGAGAGCGCACCATCAGTGAGTTCCTCGCTCACATCCTTCAGAGACGAACATTTTCATCCAATTTGTCCCGCAACAATCTCGAGCTCTTT…
S2_51795535	A/G	2	51795535	CM007983.1	2:51797808	GTATTAGAATCATGGCGCAGACCTGGTGTTGCATTTTTCTTGTTGGTTTTTACCCAACATACATCCTCACACCTACGGAATCCCCACTGCAGGAACAAATATCTCAGCACTATGCATCTCAATAATATTATTCACTAATTAAGCTAGAATTTTCTATGACTGTTTTTTTAAATTAATCTAATCAGACACCCCTTCATCTTAATCAGGTAAATAGGGCACAATTGACAATTCCAGCATAAACTGCAGTGTTCTGCGCAGACAAGAACTGGCTGCAGTAAAATATGGAGTACAACTGTACAACACATTGTGAACAGCAGTGCAGCATGTTTCAGAGTGATGAAATCATTAAATCTTTAATGTAATATTATTTGAATAGCAATCTGATAGACCCTTCATCTT…
S2_52394913	G/C	2	52394913	CM007983.1	2:52397186	CGCCATGCACAAGACAGGGGACGGTCGTGTAGCTGTGCTCACCATGGCAGACGTCGGGGCGCTCTTGATGTAGACGTTCCTGGCATCGATGACGTGGGTTGGTGGTGTTCTAGAGCTCCACGATCCCACGAGCATAACATCGAGCAGGTGGAGGGCGTCCTCGGCTTCCTCATGAACAAAACTTCGAACAGGCTGCAGGCGAGGTGGACGCCAGTCACGTTGTAGAGGAAGGGATGCAGCAGCTTATCGGTGGCGTTGTCGACCGCGGCGTGCTGCTCCAGCTCAATGGCCGCAGCGGCGTCCTCCCGGTTGGCGGTACAGGTAGGCGCTCTCCTCTTTGCGGCCTCCCCATCCAGTGGCTGGCGAGCCCTGCAGGGAGGAGCTCCTGGGCGGTGGTGG…
S2_53254027	A/G	2	53254027	CM007983.1	2:53256309	GTACCAAGATGTAAAATTGTTGATCCCTTTTCTCTCAAGATCAACCCCAACTCATGTATATGACATATAATGATACCGGTTAGTTCCATACATATTACTGCAGAACATTTCTAGTAGGTGCAATTTTGTAGGTAGTAAAGTTGAATTACAATCGAGTACTTCAAAAGCCACTGACTCAGCTCTTTCATGATAGTAAGATGACACTGCAGCCGAGTCCTACCAGAAACTGAGATACAGATAATCACTTGATGTGGTCTGAAAATTCAGAAGCATATATGAAGGAAAACTGATGTGTTTTGTCTTTTGTTCTGGTTAGACAAACAATTCCTCCGCATATGTGTTTTGGCATTTGTCATGCTTCCAAGCATGGATCGAAACATTTGTGTCAGGAAGCAAGCA…
S2_57786320	C/T	2	57786320	CM007983.1	2:57788777	TTCTCCACTCCACACTTGTTCACCAGATAGTCAACGCAAGCCTCCCTCCCTGCCCGTGCGCGAATCCGAAGATGGAACGGAGCGAAATGCCCAGGGTGAAGCTCGGCACGCAGGGCCTCGAGGTAACTGACTGCAAGACCCTGTAGTCTCGAATCTTTCGGTAGCGGAAGAAGAAATCTGCAGGAATCTGATTTGATCCCTGCGCTTAATCGCAAATCTTGCGAAAGGAAACTAAGGGAGATGCGATCTTGCAAATTTTCTAGTTGGGGGTGGCAGGTTTCTTGCGATTGGTGAGATCTTGCTAGTGGGTCTGATCAATTGAAGACGCGCAACGTGAAATGCAGGTGTCCAAGCTTGGGTTCGGGTGCATGGGCCTTACCGGAGTCTACAACGCCCCAG…
S2_57786526	T/G	2	57786526	CM007983.1	2:57788983	TAATCGCAAATCTTGCGAAAGGAAACTAAGGGAGATGCGATCTTGCAAATTTTCTAGTTGGGGGTGGCAGGTTTCTTGCGATTGGTGAGATCTTGCTAGTGGGTCTGATCAATTGAAGACGCGCAACGTGAAATGCAGGTGTCCAAGCTTGGGTTCGGGTGCATGGGCCTTACCGGAGTCTACAACGCCCCAGTCCCTGATGAAGCCGGAATCGCTATCATCAGGCACGCGTTTGAGGCTGGTATCACCTTCTTCGACACTGCAGATGCCTACGGACCACACACCAACGAAGTCCTGCTTGGAAAGGTAAAATCTTTCTCAATCCAGCCTAGTTATTTGCGGATGTCCAATTTGGCTGAAGGATGATGTAATTTGACAAGAATGTCTGATTTGGCTATG…
S2_57786532	C/A	2	57786532	CM007983.1	2:57788989	CAAATCTTGCGAAAGGAAACTAAGGGAGATGCGATCTTGCAAATTTTCTAGTTGGGGGTGGCAGGTTTCTTGCGATTGGTGAGATCTTGCTAGTGGGTCTGATCAATTGAAGACGCGCAACGTGAAATGCAGGTGTCCAAGCTTGGGTTCGGGTGCATGGGCCTTACCGGAGTCTACAACGCCCCAGTCCCTGATGAAGCCGGAATCGCTATCATCAGGCACGCGTTTGAGGCTGGTATCACCTTCTTCGACACTGCAGATGCCTACGGACCACACACCAACGAAGTCCTGCTTGGAAAGGTAAAATCTTTCTCAATCCAGCCTAGTTATTTGCGGATGTCCAATTTGGCTGAAGGATGATGTAATTTGACAAGAATGTCTGATTTGGCTATGCCCTGT…
S2_57786569	A/G	2	57786569	CM007983.1	2:57789026	TGCAAATTTTCTAGTTGGGGGTGGCAGGTTTCTTGCGATTGGTGAGATCTTGCTAGTGGGTCTGATCAATTGAAGACGCGCAACGTGAAATGCAGGTGTCCAAGCTTGGGTTCGGGTGCATGGGCCTTACCGGAGTCTACAACGCCCCAGTCCCTGATGAAGCCGGAATCGCTATCATCAGGCACGCGTTTGAGGCTGGTATCACCTTCTTCGACACTGCAGATGCCTACGGACCACACACCAACGAAGTCCTGCTTGGAAAGGTAAAATCTTTCTCAATCCAGCCTAGTTATTTGCGGATGTCCAATTTGGCTGAAGGATGATGTAATTTGACAAGAATGTCTGATTTGGCTATGCCCTGTTGGCTAAGAAAGTTTTGCAGATCCGGTGCCTATTGGT…
S2_57799773	G/A	2	57799773	CM007983.1	2:57802230	TCGAGGAGATGTATCGAGCAGGAGAGGAGGAGGAGGCCGGGGCGCGATCAGATTATTATTGCAGCAGAGAGGATTCGGAAAAAAGGCGTCAGAGAGGATGGAGCGAGCGAGGGTGTGTGGGTTTGGCGTTGCCCGCTGCAGGCTGCAGTTGCTGCAGCGCCGGCCAGAATAAGAAGGCCTACGTGTAGAGAGATGCCTGCAATCGAGTGCACTCCCCGCTGCAGGTCCCGTCGATCGGGGGGCCAGAAAAGCTACACGGCCATCCAGCCGGCCGTGCCATCTTTTCTCTTTAGTTTCTGCTCCTTTATCTCGATGGCATGCAGCGAGCATGCACCAACATGCTCTACTACTACACTGATTCGATGATACACACAAGTAGAATTGTAAATCAGCTATCAG…
S2_57803312	C/G	2	57803312	CM007983.1	2:57805769	CAGCGCTCCACCATCCTTTGCTGTCCTCATCTCTAACAGTGATCATGTTTTATTCTGGCCTCAACTAGTGGTAGCTCCGGATTCAGAGCTTTCAACATCACTGAACTACCTCAATCCACTACCGCGAGCAGTTGCCTGGCAACATCAGTCTAACAGTAACAGCACACATGCCGCTTCTGTTTGCAAACTGCAGAAGCCCGGCAGCAACTTCAGCAACCATTTGTCGCCAAATGCAAAAGAAACTGCAGAGACTGCACCCAAGGAGTCCAGAAAACACAGAATTGAATCATCAGGAAAAACAGATTATGTTCAAGTTTGGTCCTACTTTGCAACTTGATGTACAAGGATCATGACTGGTGCGTGAACAAAAACATCGTGCTTATCAGTTAAACAGCAAGC…
S2_57803340	G/A	2	57803340	CM007983.1	2:57805797	ATCTCTAACAGTGATCATGTTTTATTCTGGCCTCAACTAGTGGTAGCTCCGGATTCAGAGCTTTCAACATCACTGAACTACCTCAATCCACTACCGCGAGCAGTTGCCTGGCAACATCAGTCTAACAGTAACAGCACACATGCCGCTTCTGTTTGCAAACTGCAGAAGCCCGGCAGCAACTTCAGCAACCATTTGTCGCCAAATGCAAAAGAAACTGCAGAGACTGCACCCAAGGAGTCCAGAAAACACAGAATTGAATCATCAGGAAAAACAGATTATGTTCAAGTTTGGTCCTACTTTGCAACTTGATGTACAAGGATCATGACTGGTGCGTGAACAAAAACATCGTGCTTATCAGTTAAACAGCAAGCTGGAGATGTCTTCAGCACATAGAAAATG…
S2_57945640	C/A	2	57945640	CM007983.1	2:57948036	ATGCAAAATATCTGCGGTGTCCTTCCATGTTTCAACTTGTAATTTCGACGTGTCGAGTTCCTGTCGCCACAACACGCAATCCTGCAGATGAGGATCCTAACAATCTAGTAAGGCTTCGATTCTAAGTTATCTGCACCATCGCCTCGTCACCGAGGAACTCCACGATGGACAGCGCCACGGGCGCCTGCTCCGGTCGCGCCCTGATGCCGTCCAGCGCCGCGGCGTCCCCTCCGACCCACCTCTGCAGGAACGCCACCGTGGCGCCTCCCACGAACCGCCGNNNNNNNNNNNNNNNNNNNNNNNNNNNNNNNNNNNNNNNNNNNNNNNNNNNNNNNNNNNNNNNNNNNNNNNNNNNNNNNNNNNNNNNNNNNNNNNNNNNNNNNNNNNNNNNNNNNNNNN…
S2_58273684	G/A	2	58273684	CM007983.1	2:58276164	CCAGCCAAGTCATAAGGTTTATGTTCCGGATCAACTTTCACTTCCATGTTCGCTTTCCCCTTGGAAATATGGTATTATTCGTCTACAGTCGGATTATAGGAAGAGGACTTTTACGGTGCACAATACTGCAGCCTTTCACTACTACAGATGTTGCTACAACCAACACATTATCACTGCCGGTTTTGTGTGAAACGTCAATGGTTTTCCAAACCGCTGGAGATGCTCTAAGATGGTCAATACTTTTGTGAGGACTATTGTTCCCTGTGACAGTAGTCCAAGCATACCCCAAGGTAGTAGAGGGGGTAGCAGGTGCAACCGTAAAGTCTCCTTGAAAATACGCTAGCAAGCTATCGCGCCCACGCCTGCAGTACCGCATGTGTCTTTTGAACACGTACTGAA…
S2_58274210	T/A	2	58274210	CM007983.1	2:58276690	GGAACGCAGCCAAACAAAAAAAAAAACTGCTGAGCCCAATCATCGCTCTCCTGCTCTCCTTCCATCTACCCCCAGCCATGAGAAAATCCCCCTAGCTAGCCATGCATATCACTAGCTCCATCTGCACGCCGATCACAATCATCTCCTGCGATCCTCTCCCCTGATCAGATCGTATATGCTGGCTACAGATAATGACACCAAACACATGATCGATGAACTATTGAATACAGTACACTACTGCTAGCTGCTACTAGTACCAATTCATCATGCAAATTAAATTAAAAGTTGGCAATGAAAACGGACAGCAGATCCATACTGCAGATGCCCTGCCCATGCCCTAGCCCCTAGCTAGCCGCGGCGCTACACAGCATATAGGGCGCGCGCCGTCGTCCTTTTACT…
S2_58938827	G/A	2	58938827	CM007983.1	2:58941337	TTTACTCAGCGGGGTAAGTGTAGCACAGGTACGAACTGATTCTTGTCCCCGTCACTCTCTTCTCTTGTATTATCCTGGTAAGTTTCCATAAATAACACTGAGGAGATGATACATGACTGGTGTGTGCAAGCAGGTATATGAGATAATCAGCTATCGGCCGGCGTATCTGCTGCAGTTAGGAACAACCAGTGTCAATATGTAGTTTTGTCATAATCTTTTTTTCATCATGTATTCTTCTGAAACATCATGTGCTATGATATGTGCAAATGTTTTTCCCTTCGCTGCTAAAGACGATTGTCTTTTTCCTGTGGTCAAGTTCTTTATGCCCCATTGACTGATTGGCTGCAGTGGTGCCGCGGTGCTATATCATTGCTCCAGAAAACTGCCAAGGTAATAATC…
S2_58938848	T/G	2	58938848	CM007983.1	2:58941358	AGCACAGGTACGAACTGATTCTTGTCCCCGTCACTCTCTTCTCTTGTATTATCCTGGTAAGTTTCCATAAATAACACTGAGGAGATGATACATGACTGGTGTGTGCAAGCAGGTATATGAGATAATCAGCTATCGGCCGGCGTATCTGCTGCAGTTAGGAACAACCAGTGTCAATATGTAGTTTTGTCATAATCTTTTTTTCATCATGTATTCTTCTGAAACATCATGTGCTATGATATGTGCAAATGTTTTTCCCTTCGCTGCTAAAGACGATTGTCTTTTTCCTGTGGTCAAGTTCTTTATGCCCCATTGACTGATTGGCTGCAGTGGTGCCGCGGTGCTATATCATTGCTCCAGAAAACTGCCAAGGTAATAATCGACTGCTACTGCAGTTATCTC…
S2_59477660	A/C	2	59477660	CM007983.1	2:59480098	GACGTCGCGGAGACGATCAAGGTAGTAGCTTGATCCCTTGGCTCCAACAATTTTGCCGGGCGGTGGCCGCCGCCGTCGAGAGCGCTAAGAGGTGATTTCTAACCGTCTCGTGCCGCCGTCTCCACTCTGCAGGGCCTCGTCCACTGCGCGACGCTCCGGGAACGCAACCTCCTCGCCGACGTCTGCGCGCACCTGGAGAGCCACCGCGCGGCGGGCNNNNNNNNNNNNNNNNNNNNNNNNNNNNNNNNNNNNNNNNNNNNNNNNNNNNNNNNNNNNNNNNNNNNNNNNNNNNNNNNNNNNNNNNNNNNNNNNNNNNNNNNNNNNNNNNNNNNNNNNNNNNNNNNNNNNNNNNNNNNNNNNNNNNNNNNNNNNNNNNNNNNNNNNNNNNNNNNNNNNNNN…
S2_60472881	A/G	2	60472881	CM007983.1	2:60475442	ACTCACAAGCATGGGTGGGACAGACAATCCAAAATTGCCCAACCAAGCAGACGCCCAATTGTGCGATTTTGGGGGAGGAAAAGAAATTGGAAGAGAATAGACGAAAGGAAAAATAAAATCAAGGAGCAGCAATCTAGCAAGCCATGACACTCGGTACGGGGAGCTCCTTGCGGCAGTCTCCAGATGCTGCAGCGACGCTTGATGACCAATCAGATGTTGGTTCTGCAGGAGCTCCAAATGTTGCATCGACGCTTGGGAAAGATCTAATGGGTGCGAGTGTGCGACAGTGTTCGATGGCCGCAGGACAGCGACAACAGCTTTTCTATGGAGCCACGGCGGCCGGTGGGGGGAGAGGGAGACAACGGCTCTTGATGAGTGTGTTGAACTCCAGGCGGGGAA…
S2_62428679	T/C	2	62428679	CM007983.1	2:62431285	CTCTCGCATCTCTGTAATTCCATTCCGCGTCTTGTGATTTTAACACAGTGCGGTTTCTCATCTTGGAATTGTTTTCTTTGGATCCTTGCTGATTGCCTTCAGGAGGTCCTCCGGGGCATCAACCTCAAGCTGTTCGACCAGGTGCTGCAGTGGGCGCAGGAATCATTCTCTGCAGTCCGTGCTGTTGCGAAACCCTGCCATGCCGAAATCCAGCAGCCGTACCCTCTCCTGACTGACGTGATCTGCAGAAGGATACCGACTGCATTTGTTCTTACCAGTCAGTGCTGCCTGACAAATGTCCAATGGATGATTGTCCCCATTGCAGAAGAATTGCATATTGATGCGCTTATACTTTGGTCTTTTGCAGAGAATGCGGAGTTTGTTGATGACATCACAACA…
S2_64438216	T/C	2	64438216	CM007983.1	2:64440867	GAGACTGTAATCCATGTTCTCCAGCCAGGTCCAATAGGAATCGTGGAGCACAAATTCACAGACGTGGAGATCCTTGAGGCCAGAGCTGCAGTAAAAAGAGCAGTGGATAATTGGCAAAGGAACTGGGCCCTTGAGAGAAATCTTGGCGGCGGCTCTTTTGATAAATGGAAGAAGTGATATAGTCCTCAATTAGTCAACTCCTCATGACTCCCAGCTGCAGTATACTTGAAATAAAAGGGTGCCATGGTTGGCCCCAACAATTGCCTTTCAATGGTTGATTTGTCTATTCCCTTTACGAATTTCGTGGAACTGTGATGTGTATACTTTTGTTTTCATTTGTAAAGGTTCACCGCGCCTGTCGCACGATTGATGTATATACTTCATGTCTCAGTCGCTGTG…
S2_64513283	C/T	2	64513283	CM007983.1	2:64515934	GTAGTCATTTTCAGCTTTATCTCTCACTGTTTGGCATTTTCGGGCGTCGAGATCGGTGCATTGTTGGTGTGATTTAGGTGTGGCGTGCGCGAGTTACTTGTCAAGGATTTTTGGTACGCCATTGTTGCACGAAAGGTGGTTAGTAGAAAATTGTAGATCTCTGCACCCCGAGGTGGTTGAGGCACTCAGCTCATCTTGCCCTACCTTGCACTCTACTCAAGGAAATGGAACGGAGTGTACCCTGGGACAGTGACCCTGGATCTGCAGGTCATGCGGTAACAACCCGTTGTTTGTGGTATCGGCCTGCTAAAAGTGTGTTGGTGGGTAGGTAGTTAGATGCAGTGGTGTGAGCTTACCTGATACAGTATAAGTGTAGAGCCTTTGTCAGATACTAAAACT…
S2_64514967	A/G	2	64514967	CM007983.1	2:64517618	CATGTAGGGGTGGTGTTTGGTTTCCATGGTCTGTGTGAACCAAGTTAGGTTGGACGATGTTTGGTTGAGTGGGTAAAGGATAGGTAGTCACGGACTGCAACACATTTCATGCTCGCATGTGCCTCAGACTGCAGCCCCTCAGCATGATACTGAAGTCTGAACTCCACCTTCCCATCAAGTCTGGCTCCTGTGGGAATCTTACCATTCTTGGGCCTGGCTGTAGGATCTGGCTTGGCAAGAAAACATGACTGTCTTACACCAGTTGGGCCTGGCCCAGTGGTTGGGCCACTGTGTACCCAACCAATTATACCCTGTATGAATTGTGTTATCCTCACATAATTTGTGAATGTGGTCTTGACTTTTCCCCTCTTTGCTCTGCAGACTATCTAAGCTAGACTT…
S2_64515101	C/T	2	64515101	CM007983.1	2:64517752	CCCCTCAGCATGATACTGAAGTCTGAACTCCACCTTCCCATCAAGTCTGGCTCCTGTGGGAATCTTACCATTCTTGGGCCTGGCTGTAGGATCTGGCTTGGCAAGAAAACATGACTGTCTTACACCAGTTGGGCCTGGCCCAGTGGTTGGGCCACTGTGTACCCAACCAATTATACCCTGTATGAATTGTGTTATCCTCACATAATTTGTGAATGTGGTCTTGACTTTTCCCCTCTTTGCTCTGCAGACTATCTAAGCTAGACTTATCTATAATAAATATCATATAATTGTCTAAACCTAGGTTCAGTGAATCATTTGAACCTAGTTTCCACTATTTTGAACTTGGGAGGCAGCAAAAAAAAAAAAAGATTGCTTAGCTGATAAAACTTGCAAACTCTT…
S2_64515106	T/C	2	64515106	CM007983.1	2:64517757	CAGCATGATACTGAAGTCTGAACTCCACCTTCCCATCAAGTCTGGCTCCTGTGGGAATCTTACCATTCTTGGGCCTGGCTGTAGGATCTGGCTTGGCAAGAAAACATGACTGTCTTACACCAGTTGGGCCTGGCCCAGTGGTTGGGCCACTGTGTACCCAACCAATTATACCCTGTATGAATTGTGTTATCCTCACATAATTTGTGAATGTGGTCTTGACTTTTCCCCTCTTTGCTCTGCAGACTATCTAAGCTAGACTTATCTATAATAAATATCATATAATTGTCTAAACCTAGGTTCAGTGAATCATTTGAACCTAGTTTCCACTATTTTGAACTTGGGAGGCAGCAAAAAAAAAAAAAGATTGCTTAGCTGATAAAACTTGCAAACTCTTGATGT…
S2_64516652	C/G	2	64516652	CM007983.1	2:64519303	AAACGCCAGAGTTTCGACCACATTCCTCGTTGGCTGGAAGAGCTCCGAGGGCATGCCGACAAGAACATTGTCATCATGCTGGTCGGAAACAAGAGTGACCTTGAGGAGGAGCGTGCCGTGAGCACCGAGGATGCCAAGGAGTTCGCCGAGAAGGAGAACCTCTTCTTCCTGGAGACCTCAGCGCTGCAGGCCACTAACGTGGAGAATGCCTTCCAGACCGTCTTGACAGAGATATTCAAGATCCACAGCAAGAAGAACATGGCGGCGGACCCGAAGGCCAATGGTGCTGCCCCGTCCCTGGCAGGGAAGAAGGTTCTCGTTCCAGGCCCAGCCCAGGAGATCCCGAAGAGCAAGTGCTGCAGTTCCATGTGATATCTTGCTTGCCCGGATTGGGTTTGT…
S2_64516751	G/T	2	64516751	CM007983.1	2:64519402	CTTGAGGAGGAGCGTGCCGTGAGCACCGAGGATGCCAAGGAGTTCGCCGAGAAGGAGAACCTCTTCTTCCTGGAGACCTCAGCGCTGCAGGCCACTAACGTGGAGAATGCCTTCCAGACCGTCTTGACAGAGATATTCAAGATCCACAGCAAGAAGAACATGGCGGCGGACCCGAAGGCCAATGGTGCTGCCCCGTCCCTGGCAGGGAAGAAGGTTCTCGTTCCAGGCCCAGCCCAGGAGATCCCGAAGAGCAAGTGCTGCAGTTCCATGTGATATCTTGCTTGCCCGGATTGGGTTTGTGTGCCTCAAAAATATTCATGTGATGTTTCTGGATGTACATCTCGACTGGAATAGGCCTAGGTTTGAATTACCGGTTATTTTGATGTGCGGATTGGGTTG…
S2_64658605	T/A	2	64658605	CM007983.1	2:64661262	GCGCATCTGGAGGCACGCCCCGTCGTAGTCCCTGGAGAAATCCGCCGCCCTGTCGAATCCAGCCACAATGGCAGCACGCGTCAGTGAGTGAGTCGGTCAGTGAGTCCGGAGCGGTCGGCAACCACCGCCCCCCGGCATCGTATCACCCACTCACTCATGCGCGCAGCATGAGCTCCGCTTCCGCTCCTAAATTTTTTTTTAAAAAAAAAATTCAATCAACCGCCGGCTGCTGCAGCACCCACTGAACAACAAACAGACTTTGTAGTTGGCTGGCCCCAAACTTGCAGAGAAATCGGAGTCACTTGCAACTTGCAGAAATCGGCCGGCAGCGACGGGAACAGAACAGCCCCCGGAAAGAAAAGGAGGCGAAATCAGAGGGGGGCTTGCAGCTGGTGCAGA…
S2_64658606	A/T	2	64658606	CM007983.1	2:64661263	CGCATCTGGAGGCACGCCCCGTCGTAGTCCCTGGAGAAATCCGCCGCCCTGTCGAATCCAGCCACAATGGCAGCACGCGTCAGTGAGTGAGTCGGTCAGTGAGTCCGGAGCGGTCGGCAACCACCGCCCCCCGGCATCGTATCACCCACTCACTCATGCGCGCAGCATGAGCTCCGCTTCCGCTCCTAAATTTTTTTTTAAAAAAAAAATTCAATCAACCGCCGGCTGCTGCAGCACCCACTGAACAACAAACAGACTTTGTAGTTGGCTGGCCCCAAACTTGCAGAGAAATCGGAGTCACTTGCAACTTGCAGAAATCGGCCGGCAGCGACGGGAACAGAACAGCCCCCGGAAAGAAAAGGAGGCGAAATCAGAGGGGGGCTTGCAGCTGGTGCAGAG…
S2_64859546	C/G	2	64859546	CM007983.1	2:64862220	CGGCACGGCGCCGTCGAGCACCGCGCCGGCGTGGTAGACCATGACGGGCGGCGGCGGGCGGTAGAGGGAAGAGCGGCACGGTCGCGCGGAGCCGATCATCACCAGCAGGGCGAGGAGGAGGCCGCAGCCGGCGCCGAATGACCTTGGCGTCTCCATGATCTCACGGTACGCAAGTGCGCGCGCTGCAGGACGTACAACGGCGTGAAGCTTGAGAGGTTTTTGCAACGCGGCGACGAATTTATAGGGTGACGTGCTGTGGGTATCGTTGTTGCTTGCTCGAGCGGGGTGGTGCTGGTGATCCAGCAGACAAGGCAAGGCAAGACAAGGCATGCGTGTATAATGGAATGGATACCCGGCGTGCGTGGGTTGCACCGTTGCAAAACGGCTGCAGGTTGATGG…
S2_65004899	C/A	2	65004899	CM007983.1	2:65007591	ACAGTTTGTGGGACAGTTCCTGAGAGGTGGTTTACTTGAAGACCCAGTGCCTTAAGGCTGCCAAGTGTGCCAAGGCCCTCAGGGATTGGTCCACATAGGTGGTTGTCGTTGAGGTAAACTTCCTGCAGTGATGAGAGGTTGCCAAGCGATGGCGGGATGACCCCAGTGAAGTTGTTCTTCCCTAACGACATGGTCCTGAGAATTGGCAGACCCCCAAGCCAATCGGGGATTCCTCCACTGAAGTTGTTCACATCAAGTTTGATGGTCACAAGGCGACTGCAGTTCTTTAGGCCAAATGTGACCTCACCTTGCAGTGAATTGTTTGATAGATCAAGATATGATAACCACGGTAGCTGGCCAATTGTCAGAGGGATTTCACCTTGGAGTGTATTGTTTGAC…
S2_66970288	C/T	2	66970288	CM007983.1	2:66973056	TTTCTCGTTGGGTTGGATATCTTTGGCTACCTAACTGGAGTCGTGGTTGCCCCTAGGTGCTATTAGATTTTTGGAGAATTTTAATTGAGTTATGTTCTTTGGAATTTCTAGATGCACCTGTTAAATTATTTGTTCCTGTATGCGTCTGGATTTGAGTGGTACTTGGAACATGGGAGGATATTCTTAGGATTATCTGCAGGTTGTATGCAATCTGTCAGTATCCCACGGTTCCTAGCATTTTGTCATCACAATGGATCGGCTTATAATCTTAAATGGATCATAGATTTATCCTTGTTGTTTTAGTTATGGAAAATGGATGCTTAAAACTAATGGCAAACAGTCATCATGACCTGCAGTTACCGAGTTCATAGACATCTGAACTTACCTGAAAGTAAAAAA…
S2_66970326	C/T	2	66970326	CM007983.1	2:66973094	AGTCGTGGTTGCCCCTAGGTGCTATTAGATTTTTGGAGAATTTTAATTGAGTTATGTTCTTTGGAATTTCTAGATGCACCTGTTAAATTATTTGTTCCTGTATGCGTCTGGATTTGAGTGGTACTTGGAACATGGGAGGATATTCTTAGGATTATCTGCAGGTTGTATGCAATCTGTCAGTATCCCACGGTTCCTAGCATTTTGTCATCACAATGGATCGGCTTATAATCTTAAATGGATCATAGATTTATCCTTGTTGTTTTAGTTATGGAAAATGGATGCTTAAAACTAATGGCAAACAGTCATCATGACCTGCAGTTACCGAGTTCATAGACATCTGAACTTACCTGAAAGTAAAAAATTGTGGAGAATTAACAATGATATGTGACCATATTTTTC…
S2_66972898	T/C	2	66972898	CM007983.1	2:66975666	TCACTTAGCTTCATCATGCGCACCACTCGAAATGGTCTGCAGATCGAGGACATCACATCAGCATATGAACATCATGGAATTAGCAAAGTGGGCAACTTTTTTAGCAAGCCTCAGTCCTATCTGAGTACTTTTGGAAGGTGATATGCTGTTAGCATCAAGATAGAAATCAATCACCAGAGAAATTCACCTCAGAAGACTTGCGAAAGGGCGGTAAAAATGTAACCACCAACTTTGATGCAACCTGCAGCCAAACGAAAGGCTTTAATTAGTCCTGTCAGAACAAATCCAACAAGGATTAAGTGGGCCATTCAAAGGAATATGAACGTTGCAATTTGCAGTTGATCCCAACACCTAATATTAGATCATGCCAACTTGTTTCCTGTTTGAGAGTAACCAATG…
S2_67290582	C/A	2	67290582	CM007983.1	2:67293359	TAATATGCTGTGTATGTGTTTTCTTTCTGGATCCACGATGTTCCTACTATGGGTTTTACTGATTGTGCAGTAGCAAACAGGGATCTGGCGGTTTTAATTTATTTACTCCTACAGCATAATGTATCTTGAATCAGCATTAGGGAGAACCCATACTGAATAAGTGTTCGTAGTCTCACCAGGTAGAAATTATTTCTGCAGTACATTCCCATCCTTCCATTGTCTTGCCCTTATTTGTTTTCCCTAACTGATCCTTCTAGGTTACATTAGTTACTCAAACACTTGCACATCTGCCTGCTTGTGACACCAGTAAAATCTCATAACTGTTTCTGCATTTCTTTGGCCATTGTGTGCATCGATAAGTTTCTCCTCCAATGTACCCTGTACGCTGTACCTGCACCA…
S2_67290612	T/G	2	67290612	CM007983.1	2:67293389	ATCCACGATGTTCCTACTATGGGTTTTACTGATTGTGCAGTAGCAAACAGGGATCTGGCGGTTTTAATTTATTTACTCCTACAGCATAATGTATCTTGAATCAGCATTAGGGAGAACCCATACTGAATAAGTGTTCGTAGTCTCACCAGGTAGAAATTATTTCTGCAGTACATTCCCATCCTTCCATTGTCTTGCCCTTATTTGTTTTCCCTAACTGATCCTTCTAGGTTACATTAGTTACTCAAACACTTGCACATCTGCCTGCTTGTGACACCAGTAAAATCTCATAACTGTTTCTGCATTTCTTTGGCCATTGTGTGCATCGATAAGTTTCTCCTCCAATGTACCCTGTACGCTGTACCTGCACCACTGAACTAGTTCTCCTGCAGTTTCAGGTCA…
S2_67290735	T/C	2	67290735	CM007983.1	2:67293512	TGAATAAGTGTTCGTAGTCTCACCAGGTAGAAATTATTTCTGCAGTACATTCCCATCCTTCCATTGTCTTGCCCTTATTTGTTTTCCCTAACTGATCCTTCTAGGTTACATTAGTTACTCAAACACTTGCACATCTGCCTGCTTGTGACACCAGTAAAATCTCATAACTGTTTCTGCATTTCTTTGGCCATTGTGTGCATCGATAAGTTTCTCCTCCAATGTACCCTGTACGCTGTACCTGCACCACTGAACTAGTTCTCCTGCAGTTTCAGGTCAAGAAGCTCGTCAGCTGGTTCACCTCAATGGGCCATCTCAAACAGGTGTACATGTATCAGTCGCCCACCAGGACCTCCCCATGGTGGCCTCCTCGGTTCTTGGAGCTGAGTCCTGGCTCAGGAC…
S2_67659753	T/C	2	67659753	CM007983.1	2:67662548	GTGCACGACAACGAGACATCAGCATCTGTATAACAGTATAAGCCCCTAACTCTACCTGAGTGAGCAGTGTCATGGCGCTTTCCAGCAGCTGCGCTATGCTAGAGTACGGATTGCTAGATGGTGGCTTGCGCCAAAGCGGTCTAGGGACTCTGCACTGCAGAGTGCAGAATAATTGCTTTTGTAGGACTTATCATTTTTGTCATGAAGTACTCCAAAAATTCGTGATCACTTATCCACCACAATGCAGTAAACTTGATCAGGAGATAACTGCAGAATAATTGCTTTTGTAGGATTTATCATTTTTGTTATGAAGTACTATATGAATTAGTGATCACTTATATCTATCACAATGCAGTAAACTTGATCAGGAGATATTTTTTCTTCTTCAGTGGTTGGCAT…
S2_68779692	G/T	2	68779692	CM007983.1	2:68782522	TTGGCGTCGATCTTGGGTGATCCCATGTCGAACCTCCCCTCGAGGATGAGGACCTGCAGGATGGCGGTGGAAGCGGCGCCCATGGCGGATGCGACGCAGCACATCGTCAATGGCGCGGGGAAGCCGGCCAGCGTCGCCGCCTGATTTCGAACAGCAGGGCAACACGGCAACAAGCATCAACCATCCGACCGTGACTGATCTATTTGGAGCTAATTAAGTGGAATGGTCGATTGATTGCCTGCAGCACGGTGACCAAGGACAGGACGACGGCCGCCCCGACGAGGCAAGAGCACCCCAGGATCCAGTCGGCTGCTGCTGCTGCTGCTTCGGGAGGAGAAGAGTGCAGGAAGCCCATGGCCATTGCTCCCACCAGGCACACCAGCGTCCCCGCGATCTTGG…
S2_69080328	A/G	2	69080328	CM007983.1	2:69083167	TGCTGAAACTGCAGCGGTGAAGGTATACACTCTGGTATTTATCTGTTAATGTTATGTTTTTTCTTGAAATTATGTCATCATATTTTGTACCATCGGACCCCTGAAAGTTATGTGCTTCAGTGTATGTTCTGTACTTTTTTCCCAGTACTTACTCTTGGAAAATTTATAGCAAGTAAATCGTACCTCGTGTTAATTGGACTGAAACAAATAAAACCAGGAAGAATCACCCGAAAATGCTATCTGCAGGGAAATAGGGAATCTAAATGAAAACTGATGTGTCGCTATCAGACTGTGTTGAATATATTTCTTAAGAACATGTATGCAAAAGAAAAGAAAAGTTTGTCAGTTGGTCCAAAACTTGCAGTAGCCTTATCCATTGGAAATACCATCCCGAATAAA…
S2_69091647	G/C	2	69091647	CM007983.1	2:69094495	GTGCCTCGGCGGCGGCCTGCCGGTGGCCGTCATGTTCTGCCTCAACGTGGTGGCGGCGGTCATGGTGTCGCTCGTCAAGGTGGCCATGGACGGCGGCATGAACCCGCTCGTCATCGTCACGCTGCAGCAGCTCACCGCCGCCGTCTTCCTCGCGCCAATTGCATTCTTCAAGGAGAGGTCCGTCCGTCCGTCCGTCCGTCCGTCCGTCCGTCCGTCCGTCGGATGCATTCTGCTTTCTGAATTTGTTAGTACCTTTCTGCTCCAATTGGTTGAATCGCTGAATTGAAATTCCTGCAGGAAGTCGAGGCCAAAGCTGACGCTGGAGATCTTCGCCTACATCTTCGTCAGTGCGGCGCTCGGGTACTGATCACCAACATGCATGATCTTCTCAACTTCTTC…
S2_69091721	C/T	2	69091721	CM007983.1	2:69094569	TCAAGGTGGCCATGGACGGCGGCATGAACCCGCTCGTCATCGTCACGCTGCAGCAGCTCACCGCCGCCGTCTTCCTCGCGCCAATTGCATTCTTCAAGGAGAGGTCCGTCCGTCCGTCCGTCCGTCCGTCCGTCCGTCCGTCCGTCGGATGCATTCTGCTTTCTGAATTTGTTAGTACCTTTCTGCTCCAATTGGTTGAATCGCTGAATTGAAATTCCTGCAGGAAGTCGAGGCCAAAGCTGACGCTGGAGATCTTCGCCTACATCTTCGTCAGTGCGGCGCTCGGGTACTGATCACCAACATGCATGATCTTCTCAACTTCTTCATGTATATATGAGTTGTTCTGAAACGAGGCAACGACATTGACCAACACATCGCTCTTGCAGCGCTGCTCTGCGT…
S2_71184497	G/A	2	71184497	CM007983.1	2:71187398	CTACTTTTCGATTTGAGAGAACCCGATGATACAACTCACTCTATACAGAGGCGTACACAAACCTAACCTGGTTGCTCCTAAACAATCAGGAAGGGCCAAATGTGTCAACACAACTCTACCCTTTTTTTCTCCCCAAAAAATGAGGCATGTATGAATATGACTTCTCTACATCTGCAGCGCTGCAAAAAAAATGTGGCGAAGACTTTAGACATTTGCTGGCCCAGCCAGCAGAAGAACCATCTTCAGATCAGCATCATGCTATTCAAACGAACTGCAGCGTTCCCAATATGCAGGCACTGTGTAATCCTCACTCACATGATAGTAGATGAGCATGGCATTCGCTTGGATGCGGTCCGTCAACCATTAAAAAAGAGATAGCTATGCATGTCAGAAAATGAT…
S2_71184498	A/C	2	71184498	CM007983.1	2:71187399	TACTTTTCGATTTGAGAGAACCCGATGATACAACTCACTCTATACAGAGGCGTACACAAACCTAACCTGGTTGCTCCTAAACAATCAGGAAGGGCCAAATGTGTCAACACAACTCTACCCTTTTTTTCTCCCCAAAAAATGAGGCATGTATGAATATGACTTCTCTACATCTGCAGCGCTGCAAAAAAAATGTGGCGAAGACTTTAGACATTTGCTGGCCCAGCCAGCAGAAGAACCATCTTCAGATCAGCATCATGCTATTCAAACGAACTGCAGCGTTCCCAATATGCAGGCACTGTGTAATCCTCACTCACATGATAGTAGATGAGCATGGCATTCGCTTGGATGCGGTCCGTCAACCATTAAAAAAGAGATAGCTATGCATGTCAGAAAATGATC…
S2_71184567	A/G	2	71184567	CM007983.1	2:71187468	GTTGCTCCTAAACAATCAGGAAGGGCCAAATGTGTCAACACAACTCTACCCTTTTTTTCTCCCCAAAAAATGAGGCATGTATGAATATGACTTCTCTACATCTGCAGCGCTGCAAAAAAAATGTGGCGAAGACTTTAGACATTTGCTGGCCCAGCCAGCAGAAGAACCATCTTCAGATCAGCATCATGCTATTCAAACGAACTGCAGCGTTCCCAATATGCAGGCACTGTGTAATCCTCACTCACATGATAGTAGATGAGCATGGCATTCGCTTGGATGCGGTCCGTCAACCATTAAAAAAGAGATAGCTATGCATGTCAGAAAATGATCTTCTTCAAAATCAAAAGGACGATCATGATGAAGATCAGAATGACAAGGACAGTGGCACACGTCACCATG…
S2_71190375	T/G	2	71190375	CM007983.1	2:71193276	GGGTGGTAGTGCGCCAACGCCGGAGGCGCCCATGATGGCTGGACCAGCGTCAGGGTGAGCGCCGAGAGCACAGTGACAGCTGCAGCACAAGTCACCTGTTAGAAGGCAGAAAGCAAAACTGTGAGCACATACGACAGGAAACTCTGCACACGAATGTGCTGTGACACAACATTTTCGGCAAAATAGCAGTGAATTTTGCTGCTTCCTTCATCTGCAGTTCACCTTCCGGCGCTGCTTCTACCATTCTTACGGCGAGATGGATTGCATATACTAAGCGTGCTTGCGCAGAGCGGACCAGACAAGCGCTCACCTTCCGGAAGAAGCGTCGGCGCGTGTTGGACGCGGCATCATCCGCGCCTTCCGCCGGCGCCGCCGATGGAGCAGCGCAGGCGCCGCCAG…
S2_71210183	G/A	2	71210183	CM007983.1	2:71213089	GGCAGCAGCCTATTTCTACCTCTGATGTAAGATCAGCTAAGGCGCTAGTGAAGAGTGGATGGCTCCTAAAACCAGCTATCCTGATGCACTGGCTGCCTTTGCATCCTTCTCGTCTTCGCCTTGCTCTTCCTTGGCAAATTCCTCAATCAGCTCCTGCTGCTTCGGCGTCAAATTCCTGCAGGGAGTGTTATGTCAGACTCACCTGTTGGAACCTTGGAGCACAACAGTGCAAGATAGTAGTATTTCATTTTGAGGGGGAACTTACACAGGGATGTTGACATTGAAATGGACATATTGATCACCGTAGTATGATGAGTTTCTTGTCTTGATACCTGCAGGATGCATAGTAATTAGGTTTATATGCACTCACAAGTTCCCAAATGTAATGGCACTAGTACA…
S2_71210193	G/A	2	71210193	CM007983.1	2:71213099	TATTTCTACCTCTGATGTAAGATCAGCTAAGGCGCTAGTGAAGAGTGGATGGCTCCTAAAACCAGCTATCCTGATGCACTGGCTGCCTTTGCATCCTTCTCGTCTTCGCCTTGCTCTTCCTTGGCAAATTCCTCAATCAGCTCCTGCTGCTTCGGCGTCAAATTCCTGCAGGGAGTGTTATGTCAGACTCACCTGTTGGAACCTTGGAGCACAACAGTGCAAGATAGTAGTATTTCATTTTGAGGGGGAACTTACACAGGGATGTTGACATTGAAATGGACATATTGATCACCGTAGTATGATGAGTTTCTTGTCTTGATACCTGCAGGATGCATAGTAATTAGGTTTATATGCACTCACAAGTTCCCAAATGTAATGGCACTAGTACATTGTCTCAAA…
S2_71814577	T/C	2	71814577	CM007983.1	2:71817492	CAGACCAACACCTTCTACGACCCGACCAAGTCTCCCACCTTCGCTGCCTTCCCCTGCAGCGCCCCGGCCTGCACTGGGCTCGGGCCCTACGCCAATGGCTGCGTCAACAACCAGTGCCAGTACCGGGTCAGGTACCCCGACGGCTCGTCGTCGTCGGGCACCTACGTCTCCGACGTGCTCACCATCAACCCCACCAACTCTATCACCAAGTTCCAGTTCGGCTGCAGCCACGTCGAGCAGGGCACCTTCAACAACCGCACCGCCGGGATCATGGCGCTCGGCGGCGGCCCGGAGTCGCTCGTGTCCCAGGCCGCCTCCATCTACGGTAACTCCTTCTCCTACTGCGCCCCGCCGACGCCGAGCCACAAGGGGTTCTTCATCCTCGGCGTGCCGCGCGTT…
S2_71931441	T/C	2	71931441	CM007983.1	2:71934373	TGGGTTGATGGCATGCTGTGAAAGAGACAGCACACTTCTATTGCTTCGTTTCCAAAATACAATTAAGAGGAAGAAGCTGAATCGATTTGGCAACGCCAGCTGCCGGCACTAGTTTACGGTTGACCTGGACCCCGAGTCTTTGGCCTCTCTCTGTCTTGCCGCCCAATCTTGTTGCTCAGATTGTGCCCACGACACTGCAGCGATCCTGCTCGGAAATTTCGTTGGATGAAATGGACACAACGATTTGTTTGAGGTCGTGATCGGTAGCGTGGTCGGTGTGCATTAACAACATGATAAGCCACGCCCCGGACTATGCTGATTGGAGATTGGACTGCAGGCAGGGAAATGCATGAGATGTCGTTGGCAACTTGGCATGAAAGGGATTGCCACCTACTGGTG…
S2_72055284	G/T	2	72055284	CM007983.1	2:72058217	TTTGGTGCGGTGGAGCTGGCGCGCGCCCCTCTGCAGGATCTCCGCGGCGCTCCAGCTCCCGTCCGCCGCCGCCGACGGCTTGGTGGCTGGCGCGGACGACATCACCGCCGCTGACGCCGGGTCCCTGCAGGGCTCCAGCATCGGCGCGGTGTCGGACCACACGGCGGGGTCCTCGATGACGGACGAGGAGCCCGCCCCCATCATCCCCAGCTGGGCCTTGCCGCCCACGTCGAGGTCGAGCTCGCAGCTGAGCTGCCTGATGCGCGACTCGAGCAGGTTGAGGCGGTCCATGAGCGTGCCCCGCACCTGCACGTGCTGCAGCGCCGACGGCAGGGACTTGGTGTGGTGGTGGCGAGCCTGGTGATGATGCGGCGCCGCGCGGCGGGCGANNNNNNNNNN…
S2_72055327	G/A	2	72055327	CM007983.1	2:72058238	GCGGCGCTCCAGCTCCCGTCCGCCGCCGCCGACGGCTTGGTGGCTGGCGCGGACGACATCACCGCCGCTGACGCCGGGTCCCTGCAGGGCTCCAGCATCGGCGCGGTGTCGGACCACACGGCGGGGTCCTCGATGACGGACGAGGAGCCCGCCCCCATCATCCCCAGCTGGGCCTTGCCGCCCACGTCGAGGTCGAGCTCGCAGCTGAGCTGCCTGATGCGCGACTCGAGCAGGTTGAGGCGGTCCATGAGCGTGCCCCGCACCTGCACGTGCTGCAGCGCCGACGGCAGGGACTTGGTGTGGTGGTGGCGAGCCTGGTGATGATGCGGCGCCGCGCGGCGGGCGANNNNNNNNNNNNNNNNNNNNNNNNNNNNNNNNNNNNNNNNNNNNNNNNNNNNN…
S2_72058357	C/T	2	72058357	CM007983.1	2:72061296	AAGCCCTGCATGGTGCAGCAGCACATGGGGTAGAGCACTGCTGACCTTCTGTGAGTAGTAGACCGATCGATCCTGAATTTTCTGCAGACGATGGCAGATGAATGAATGATCCGCTAGTCTATTGGCCGGCAACTGTAACGGCGCTTCGGAGCAGCAACCGAACTGCATGCGTACGCCAATGATTGGCCATTTGGCCGCCGCATATGCTCGATGCATTGCACCGACTGCAGCTACAAGGATCATGCCTGCCTGGTGATAGGTTTGCGTGTCGACCGTCAGAGGCTTGGCTATATGCAGGCTGCGGTTGCAGCAAGACCCAAGACAGAATCCTCGGTGGCCATATATGCTCCATGCGTGCATGATGACCCGGCCGGACGGAGTACCGGAAGACCGACACTG…
S2_72082549	G/A	2	72082549	CM007983.1	2:72085449	TCTACTGAATACGACGCACGGCCACGTCACGTCTCTGCCCACACTCCGGCGTCCCACCTGGACGCCCACGTGTCAGGCCTCAGTTCCCAGGTAGAGGCGCGAGCTCCGGACGCCGGCACGCGGCAGCCCTGGGTCCCAGCTGCACTCGATCGGATAGACGGCCACCACCACTCCACCAGAAAGCGACGGCTGCAGCTTCCGCCGTGGCGGCAGAATCCAAACTGGGTGCGCCGCTGAATCGGTCGGGACGGCGACACCTGACGAGCTAGCTGCAGAGTGAGTAGTTGGGGCGGGAGTAAGCCGGCGGATGCGCGCCGCGCGGCGNNNNNNNNNNNNNNNNNNNNNNNNNNNNNNNNNNNNNNNNNNNNNNNNNNNNNNNNNNNNNNNNNNNNNNNNNNN…
S2_73537197	T/C	2	73537197	CM007983.1	2:73540201	TCTGGCATCACTAGACCCCCTGGAGCAAGGATGTATATATATGGTCTAGGATAGATCTCTCTTCAATAATATTTTACTAGAATGTGGTATAGTGCTCTATGTCTGCAGGACAGCGACAGTCATTAAACTCTCTTTAAAGTGTTCAATGTCATTATTTGTGGTTTGAGTGATTGATGATAATTGATCCTATTGATTGTAGGCCTGTGCATGGCTGTGCAAGCTTTCATCCCCTATGAATCTGCAGGTTACGTGAATATTTTGTCAAGGTTAATATTCAGATCAAGCTTTTACAAACCCAATTTGCCCCTTTCATTGTCTGGTGACTCTGGTCTCTGTTCTGATATTTGTTGAGGATTAAACAAGTTACATTTGGCATCTTTCACTTCCACTATTCATTCT…
S2_73538391	G/A	2	73538391	CM007983.1	2:73541395	ATTCATGTCACAAAAATTATGCATTAGTAGAGTAATTATTGGTAAAAGGTCTATCTTAATGAGGCGAAACTGAGGGAGTATGTGTTAGTCTTTATACTGGGCTGTGACCTGTGAGCCTGCGAAGGACATATATACCATGCTGCAGTGTTGCCATTCCAGTATTAGTAACTACAATTTTTTAAATCGAAATACTAACTACAGTATGCTGCAGATAATTTTTAAAATCATCTCGTCTTGGAATTGTAGTTTTTTCTAATTACACGGGAGTGTAAATGCACAGTAAAACATAACTTTTCATTTTTTTTGTAGGGCACATTTACTCTCAGGAAAGAAATAGAACTTGAGCGACCGGGCATAGCTGGCACAGCGATTCGGCCAGACAATAAGATTGCTGCAGCC…
S2_73538448	T/A	2	73538448	CM007983.1	2:73541452	AATGAGGCGAAACTGAGGGAGTATGTGTTAGTCTTTATACTGGGCTGTGACCTGTGAGCCTGCGAAGGACATATATACCATGCTGCAGTGTTGCCATTCCAGTATTAGTAACTACAATTTTTTAAATCGAAATACTAACTACAGTATGCTGCAGATAATTTTTAAAATCATCTCGTCTTGGAATTGTAGTTTTTTCTAATTACACGGGAGTGTAAATGCACAGTAAAACATAACTTTTCATTTTTTTTGTAGGGCACATTTACTCTCAGGAAAGAAATAGAACTTGAGCGACCGGGCATAGCTGGCACAGCGATTCGGCCAGACAATAAGATTGCTGCAGCCGCTGGTTGGGATCACAGGTTTCCCCCCATTCTCGGCTTTTACAGTTTATATGTCGAC…
S2_73538452	C/T	2	73538452	CM007983.1	2:73541456	AGGCGAAACTGAGGGAGTATGTGTTAGTCTTTATACTGGGCTGTGACCTGTGAGCCTGCGAAGGACATATATACCATGCTGCAGTGTTGCCATTCCAGTATTAGTAACTACAATTTTTTAAATCGAAATACTAACTACAGTATGCTGCAGATAATTTTTAAAATCATCTCGTCTTGGAATTGTAGTTTTTTCTAATTACACGGGAGTGTAAATGCACAGTAAAACATAACTTTTCATTTTTTTTGTAGGGCACATTTACTCTCAGGAAAGAAATAGAACTTGAGCGACCGGGCATAGCTGGCACAGCGATTCGGCCAGACAATAAGATTGCTGCAGCCGCTGGTTGGGATCACAGGTTTCCCCCCATTCTCGGCTTTTACAGTTTATATGTCGACTAGG…
S2_73538518	A/G	2	73538518	CM007983.1	2:73541522	ATATATACCATGCTGCAGTGTTGCCATTCCAGTATTAGTAACTACAATTTTTTAAATCGAAATACTAACTACAGTATGCTGCAGATAATTTTTAAAATCATCTCGTCTTGGAATTGTAGTTTTTTCTAATTACACGGGAGTGTAAATGCACAGTAAAACATAACTTTTCATTTTTTTTGTAGGGCACATTTACTCTCAGGAAAGAAATAGAACTTGAGCGACCGGGCATAGCTGGCACAGCGATTCGGCCAGACAATAAGATTGCTGCAGCCGCTGGTTGGGATCACAGGTTTCCCCCCATTCTCGGCTTTTACAGTTTATATGTCGACTAGGATGGCAAATTCTTGTATCAACCTGTCAGTAATTAAAACTAATCTTAGCATGGGGTTCCAGTGATTC…
S2_73538654	A/G	2	73538654	CM007983.1	2:73541658	GGAGTGTAAATGCACAGTAAAACATAACTTTTCATTTTTTTTGTAGGGCACATTTACTCTCAGGAAAGAAATAGAACTTGAGCGACCGGGCATAGCTGGCACAGCGATTCGGCCAGACAATAAGATTGCTGCAGCCGCTGGTTGGGATCACAGGTTTCCCCCCATTCTCGGCTTTTACAGTTTATATGTCGACTAGGATGGCAAATTCTTGTATCAACCTGTCAGTAATTAAAACTAATCTTAGCATGGGGTTCCAGTGATTCTGGATGCGACTGAAAGAATATTGGAGGATTCCTAACTCAGCATCTCCTGCAGTTGCTGGCTTTAAGTTTGCAATTGTTGCATTTGTGTGATCCTTCTGTTTTTTTCTCTCACAGGATTCGAGTGTATAACTACAAC…
S2_73538658	T/A	2	73538658	CM007983.1	2:73541662	TGTAAATGCACAGTAAAACATAACTTTTCATTTTTTTTGTAGGGCACATTTACTCTCAGGAAAGAAATAGAACTTGAGCGACCGGGCATAGCTGGCACAGCGATTCGGCCAGACAATAAGATTGCTGCAGCCGCTGGTTGGGATCACAGGTTTCCCCCCATTCTCGGCTTTTACAGTTTATATGTCGACTAGGATGGCAAATTCTTGTATCAACCTGTCAGTAATTAAAACTAATCTTAGCATGGGGTTCCAGTGATTCTGGATGCGACTGAAAGAATATTGGAGGATTCCTAACTCAGCATCTCCTGCAGTTGCTGGCTTTAAGTTTGCAATTGTTGCATTTGTGTGATCCTTCTGTTTTTTTCTCTCACAGGATTCGAGTGTATAACTACAACAAAG…
S2_73720170	G/A	2	73720170	CM007983.1	2:73723183	TTCTGGGCTTGTTTCTGGGAAGGGATGCGAGGCTGCGGCAAGCCGCACTGCAAGCGAGGGCGAAGGCCGGAATGCTACACAGGCACACGGATTGGAATGGCGTGTTGAGGTAAAGTCAATCAAAGCTGCAGCAAGCCAACAATCAAAAGAAATTCTCAATGCAAGAAGGGATATAGAAAACAAAAGTAAATTTTCTCTAGGACTGAATCTTACCTCCTGCGGTTGCATCAGGAACCAAGACAACTTCATTTTTTATTAGAAAAATGCAAAAGGAACACAGACCGGACCAACACAAAAGATCAATCTCCCCAGAGAGGAGCTCTGCAGTGCGCCAGTTTCACCGCCAGTCGTGGACTCCACAAGCGCGGATGGCGGTTGCTCCCCGGTGCTGCGGGGCGA…
S2_73720175	A/T	2	73720175	CM007983.1	2:73723188	GGCTTGTTTCTGGGAAGGGATGCGAGGCTGCGGCAAGCCGCACTGCAAGCGAGGGCGAAGGCCGGAATGCTACACAGGCACACGGATTGGAATGGCGTGTTGAGGTAAAGTCAATCAAAGCTGCAGCAAGCCAACAATCAAAAGAAATTCTCAATGCAAGAAGGGATATAGAAAACAAAAGTAAATTTTCTCTAGGACTGAATCTTACCTCCTGCGGTTGCATCAGGAACCAAGACAACTTCATTTTTTATTAGAAAAATGCAAAAGGAACACAGACCGGACCAACACAAAAGATCAATCTCCCCAGAGAGGAGCTCTGCAGTGCGCCAGTTTCACCGCCAGTCGTGGACTCCACAAGCGCGGATGGCGGTTGCTCCCCGGTGCTGCGGGGCGAATGGT…
S2_73720247	C/A	2	73720247	CM007983.1	2:73723260	CACAGGCACACGGATTGGAATGGCGTGTTGAGGTAAAGTCAATCAAAGCTGCAGCAAGCCAACAATCAAAAGAAATTCTCAATGCAAGAAGGGATATAGAAAACAAAAGTAAATTTTCTCTAGGACTGAATCTTACCTCCTGCGGTTGCATCAGGAACCAAGACAACTTCATTTTTTATTAGAAAAATGCAAAAGGAACACAGACCGGACCAACACAAAAGATCAATCTCCCCAGAGAGGAGCTCTGCAGTGCGCCAGTTTCACCGCCAGTCGTGGACTCCACAAGCGCGGATGGCGGTTGCTCCCCGGTGCTGCGGGGCGAATGGTTGGAGCCGAAGGCGCAGATGGTGGAGTAGAAGTCAGGCCTTCAATTTTGGGGCTTGCTTCGTAGACTGACGG…
S2_73720275	C/T	2	73720275	CM007983.1	2:73723288	TGAGGTAAAGTCAATCAAAGCTGCAGCAAGCCAACAATCAAAAGAAATTCTCAATGCAAGAAGGGATATAGAAAACAAAAGTAAATTTTCTCTAGGACTGAATCTTACCTCCTGCGGTTGCATCAGGAACCAAGACAACTTCATTTTTTATTAGAAAAATGCAAAAGGAACACAGACCGGACCAACACAAAAGATCAATCTCCCCAGAGAGGAGCTCTGCAGTGCGCCAGTTTCACCGCCAGTCGTGGACTCCACAAGCGCGGATGGCGGTTGCTCCCCGGTGCTGCGGGGCGAATGGTTGGAGCCGAAGGCGCAGATGGTGGAGTAGAAGTCAGGCCTTCAATTTTGGGGCTTGCTTCGTAGACTGACGGCCTGTTAACAACTACAGTAACATTTACA…
S2_73720279	C/G	2	73720279	CM007983.1	2:73723292	GTAAAGTCAATCAAAGCTGCAGCAAGCCAACAATCAAAAGAAATTCTCAATGCAAGAAGGGATATAGAAAACAAAAGTAAATTTTCTCTAGGACTGAATCTTACCTCCTGCGGTTGCATCAGGAACCAAGACAACTTCATTTTTTATTAGAAAAATGCAAAAGGAACACAGACCGGACCAACACAAAAGATCAATCTCCCCAGAGAGGAGCTCTGCAGTGCGCCAGTTTCACCGCCAGTCGTGGACTCCACAAGCGCGGATGGCGGTTGCTCCCCGGTGCTGCGGGGCGAATGGTTGGAGCCGAAGGCGCAGATGGTGGAGTAGAAGTCAGGCCTTCAATTTTGGGGCTTGCTTCGTAGACTGACGGCCTGTTAACAACTACAGTAACATTTACACTGG…
S2_75788909	C/T	2	75788909	CM007983.1	2:75791968	GTTTGGATCTCTTGGTGAGGGGCTTACGGTATTCCTGTTATTGGATGAAATCTTGAGGCACAATGGCAATGCCAAGAGCTATTTATCCCTGTTCTCAAGGTACTAACATTTAGTGCTTTTTAAGTGCATTTAGTCTGGATCATTCTACTCAGGTAAGATGGGGAGTGTTCACTGCAGATGTTATGCTGAAAGCACATCTTTTTAAGGGAAAAAATTGAATCAGCAAAGTTTAATGTTTGTCGGAGCCATTTGTGATCTGCTTAAATCATGGTTTTAAATAGCGGGCTATGGGAAATAGCGGCACCTTTTTTTCAGCAGCTATGAGGTTATAGCGGTGCTATAGCGCCGCAATGGCAAATAGCGGCATCACATAGTTGATGCACAAAAATATGCTAACGC…
S2_75789082	A/G	2	75789082	CM007983.1	2:75792141	GCAGATGTTATGCTGAAAGCACATCTTTTTAAGGGAAAAAATTGAATCAGCAAAGTTTAATGTTTGTCGGAGCCATTTGTGATCTGCTTAAATCATGGTTTTAAATAGCGGGCTATGGGAAATAGCGGCACCTTTTTTTCAGCAGCTATGAGGTTATAGCGGTGCTATAGCGCCGCAATGGCAAATAGCGGCATCACATAGTTGATGCACAAAAATATGCTAACGCTAATATCTAATGACCATTAATATGTTTCTGCAGTACATAACTTAACTTGATATGTTTCTTCAGCATTACATAAATACATAACCTAACATAACATGTTTCCAAAGCATCAGGACTATAGGAGTTCAGAGAACATTAGTTAAAAACTAGATAAAGATAGCATATTGCCACTGAAG…
S2_76286876	A/T	2	76286876	CM007983.1	2:76289944	GTCAGTAAGTTCAGGGGTTCAAGCTCTGCTGCACCGGCTCGTTCAGAAATCTTCAGTTTGCGTGCACGCCTCTTCAGAGTTCAGTACTCAGCAGTTCACCGGACTCTGAACGGCTGCAGGCTCTGGACTCTGAACGGCTGCTCAAAGCGAGCAACACGGCCGGTGGGGCACTGGGAATTTGCAAAGATTTTACAGGAAAAAATCCTCAGCTCCAAACGACGATTTCGTGTCCCTGCAATCTGCAGCTAGCTTCGCTAGCTTCTTGCAGGGATTTTACCCGTGGGCCGGTTTGCTTTCAAGCATCTGCACAAGGTGTCGTTGTCCCAGTGGCCGGTGGCTGCCGCGTGCCCGTCTTTCTTTCCCGGCGGCGGCGACGGCGACGACTCCACCGCACTCGCT…
S2_76286877	A/T	2	76286877	CM007983.1	2:76289945	TCAGTAAGTTCAGGGGTTCAAGCTCTGCTGCACCGGCTCGTTCAGAAATCTTCAGTTTGCGTGCACGCCTCTTCAGAGTTCAGTACTCAGCAGTTCACCGGACTCTGAACGGCTGCAGGCTCTGGACTCTGAACGGCTGCTCAAAGCGAGCAACACGGCCGGTGGGGCACTGGGAATTTGCAAAGATTTTACAGGAAAAAATCCTCAGCTCCAAACGACGATTTCGTGTCCCTGCAATCTGCAGCTAGCTTCGCTAGCTTCTTGCAGGGATTTTACCCGTGGGCCGGTTTGCTTTCAAGCATCTGCACAAGGTGTCGTTGTCCCAGTGGCCGGTGGCTGCCGCGTGCCCGTCTTTCTTTCCCGGCGGCGGCGACGGCGACGACTCCACCGCACTCGCTG…
S2_76802049	A/G	2	76802049	CM007983.1	2:76805117	CTGATTTGGCTGGTCTGTTGGAGTGTACCAAAATATAGAGAGAAAAAGTTAGCTAAATGGATAGCTAAATGAGAATACATAGAGCGGGATTTGACTAAGTTGTTAAAGTTGTTCTTATACACTGCAGCCATTTTTTTTAAAGAAAGCGCAGCCTGGCTGGGTCAGCGATTCTCGAGCTGGGTTTCGACACACGACGCGTCATGATATTTGCCCGGCACGAGCACGAGACGCGTCGTTGCCTGCAGCATCGTCGGTACCCATTTCGTTCGCACCGCAACGCGCTGCCTGCACATGCTTCGCCAGCTCAAGTGCGGAGCGGATCGCCGGTCGACGTTTGCCATTTGCGGCGGCATGTGTGTCGTTGCCATGCCTCGTCCCGTGGTCCGGCCGGTCGCTGTG…
S2_77173374	T/C	2	77173374	CM007983.1	2:77176442	CTTGGGGAGTGTGCTTATGGGATTATGATAATCTGGGGGTGTAGATTATAATCTATAGTGTTTTCCTAGGCGGGCATGTTTGTTGTCCACACATTTATGTGCCTGCAGATCAATTGTATTTATTCACATCAGCAGTTGCATGCAATAATGCAAACAAACATTGACACTTTACTGTATTTCTTCCAGCCCTGGATCCAATTCTTAACAGGACTGCAGTATGTTAGTAGTGGAGTGGGCTCAGATGAATCCTTGCACTTTGCCCTTCATATTGCAGAAAAAAAAAGAGATCTTTTGTTGAAATCTTACAGAATTTCTTATGTAGAATGGAATATTCACAGTCATCCTATCTTGCTTCTTTTATTGTGGGCTGATTGCACATGCCATATTTTATTGTAACTG…
S2_77810199	C/A	2	77810199	CM007983.1	2:77813276	AGTAGTACCGAGTCCTAGTGTTCAGTAAACTCTACATGATGCCAATATAATTAACTGAACAATGTGAAATCCCATTGCATCATCCCCCGGTTCCCCACACGACTGCAGTACTGAAAGTCCCAAACCCACCACCTGCTTCATGTCTGAACCTTTCAAGTGATGATGATGATGATTGAAAGAGGGACTTCTGCACTCTGCAGCATTTCAGATCCAGAAGGTACACGGCCAATAGCTGATTACATTCCTGACGACAATCCCTGGCCCCAGGCCCCAGCCCAGCATGCACACCTGCTTGCACAGTCAGCAGAGACTCATGCTGTCAGGCCGACCCAACCCTCAAGCCTGGCAGTGGCAGCGGATCGGAGTGGCATGCAGGTGGATAGCTACTGCAGACGTCGG…
S2_77810346	A/C	2	77810346	CM007983.1	2:77813423	ACCTTTCAAGTGATGATGATGATGATTGAAAGAGGGACTTCTGCACTCTGCAGCATTTCAGATCCAGAAGGTACACGGCCAATAGCTGATTACATTCCTGACGACAATCCCTGGCCCCAGGCCCCAGCCCAGCATGCACACCTGCTTGCACAGTCAGCAGAGACTCATGCTGTCAGGCCGACCCAACCCTCAAGCCTGGCAGTGGCAGCGGATCGGAGTGGCATGCAGGTGGATAGCTACTGCAGACGTCGGCGTCGTGGCCGGCCGCCACGAGCCCACGACCACGACGACGCGCCGGTAACATGCCATTGCCAGCCGAACAGGAGCTGTGCCCCGCGTGCAGCCGCAGTACGACGGATCGTTGTAAATTCGTCGCGCACGTGGATGCCTCTGCTGCAT…
S2_78210722	A/T	2	78210722	CM007983.1	2:78213816	AGGTTGACATGGTCTACTGAACTCTATAAGGCCCAAATGCTGAAGTTTTCCACAGCTTCAACGCTGCGACAAAAAATAATATTAGCACCCGATTTTATTGTCATTCCCTACACAACCTTAATGATGGTGGTCATCATCATCATCATGTCCATCAGGGGATCCTCCTTCTCCAATCACATTAAGCTGCAGATAAAGATGGAAGCTTGTAACTCAGCAAACGTTTGCTCTTGGAATGCAAGGACCTTATGCCAACAGGAAACCATACCGTGAAATATTGAGTACAGACCGGGCATTCATGTGGCTTGCCTTTCTCCAACCAAAACCACAGCACATCATGCTCATCTTCTGCAGAAGGCCAGTTACAATTGCAGTATAGGCCAATTAGAAAACTGAATGGTT…
S2_78210740	C/G	2	78210740	CM007983.1	2:78213834	GAACTCTATAAGGCCCAAATGCTGAAGTTTTCCACAGCTTCAACGCTGCGACAAAAAATAATATTAGCACCCGATTTTATTGTCATTCCCTACACAACCTTAATGATGGTGGTCATCATCATCATCATGTCCATCAGGGGATCCTCCTTCTCCAATCACATTAAGCTGCAGATAAAGATGGAAGCTTGTAACTCAGCAAACGTTTGCTCTTGGAATGCAAGGACCTTATGCCAACAGGAAACCATACCGTGAAATATTGAGTACAGACCGGGCATTCATGTGGCTTGCCTTTCTCCAACCAAAACCACAGCACATCATGCTCATCTTCTGCAGAAGGCCAGTTACAATTGCAGTATAGGCCAATTAGAAAACTGAATGGTTCATTCATTTTTCTCTCCA…
S2_78210765	A/T	2	78210765	CM007983.1	2:78213859	AGTTTTCCACAGCTTCAACGCTGCGACAAAAAATAATATTAGCACCCGATTTTATTGTCATTCCCTACACAACCTTAATGATGGTGGTCATCATCATCATCATGTCCATCAGGGGATCCTCCTTCTCCAATCACATTAAGCTGCAGATAAAGATGGAAGCTTGTAACTCAGCAAACGTTTGCTCTTGGAATGCAAGGACCTTATGCCAACAGGAAACCATACCGTGAAATATTGAGTACAGACCGGGCATTCATGTGGCTTGCCTTTCTCCAACCAAAACCACAGCACATCATGCTCATCTTCTGCAGAAGGCCAGTTACAATTGCAGTATAGGCCAATTAGAAAACTGAATGGTTCATTCATTTTTCTCTCCAGATAAGATACAGGCAAGGGTTTGAA…
S2_78210850	C/T	2	78210850	CM007983.1	2:78213944	GGTCATCATCATCATCATGTCCATCAGGGGATCCTCCTTCTCCAATCACATTAAGCTGCAGATAAAGATGGAAGCTTGTAACTCAGCAAACGTTTGCTCTTGGAATGCAAGGACCTTATGCCAACAGGAAACCATACCGTGAAATATTGAGTACAGACCGGGCATTCATGTGGCTTGCCTTTCTCCAACCAAAACCACAGCACATCATGCTCATCTTCTGCAGAAGGCCAGTTACAATTGCAGTATAGGCCAATTAGAAAACTGAATGGTTCATTCATTTTTCTCTCCAGATAAGATACAGGCAAGGGTTTGAATTCTGGAACCCTCTTGGTTGAAAAACTCAAGGGGTATTTAGCATCAGCAGTAGTGTACCTCCTTCACCACCAGGACAACCAACAA…
S2_78271750	A/G	2	78271750	CM007983.1	2:78274853	TGATGCGCACCCCACCCAAAATGTTCGATAAAATCATTTGTAACTAAACTATCATTATACTCAAACTTGTTGACATGGTTCTGCAAACCCAAGAAAACACTCCTGAAGTATGATGTGAGCTGCAGTGAGTCCATGTAACTGCTATCTAGTCCATTTCTTATGCAAACATGATCCACCTCCCATCTTGAGTCGTATTTCCAACGATCAACCATTCTGCAGAAACCAACCTGAGCCTGAACAGAACTTGGATCACAAAGCTCACTCATAGGCATAAAATACGTGAAACCCAATTGCTCAATCTGCATGTGTTTGGAGAGAAAAGAACACCAGATCAATAATAGAGTTAAACCATAGAAAATATTGTGATACATCCGAATACATAAAGGAGATCACGTTTTA…
S2_78758302	A/C	2	78758302	CM007983.1	2:78761421	TACCCATATTTTGTGTTCAAGTGTCACTTATTTGTGATTGGAGGGAGTAATTCAATATAACTATATTGTGCAGGAATTGTAAATGGAATTGACATTAATGATTGGAACCCTGCCACGGACAAAAATATCCCTTGTCATTATTCTGCTGATGACCTCTCTGGAAAGGTGTGCTGCAGTGGTTATAACTGCCTTCTGTATTTCATCTCTCAAATTTATCTTGCTCACTAACTAATCCTTTGTGGTCTGGCATTGTTGCTTTAGGCCAAATGTAAAGCTGAACTGCAGAAGGAGCTGGGTTTACCTATAAGGCCTGATGTTCCTCTGGTTAGATACCAATGCTTTAGGTATCAATTTTTCTCAAAAATATAGTGGATTGACTTATTATCTTGACTTACAGAT…
S2_78758315	C/T	2	78758315	CM007983.1	2:78761434	TGTTCAAGTGTCACTTATTTGTGATTGGAGGGAGTAATTCAATATAACTATATTGTGCAGGAATTGTAAATGGAATTGACATTAATGATTGGAACCCTGCCACGGACAAAAATATCCCTTGTCATTATTCTGCTGATGACCTCTCTGGAAAGGTGTGCTGCAGTGGTTATAACTGCCTTCTGTATTTCATCTCTCAAATTTATCTTGCTCACTAACTAATCCTTTGTGGTCTGGCATTGTTGCTTTAGGCCAAATGTAAAGCTGAACTGCAGAAGGAGCTGGGTTTACCTATAAGGCCTGATGTTCCTCTGGTTAGATACCAATGCTTTAGGTATCAATTTTTCTCAAAAATATAGTGGATTGACTTATTATCTTGACTTACAGATTGGCTTCATTGGA…
S2_81013878	C/G	2	81013878	CM007983.1	2:81017045	TTTATTCAATTCACTTCTTTTAACAAGGACCACATTGTTTCAGTGAGCATTTTTTTTGAAAGATGTATCAGTGAACATTTGAGTATAATCTATTTTTTCAGCTCCAATGACCTAAACAAAATGAAGCATTGCGTCACACTGCAGATGCTCGTACCAAGTAAGAACAAGGCAGCAGCAACAACTGAGTTCAGCGGGTACTCCGGGATGGTTCTCCATCAATCAACAAATACAAAGATGCGGTGCTTCCGGGATTCGCCTGCACCAGCTGAGAAGCCTTATGTATTCACAGAAAGAACTTGCAAGCGCAAAGGCTCCGCACTGCTCAGTACTCAGCTGTCAGCTCAGCAAAACAAGGCTGCAGCACTCGTGTTCCTGGGAAAAATTTGGCAGGCGCCATCA…
S2_81013895	A/G	2	81013895	CM007983.1	2:81017062	TTTTAACAAGGACCACATTGTTTCAGTGAGCATTTTTTTTGAAAGATGTATCAGTGAACATTTGAGTATAATCTATTTTTTCAGCTCCAATGACCTAAACAAAATGAAGCATTGCGTCACACTGCAGATGCTCGTACCAAGTAAGAACAAGGCAGCAGCAACAACTGAGTTCAGCGGGTACTCCGGGATGGTTCTCCATCAATCAACAAATACAAAGATGCGGTGCTTCCGGGATTCGCCTGCACCAGCTGAGAAGCCTTATGTATTCACAGAAAGAACTTGCAAGCGCAAAGGCTCCGCACTGCTCAGTACTCAGCTGTCAGCTCAGCAAAACAAGGCTGCAGCACTCGTGTTCCTGGGAAAAATTTGGCAGGCGCCATCACTATGTACTAAATAGAA…
S2_83587089	G/T	2	83587089	CM007983.1	2:83590356	TCGTCGGGGGGGCCAAATCCGAGCGATTCGGGGTGGGGGGCGCCCCCGGCCTGATGTCCCGATCGGTGAGCAGGGGCAGGGGCGAGGCCGCCGCCGCTGGTGCGTCTCGGTTCGGCGGCCGCCAGCTGGAGGGAGGGATGTGGAATGGAATGGGAATGCTACGGCACTGCAGGCAGCTCCTGGCCTCTAGAAGGAGCAGAGCGGGGGGTGGTGGAGAACAAACTGCAGAAGCTTCCCCATCGCCCTCTCCCCTCGCGCCACGTCGCGGCCTGCGGTGGCTCGTGGGCGTGACAGGGACACACGGACCACGGGCGCATGAACGCGTCCATCATCCGCCATTTCCTTCTCTCTCTCCAGGAGTTCTCGAGATGAATCTTAATTTTAATGGGAGTTTCATGG…
S2_83587110	A/G	2	83587110	CM007983.1	2:83590377	AGCGATTCGGGGTGGGGGGCGCCCCCGGCCTGATGTCCCGATCGGTGAGCAGGGGCAGGGGCGAGGCCGCCGCCGCTGGTGCGTCTCGGTTCGGCGGCCGCCAGCTGGAGGGAGGGATGTGGAATGGAATGGGAATGCTACGGCACTGCAGGCAGCTCCTGGCCTCTAGAAGGAGCAGAGCGGGGGGTGGTGGAGAACAAACTGCAGAAGCTTCCCCATCGCCCTCTCCCCTCGCGCCACGTCGCGGCCTGCGGTGGCTCGTGGGCGTGACAGGGACACACGGACCACGGGCGCATGAACGCGTCCATCATCCGCCATTTCCTTCTCTCTCTCCAGGAGTTCTCGAGATGAATCTTAATTTTAATGGGAGTTTCATGGGTGTTTCATGCACATTAAATA…
S2_83957785	T/C	2	83957785	CM007983.1	2:83961067	GACTTTTCTTTGGGTCTTCAAAGAGAAAGCTAACCCAAAGAATCTGAACCGAACATCACATCAGGTCATCAGCTCCATAGTGTTGGTGATCATTCGGCCCCTGGATGACCTTTTCAAAGCCCCCGCTCCCGTGGCAGCTTTTCCTTTCCTCTCTCACACCGGCCAGCAGGCATTGTACTCTCCATGCCTGCAGGTACGTACACTTACCACGCATCAAGGTTAACGACCCCATCCGACAATGCTTCCTTCCACCTCTGCAGCATTATATTTGTTGTAAATAAATTAGACTAGCAAGGTTGCCAACTTTCATTATGATAAAAGTTGAAACCTTGTCTATGCGAGTTTTTTTTGTTGTTATAACCATGTCATTGTGATTAGATAGATGGCATTGATTTACTT…
S2_84291753	T/C	2	84291753	CM007983.1	2:84295044	GCGGCGGAGGCGCGGTGCGGCGAGGTCGTTGGGTGGGAGCGGCAGAGAGGCACGTGGTGGGACCGGCGGAGGATGAAGGGAGTCGTCTTCTCCCCTGGATTTGGTGTTGACGGGCGTGGACGGGAAAATAAAAGAGCTCCTAATGGACGCCGCTGCAGCGGGAAACGACGTCCGTCTACTCCCGGAGACGAATTCCGTCCCCAGTGGGGTTGGTCTAATCGACCGGAAAGGTCGATCGAGCATCAATCGATTCATGGGAGCTCAGGTCAGATCGAGCATTTGCTCGGCTGGTCGCGTGCCCAGGAGGGAGGTGCGCTGATCCGGCACGGCAGTAATGCTCTGCAGGGCAGAGGCCAGACGGCACGGTCGCACAGGCAGCAGCCAGCATGCCCCTGGCTC…
S2_84291860	G/A	2	84291860	CM007983.1	2:84295151	TGACGGGCGTGGACGGGAAAATAAAAGAGCTCCTAATGGACGCCGCTGCAGCGGGAAACGACGTCCGTCTACTCCCGGAGACGAATTCCGTCCCCAGTGGGGTTGGTCTAATCGACCGGAAAGGTCGATCGAGCATCAATCGATTCATGGGAGCTCAGGTCAGATCGAGCATTTGCTCGGCTGGTCGCGTGCCCAGGAGGGAGGTGCGCTGATCCGGCACGGCAGTAATGCTCTGCAGGGCAGAGGCCAGACGGCACGGTCGCACAGGCAGCAGCCAGCATGCCCCTGGCTCAGCTTCGCTGGAGCGAACAGCGACGGCGAGCTGCCTGCTTCCGAGGCGGTAATGGTGGGGTGGCGCTTTTTATGACGGTGGCTCGCCGCGGGGCCGTCGGTCGCGGG…
S2_84467621	T/C	2	84467621	CM007983.1	2:84470930	TCCCATCTTCTTTGTGCTCCACGGATCTGCACCTGCCACTCATCCCCTCACTGTCTTTCCTTCTCCCAAAGCAAACCAGCAACTTGGACTCCGCCTCCTACCAGCCAACGATCTTCCCTCTCCCAGATCAGCTAGCAGCAACTTGATATCTCTCTGAATTCTTCCATCGATCTGCAGCGAACAAGCAGTAACCCTGCTATTTTATTTCCCCCACCGAACAACACCACCCTTTTCCTTCTCCAACCGAGCAGCAAGAAGCGAGCTGCAGCAATATCCTTTCTTTTCCCTAATCAAGCCAATTAGCTAGCAGCAGCCCGAACTTTTCCCTCCTCTTCCATGGCGAGCCTAACTAGATGGGAGTTCATCTTCCTCACGATGCCACCGCCGACACAGCCCGGT…
S2_84467627	T/C	2	84467627	CM007983.1	2:84470936	CTTCTTTGTGCTCCACGGATCTGCACCTGCCACTCATCCCCTCACTGTCTTTCCTTCTCCCAAAGCAAACCAGCAACTTGGACTCCGCCTCCTACCAGCCAACGATCTTCCCTCTCCCAGATCAGCTAGCAGCAACTTGATATCTCTCTGAATTCTTCCATCGATCTGCAGCGAACAAGCAGTAACCCTGCTATTTTATTTCCCCCACCGAACAACACCACCCTTTTCCTTCTCCAACCGAGCAGCAAGAAGCGAGCTGCAGCAATATCCTTTCTTTTCCCTAATCAAGCCAATTAGCTAGCAGCAGCCCGAACTTTTCCCTCCTCTTCCATGGCGAGCCTAACTAGATGGGAGTTCATCTTCCTCACGATGCCACCGCCGACACAGCCCGGTCGCATC…
S2_86051552	A/G	2	86051552	CM007983.1	2:86054893	TTTCGTTCTCGCGACCTTTATCAGCAGGGACAAGTGCTGCTGCTCCCCTGCTCCTGTGTGGGGGCTCTGCCGCCACTCCAGTGCTCGCTCCAGTGTCACTTGCCCATACACTGCACTGCATGTCTGCATCGCGATCTGCAGTGCACGCATGGGCGCCACGCTTCCCCATGCCTCGCCGCGCCCGCTGCCGGCTCCGTTCCAGCACACCGCGGTAAATTTTGCCTGCAGGCTTTCAGTGCCAACAACGACCGCGTGTCGGGTGTCCCGATGACCTTCTTTTTTACTCCTTCGGTTGTGTGCGCACTGGATGGACACGTCACTAGTACTAAATTCGTAGGGTGGACAAGATTACCCGGATGTCAAAAAGATCACCGGAAGAAAAGGCGAGTGTTGGTGTCT…
S2_86660764	G/A	2	86660764	CM007983.1	2:86664129	AACACAGTGACTTGCTAAAATGTTTAAGCTACCATAAGAACAAATCAATATTATGTTGCAACTTTGTCACAATTGTCTTCAGTCATTACAGCTACATTAACTCAGCAACTATTTTTCAGTAGAACGGTACCTGCAGATATGATGAGTGCTTGTGCAGTGTAGTTGAGATTAGCCTTAGCCCAAGGAAGGACACGGCAGCCAACCAACTGCAGCAGATAAAATTTTTCATGTAGATCAGAACTATATGCAAGAAAACAATCCAAATCATTTCATAGCTAAACATATGGGAATCTAGAGAAGGTAGCCCATTGTTTTCTTTATGTCAACATAATCTCATTTTCCATACCAGATTACAAGAAGAGATGTTGGTTAATGGAACGTGAAAAAGCAAGGTTATCA…
S2_90222709	A/G	2	90222709	CM007983.1	2:90226159	TGTCTTGCTTCGATTGATGGATTTGGGATCCTGCAGCTGCAACAAGAGGAACAGATTGGGATTTGGTGGGATTGGAACTAGAACATCCTATCCTCGGTGGAGAATAAAGGAGACTGCTGCTGACCCGGCACGCCGTAGCGCGCGAGGCCGTCTGGGTCGCCGGTCTGCTCCTCGCGTTCCTCGAGGTCGTCCGTGATGGCGGCGCACTATTGCCGCCTTGCAGGAGGTCGCCGTGCTCGAGCTCTCAAAGCTGCAGAAGCAACCGCTCCTCCTCACCGACCGTGCGACTTGCGGCTGATGGCATCATCTCGAGCAATGTACTTGAGGATGTCGTCCTGCGCGCGCGACATCTTCTTGCGGCGTGCCCGCTCCTGCGAGTGGCGCAGCCGCGACGCCTCC…
S2_90988628	C/A	2	90988628	CM007983.1	2:90992154	GCACTTAGTGGTCGGCCGACAGCTGAACGGTGCAGAAGAGGACACCGGTTGATTTGGGAACAGGGAAGAGGTGATGGACAGAGCAGGAAGCTCGGCTTGCTCCTCCTGGTGGAAGAAAGAAGATTGAGGCTGCAGTTCGGTAAAGAAAATAATTGCAGGCTATTGCTCTGCATCTTGCGTGGAGCAAAGAAGAGCCGAGGCAAAGAAAGAAAGCATTGGGGCTGCAGCTGCTGGTGTGGATTGGTTGCTCGAGTAAGATAAGAGCTTCTGGTGAAAAAGAAAATACAGAGGGAAGGATCGAAGTGCAGAGAAACAGCTTGCTGCCTCGATGAACAGAGAACAGGCGGAGAGAGAAGGGTGATGGCGGCTTGCTGGTGCACCCTCCTGGACTTGTAGCTG…
S2_91699127	C/T	2	91699127	CM007983.1	2:91702685	TGTGACACTATATCAGAAAACATCCTACTGTGAGCTGATTGCTAGTTTGTGGCTCTCACTGAGACTCCAGGTATATAGTTCTTCTACATATTTCTTTATAATAACATTATCATGTACTTGGAATAAGAATATTTGTACATCAGTAAGGCCTATAACACAGGCACTGCAGTGACCAGCAAACTGTCCAGTTGTTGGCAGGTTTTATCATTCTGTTCATCGCAATGATGGCCACTGTCACCTTCCATAGCAGTTCCCTTGTTAACCTTGGAACACCTGGACTGGTAGGTTTGATAGGAGATAATCGCTGATCTTGAACTTAGACCTTTCCATCCTCTGATGGAAAATGAAAATGTAGTTCTGTTCCAATTACCTACACATTAATCATATAACAAAAAATCT…
S2_91707225	C/G	2	91707225	CM007983.1	2:91710783	GCAACGACGACGACGCCGTTAACGTTATTGCCGAAGCATCATACGGCAGCGGCAGCGGCGGCGGCGGCGGCGGCGGCTTACCATTCCTGATGTACGGTGGTGATCAGCAGCAGATGATGATTAACGCCAGTGCTCCCGACGACGAGAACATTGCACTGCAGATGCCGCCGTGGATGATGCAGCCGCCGCGGTACGACTTGCCAAGCACTAGCGCTGTCGCCGACATGGCTGCAGGCAAGGTCGTCCCACAGCTCCAACAACAAGATCATCGGTTCTTGGTCGACGCAAGCCAACAGCAGCCCATCCAGCCGCCGGCGGAGTTGGACGAGGAGATGAGTTACTTCGTCGACGGCATGGACGGGGACAGTGAGATGCATTACGAATCTACTAGGTAAATGT…
S2_91707231	A/G	2	91707231	CM007983.1	2:91710789	ACGACGACGCCGTTAACGTTATTGCCGAAGCATCATACGGCAGCGGCAGCGGCGGCGGCGGCGGCGGCGGCTTACCATTCCTGATGTACGGTGGTGATCAGCAGCAGATGATGATTAACGCCAGTGCTCCCGACGACGAGAACATTGCACTGCAGATGCCGCCGTGGATGATGCAGCCGCCGCGGTACGACTTGCCAAGCACTAGCGCTGTCGCCGACATGGCTGCAGGCAAGGTCGTCCCACAGCTCCAACAACAAGATCATCGGTTCTTGGTCGACGCAAGCCAACAGCAGCCCATCCAGCCGCCGGCGGAGTTGGACGAGGAGATGAGTTACTTCGTCGACGGCATGGACGGGGACAGTGAGATGCATTACGAATCTACTAGGTAAATGTATCGCA…
S2_92237358	A/G	2	92237358	CM007983.1	2:92240960	ATGTTGGGCGGGATGGGGCCTGAGATTGAGTTGTCCTCGAGGTGGAGCTGCCGGAGCCCGCCCGGGAGCTCGCCGACGAGCCGGCCGCCGAGGTCGTTCCCGGCGAGCTCGAGCTCCTGCAGGCGGGTGCAGTTACTCAGGGAGCGGAAGAAGGGGCCCAGGTCGGTGTTGCCGCCGTGGCTGGAGAAGTTGTTGTACGAAAGGTAGAGGAACTGCAGCCGCGGCAGCTTGTCGAACACCCGCGACGGCAGCTCGCCGGAGAGGTAGTTGGACTCGAGGTCGACCCACTCGAGGATGGGGGAGTTGGCCAGCGCCGGCGGGATCTGGCCGGACAGGTCGTTCGACCAGAGGAGGAGGAAACGGAGGCTGGGGACGCGGCACTCGTCGGCGTAGGGGATG…
S2_93148809	A/G	2	93148809	CM007983.1	2:93152436	ATTCCTAGAACTTGACCAAAATGTATCAGAAGCGCGGTGGCTATTTGCTGCAGAAGTAACAGGGAAATTGAACAAAACAACCAGGCTTAATAATTGCATTGTTCACGAAAACCAGATAACTCCGTCTAGGCCGTGCCGTTTAGCAATACCTGCAAAGTGAGCAGGGTCATGGAGTGAACATATTGCATAAGAACTGCTTTGTTCACGAAAACCATTGCCATAGATGCGACTCCATAGGAAAAGGCTGCAGCCAAGCTGCAAGAACAAAATATACAGGGAAATGGTCAGAATTTCCAAGGCACTTCAATCTCTTGGAAAATATGTCTACTCCAGGACCAGCATTAGGTCCTGAATTACTGATGTGAACCATTACTATTTTATAAACCATTCGTGACCCTA…
S2_93191497	G/A	2	93191497	CM007983.1	2:93195120	GCGGCGCGGAGCAGATGATGCCGAGCCAGTCGCAGGCGTTGCCGTCGGCATCAGTCCAGTCCGACAGCACGGAGTGAGGATCCTCGATGATGGCGCGTCTGAATGCCATGAGCGCCGACACTGGCACAAATCCACGCACGCATCAGAGAGGAAGAAGGAACAGAAGGCTGCAGGCAGGAAATTCGAGCACAAAATTCCCCATGGAGAAGGAGAAGGAAACAGCACTCACCGTCGGCGCTCATGGTAGAGGCGGCGGCGGAGCATTGCAGGAACACGACGCCGCACTGCAGGGCGACGAGGACCCGCAGGAGGCTCGGCGCCGCCTCAGCTCCCCAGCGCCCGCTCATGTCGAAGTCGAACCCTCAGTGGCACTAAGCCGCGCTGTCAGGGCAGNNNNNN…
S2_93396878	A/C	2	93396878	CM007983.1	2:93400514	TCCCGGTCGCTTGATCCAGTTGAGCGAGCTTCCCACCTCCCTCCAGGGTTCCCACCACGAGAAGAGTAAGTATAGCCCCCCGACCCATCTGACCTTCCCAGGGGTGTGTTGTAATAGCCCTTGTTTCTCTCAAGCGCACCAGCTGACAGCTCCTGCAGTTCACTGTTAGACATGCAACAACAAATCATCAGGCAGCAATCCCACTAACCGCTTCAAAAAAAAAGGCCTAATCAATAGAAACAGAGGCGAACTGACCTAACAAGTGCTGTATCAAAGCCTGCAGGCAGCTTCTTGCAATGCTCCAACTCGCCAAACGACAGCAGAAAATCCCTGGAGTACACTATCCTCGTCTTCATCCTGTCATGGATACACAAAGACACATGTCAAACACATCACAAT…
S2_93397730	G/T	2	93397730	CM007983.1	2:93401366	CAAATCAAGCAGGAACACAAATCAACACAAACGAAACGAAACGCAATTCAACTTGGACGAAACACGAACCACAGCAAATCACTCAAGATGCATCTCGTGTTGCCGACCGGATCTGAGGGAGGAGAGGGATGAGCTGCCGCCGGCCCACAGTACCGTTCCTGCAGGATCGATCCTGCTGCCCCGTGCCGACCGCCGAGGACGCGGGGTCAGCCGCCGTTGCCGCAGCCGCCGGGACGCCAAGCGCAGCGCGAGCGGGAGCTGTCCGGGCGCGCAGCTGCAGAAGCCTCAAGCTCTGGGTGCGCGGGCAAGCGGCTTGGAGGTTACAGGCTTGCAGCCTCGTGGGCGCCTCGCGAGGACTGGCTGCACATGCGGCCGGCAACGGAGGGAGAGGCTGGGGCG…
S2_93597351	T/G	2	93597351	CM007983.1	2:93601025	GGATCTAGCATTCTATTCTGGTGCTGCATTTGCCAACGTTCAAACCGGGAATGGCTCGATTCAATCTGTTACTCACATGGTGAGTTGATTATGACCAACAACTATCAGCGCATGCTGGAGAATAGAACCTATTAAACCTCTGCAGTCCCTTAGGTCAAACTGTTATGTGAAAAAGAGCAGCGAGAGGAAGGGACCAGATCTAATTATTTCTGCAGTCTGATAACAAGACCGGTGATCTTGGCCCACCATTTGGAAGTGAACCTATGTTTGCAAATCAGGTGGTTGAGAAAGCATTCCCATGGAATAAGGTAAACAATCATGATGGACACAATGGGATGATGAGTGAATTCCTCGGATGCACTTGAGAGTTCTGTACCTTACCCCTCAAAGGTTAATTGT…
S2_93599615	G/T	2	93599615	CM007983.1	2:93603289	TCGTCCATCGACTGGCCAGTGTAAGTGATCAGATTTATGGTACGCATCATTGTATTATGAATGGGTTGATGGCCGGCCTGGAGATGAAAAGAAATAGTAGTCCTCAACAACAGCAACGAGATGACACTGAGAGTTGTGATGACCTCGTTTTTTTTCACCAGGACGGGATCGGCTGCAGAGGATAGGATAGCAGCCATTTGGACATGTAGATACGGATCTAATTCCTCACTAAGATGTGACACGTGACATAGATGCAGCATCACCAAATTGTCATGGGGATGGGTGGGGGCGTAATGGCGACGGCGAGTCAATCGGGGAGGCCCCGCGGCTGCAGAAAAGGATAAGAAGTAAGTAACAGGTGATACATGCAAATTAAAAGTAAAAATACTAAAATGATTG…
S2_93599693	A/G	2	93599693	CM007983.1	2:93603367	TGGAGATGAAAAGAAATAGTAGTCCTCAACAACAGCAACGAGATGACACTGAGAGTTGTGATGACCTCGTTTTTTTTCACCAGGACGGGATCGGCTGCAGAGGATAGGATAGCAGCCATTTGGACATGTAGATACGGATCTAATTCCTCACTAAGATGTGACACGTGACATAGATGCAGCATCACCAAATTGTCATGGGGATGGGTGGGGGCGTAATGGCGACGGCGAGTCAATCGGGGAGGCCCCGCGGCTGCAGAAAAGGATAAGAAGTAAGTAACAGGTGATACATGCAAATTAAAAGTAAAAATACTAAAATGATTGCATCATAATATTTTTTAAAACAATAATGCAGATAAAAAAGCACATTCATTTTATTGAAAGAGAACTATTCAGAAATTT…
S2_94553433	G/C	2	94553433	CM007983.1	2:94557143	CCTGTGTGCCGTGGCCTGTGGCACAGCGAGTGGCCTGTAGCACGCTGGACCAAACTTGGATTAGTGAAGAGCTGGCACGACTATGATAAGCACTGCAGAGTGTAGACCACGGTGTTGGTGGCAACTTGCAACCAACTTGGATCTGTAGCACGTCTGCACGTGACAGCCGCGGGCGACATCGATCAGGTCACGGCGCCAGGCCAGGCGGCAATCCGCTCTTCACTATTCATATGCCAGCCGAACAGGCTGATTGATCTCGCCAGCCTGCAGCAGACCGACCTCCAGTGTAACCGCGTTCCTGAACTTTGTAGACCTGGAGGCTGGAGTCGCGGACCTGAACAAATCAGCACCAAGGACATAATTTTTTTATTTTTTCTTTGATTTTCAAAATAAATGCTC…
S2_94857603	G/A	2	94857603	CM007983.1	2:94861329	CGGCTTCCTCCGGCAGAGTTGGGCAACGAGGGGGCGTGGAGGATGGTGCCGCGGTGGGCCCGGTCCACCGGCCAGCCCCCAATCCCACGACGACACTGAAATCCGGTGGGGTGCCCTGTGGCGTGGACACCCGGCGACCCCATCCTCATCTGCTGCAGTGTTGGGGTGCGCCTGTGGGTGCTCGTCGGCATCACGGTCAGAGCCGCCTTGCTGCTGCTCCTCACCTTCCTCATCTGCTGCAGCGCTGCCCGTCACCGTGGTGGAAGCCTGACACCATATGTAGTCTCCCAGGTGATTTCTACTCTTACTATAGGGCCTGCACACATGAATGGATAGAGGAATCTGATAGATGTTTCCAGCAGATTGGCTCCATCGACCTTCGCAGCTCTGCCCCCCATC…
S2_94937453	G/C	2	94937453	CM007983.1	2:94941188	CGCAGAAATAGCTGCCTCAGCTTCTAACATTTTTACTATCTCAATATTTAAAAAAAACGTTGGAGTATTTGAGAAACTGCAGCTGTTCCAGAGGCAAAGAAAAGGCTTGGCTTTCACTTGGCTGCCTTCCAAGGCCATGATGAGGATCTCAAAGTGCTACTGACCGAATCATGCATTGTTTTTCACATCTTTTACGCCATCTCCTGATCTAAATTAAACCAACTCTGCAGCACGGAGCTCCAGAAACGAATCCGCAATCGACCAAATTGCCACCCTGATTCACGAAACAGCCACCGATTACAACAAGGAGCTACTTCCAGTGGGGATTCCACCGCTCTCTAACACCTATATCTGCCGCTAAAACTAGATCTAAACAAAGGAAACGCGAGAGGCAGCATG…
S2_95293795	G/A	2	95293795	CM007983.1	2:95297557	TTATCTTCATCCTGATCGATCTATTCCTCCCTGAACGACGGCAGATCCTTCCTGTTCCTGATAACCGTGTTACTGTGAGTGTACCTGTTACCGTGTTCCACACTTCCACTCGATTCATCAATAATCTCCACTGCAGATCTTTGCTGATTTGTACACTTAACTTGATCGTTGACCCTTCCTCCAATCCTCCTATTGTCGTCATCCCCAACGCCTGACCAAACCATGCGGTGCTGATTGTTGCAAAGCAGCGCCTATAGCTAGACGCCGTTGCTGGCTGACCAGCTCGCTGCATCTGAACTCCGGTGATCTCCACTCCTAGCTAGCAGAAAGAGACGACTATGCAACATGCTGCAGGTCTTGCGATGGCAACGGGGAGTGCCGCCATCGCTGCTCGACATA…
S2_95932029	G/A	2	95932029	CM007983.1	2:95935832	ACCTTTCACAAAGGCCCAACTGACACGAGAATTTCACCATGTTTAAACTGACTTTTAACCGTGCAGTTGCTGAAACTACGGAAAACTACCGGCGATGCCACTGGCGGCTGCTTCAAGCCTTCAAGGACAAGCCACAAGCCTCTCTGCAGGCGGCGCAACAGCTGGCAGAATTCCACGGCTGCACTCCACGCAGGCCTGACAGGACGATCCGAGCCGCCCGTCTGAGTTCTGACAAGATCGAACGGCCACAGGCCCATCTCCCGCTCCAGGAAGCAAGCTTTTTTTTTTTGCTGCAAGCCTGCAACTGACCTGTGGCCCACACGCCACTGCAGCCAAAATCCAAAGCCGCTGCAGCCCAACAAACTCCTCGGCGACCCGGCACAAGTCAGAAGCGAGCGA…
S2_97928004	A/G	2	97928004	CM007983.1	2:97931836	CCTATCTGATGTTTAGATTGGATTTGTTTGCCTTTATAATTGATGTTTTTTTTGTGTGTTTTTGAGTTGGGTTCAGACAATTGCGATGAAGTTCATTCTTAAGCATGGGAAGACTGATAAGGATATACACAACCTTAGGCAGGAGATTGAGGTAACTGCAGATGTTTTTCTACATGGACTTCAAATTTGGGCAATTTTCTATAAAAAAAACAGAATTGTGAGTGTGTAATTAACTGGAATTCAAGTATAATATTTGCATCAGTTCATCTCCCCTTGCAACTGCAGCGTGTAGCAATAGGTTTTACACTAGTTTCCCACCCATTTGTTTAGCTTACTGTGGGTTTTCTTATCTCACAATACCATCTCATCTTTTGCTGTTGTCCACGATCATGTAGATCC…
S2_97944674	T/G	2	97944674	CM007983.1	2:97948508	GCTCTTACCGAATCGCCGCTGAGGATCGTGCTCTTCGCCCTGCGCAAGATGTGCGACCATACCATCTGCAGGAACTTCCTCCGGTCTTCGGAGCTGCTCCCGGTCATCGTCCACCTGCGGCAGTCACCAGATCCAACGATCTTCGAGTACGCTTCCGCCATCGCGAGCAGAGCGTGCCAGGCCTGACGTTTTTCCAGGCGTAGTTGAGTTCAAGTCTGTACCCAGACTGATCATGCCACCGCGTCCCAAATCTACAGTCCAGCTGCAGCTGGAGCTGTAACGTAGTATATAATACGGAATATGGATTAAGCAAACTACCAGATTGTGCGTACTGTCTGTGTGCTGCTGTGTCATTGAGAGAGATCAGATCATCAGAGAGTGAATTGATGTGGTCATCAT…
S2_100922095	G/A	2	100922095	CM007983.1	2:100926005	TCCAATGCAGAGAAGCTTCTCGGCGGCCTGCTAGTCCCGGGGTTCGACGAGCGGTCGTGCCTCAGCCGCTACCACTCGGCGTTCTACCGCAAGAACATGGCGCGGTCGCCGTCCGCGCACCTCATCAAGCGGCTGCGGGAGCAGGAGGCCCTGCAGCGCCGATGCGGCCCGGGCACCGAGGCGTACAGGGCCGCGGCCTCACGGCTCATCAGGTCCGGGCACCGCAACGGCACCGACGACCTCGACGACGACGCCCCGGGCGCCTGCAGGTACCTCGTGCTGGTGCCGTACAGGGGCCTCGGGAACAACATCCTGGCCATGGCGTCGGCGTTCCTCTACGCGGTGCTCACCGACCGGGTCCTGCTCCTCGACCGCACGACGTCTCTCGGCGACATCTTC…
S2_106449136	G/A	2	106449136	CM007983.1	2:106453191	GACGGCATGAGCTCGATTTGCAAGTGAGTTCGATTCACGGCAGCAGGAGCTCGATTGCTAGCGACGGTGGTGGTTGCTCGCAGGCTCCGGGAGGTCCTGCAAGGCCTGCTTCCTTCCTACTGCAAAGCTCGGCAGGATAAGGCAGGGATTAAGGAAACGTTGGCCGGCTCCTGTAGGGTGAATAATTTCTGCAGGCAGGTGATGCAGATGGCTCCGCGGGCACCTGCAGGCATGCCTGCGTGATCCTTAGCCCCACACGGCCACACGTCACGAACGAGAAGCGTGGAGTTTGACTAAGTGACGGGCAAAATGGTCATTTTGCTTTGCCGTTAGGATCCGTTAGTACCAGAATCTTTAACATACGAAACCTGGCTAATAAGAAGGCCAGGGAAGGTGGCC…
S2_106449137	A/G	2	106449137	CM007983.1	2:106453192	ACGGCATGAGCTCGATTTGCAAGTGAGTTCGATTCACGGCAGCAGGAGCTCGATTGCTAGCGACGGTGGTGGTTGCTCGCAGGCTCCGGGAGGTCCTGCAAGGCCTGCTTCCTTCCTACTGCAAAGCTCGGCAGGATAAGGCAGGGATTAAGGAAACGTTGGCCGGCTCCTGTAGGGTGAATAATTTCTGCAGGCAGGTGATGCAGATGGCTCCGCGGGCACCTGCAGGCATGCCTGCGTGATCCTTAGCCCCACACGGCCACACGTCACGAACGAGAAGCGTGGAGTTTGACTAAGTGACGGGCAAAATGGTCATTTTGCTTTGCCGTTAGGATCCGTTAGTACCAGAATCTTTAACATACGAAACCTGGCTAATAAGAAGGCCAGGGAAGGTGGCCA…
S2_110825666	A/C	2	110825666	CM007983.1	2:110829826	GTTCTACCCTCTCTTTAAAAAGTTAGTGCACCATAAAAAGGTTTATAGGTTTTGATTAGACAACATTTCTCGATGCATCTCTCAAACGAGCGCAGCTCTGGACAAGTCAATGTGATAAGAAGGAACTTTGAACAGATGATTAAAAATTACTGCAGCAGCACTTCAGTAGCCAAATTAATATGAAGCACACTAGAAATGAAAAAAAGAACAATTACCTGGGCATGTGGGTTGAAGACCAGAGGATAGTCTGCACATAAATAGTAAGATGTCATCACCATTGAGTTTCAGATAGAGCAAAACCATTTGGGATATTTTGCTTACGATGTTGCGATGGTTCCATTAACATAGCCACCATAAATGCAAGACGAGACACTGCAGCCACCACTGGTGGGTTGTGCA…
S2_110825781	T/G	2	110825781	CM007983.1	2:110829941	TAAGAAGGAACTTTGAACAGATGATTAAAAATTACTGCAGCAGCACTTCAGTAGCCAAATTAATATGAAGCACACTAGAAATGAAAAAAAGAACAATTACCTGGGCATGTGGGTTGAAGACCAGAGGATAGTCTGCACATAAATAGTAAGATGTCATCACCATTGAGTTTCAGATAGAGCAAAACCATTTGGGATATTTTGCTTACGATGTTGCGATGGTTCCATTAACATAGCCACCATAAATGCAAGACGAGACACTGCAGCCACCACTGGTGGGTTGTGCAGTCACATTCCCAAGGATGAGACTGCTATTGGGGCATTGCATACTTGAACATGATGTTGTTAACGAAGCTGGTGCTGGCGTGCAGTACAAACTGTAAGGAAAAGGGGGGGTTTATG…
S2_110837806	C/A	2	110837806	CM007983.1	2:110841966	ATTATTATTATTATTATTATTATTATTATTATTATTATGAAACAATTAAAGCATTGGTTTTGGCGACTTGGCCTATTGCTTATCGATCCTTTAACATGGTTAAAGCATTTCTTTGTCATGCTTAACCTTAAAGAGGAAGCCCCTGACTCGACGGTAGCAGCTACGAGGCTGCAGTACTGTCGCACGGGGGATTTATTTTTCAGTAGACGTACATGTGTGATGCACATGAAAAAGAAAAAAAAATCCGTTTGTCTCATGCCAAAGCACAAGACTAAGACTAGTTTAGTCTCACGTGTGCTGCAGTGCAAATGTGTATGGATGGAACATAACTTCGGGGATTTTTTTCAACCTCATTCCGCCATGACGTTCAACTGAGAAATCAACTACGCGGGGGCCTTA…
S2_113053501	G/T	2	113053501	CM007983.1	2:113057717	GAGTACAATTCCAAACTGATCTGTGAACATGTTTTAAGGTTGGAACTGTAATGCTACTACTGGATTCTAAGTTTCCCTATAGTTACGATGTGCTGCGATGGCCTTGTGGGCTCGTGCTGTCTTTGATTCCTATGTAGCGGAAATGCCCACGAGGCCACGAAGCTACACGTACATGAGGTCTGCAGAATTGCAGTGCCAATGAATGATGACATGTTGTGCAAATGATGCATACACAGCTTTCAGAATGATGTGTAGATGGTGGCAAAACAATCAGCCAGCGAATGCAAACTTGGCCTATATATTTTTGTGATCTCTGAATACTTCCTGCAGCTTTTTCACACGTCACATTTTGTCCTAAGTTAAAAATCTTCAACTTTAACTAAGCTTATGGAAAAAAAT…
S2_113072596	A/G	2	113072596	CM007983.1	2:113076812	GGGTATAGAGCTCAAGTTGCAATTTTCAATGGCACATAGCACATCAGTTGTATTTTCTTGTGGCACAGGAGGAATTTTCTCAACGAACAAATCCTAGTGTTAAACAAACAAACGCGTAACCTCTCATCTCGCTAGATACTCAGTGCATACCATCGCAGCCACAGACACACGTCAGGCTGCAGCTACCTTTGGAAAGCCACGTCACTAGTACTCAGTTCACTGAGCTAAACATAGGCTAATCTAGTGTGAAAATCGCGGACAGGTAAGCGTGGAAAATGGAAACAAGACAGGAGAGCGACGCCCGACCGAACACCTAGGCCGTTTCGTTCCCTCCTGCGCCTTTCCTCCTGCAGTCTCTGTTGACGATGATCGCTAATCCAGCCGGCTACGACAACCTCT…
S2_115832975	C/A	2	115832975	CM007983.1	2:115837254	GAAGAGGCGTCAGGCGACGTTACGAAGATTCTTCTTATGTATATATAAATGGAGCAAAGTATGTACACGCACCTTGGTATGTCTCGGAGGCGTAGATGACGCCGTCCTTGTCGCGGTCGAAGAAGGCGACGTGTCGCTGCAGCGGCGTGAGCTCGCCCTTGTACACGTCCGCCATGGACGAACCCTTGGTGCAGCTGCTCACTGCAGGTCCAGCACAGATGGAGATCGAGAAACGCGTGTACGGTTATATATCACAAGAGCAAACCAAACTTGCGCCACAAATTAAAGGACATTACTCTCGCCAATTAATTAATTAAGCAGCGGTTACTTTTTCATCCCCACACTTGTAAACTTGCTAACGCTTCTGTTCCTCCTGGGAGCGAGGTGGGAGAGACAGGG…
S2_115985913	C/G	2	115985913	CM007983.1	2:115990199	ATTTTCATCAAAGGGGGAAAGACGCTTTCAGAATTTCCTTCGTTTAAGAAAATGTCCAACAGCACGTGCAGTGACAAAAATTGTGACAAGCACTTGAGCAGAAGATCCCTCACCATCCAAATCGCAAGCACATCATCCTGCCTGCCCTGCAGGCTCAAGCACAGCCATCCTATCTCCATCTCGCTTCCATGTGGGCCCCAGTCCAATCCCATCATACAAAACTGCCCTCGTTTCGACACCCGGGACTATTAAAATACACCCACACCCCCTTGCTTTCCTCCCCAAAACAAAGCCCAAATCCGAGAGCAGAGGGGAGGCAGCCGGCAGCCATTACTCCTCCAGTCCTCAGTTCCTCACTCCCACCACCGCAGCTGCAGCTGCTGGGGACGCCTGCAAGTA…
S2_116269428	G/A	2	116269428	CM007983.1	2:116273723	GATCGGGCCTTGGTGAAGAGACAAGCCTACCTCCAATGGTCAAGTACCTCGAAGCTTACAAGTACTGCACAGTACTGGAGGAGGCCATCAAGGAGGTTGAGCTTGTCGTTTTCTCGGCCATCGATGATCTTTTTGCCAAGACAAGCATCGATCCAAACACCATTGACATCGTTATCGTAAACTGCAGCGGATTTAGCCCAACACCATCTATGCCAGATATGATCATGAACAAGTACAAGATGCGTAGCGACATCCGCAGCATCCATCTTTCTGGAATGGGGTGTAGTGCAGGGTTAGTCTCAGTAGAGCTCGCCAAGAATCTACTGCAGGCCATGCCCCATGGTGCACGAGCATTAGTCGTGTCTACAGAAACGCTGACACCCAACTACTACCTTGGGA…
S2_116269479	C/A	2	116269479	CM007983.1	2:116273774	AAGCTTACAAGTACTGCACAGTACTGGAGGAGGCCATCAAGGAGGTTGAGCTTGTCGTTTTCTCGGCCATCGATGATCTTTTTGCCAAGACAAGCATCGATCCAAACACCATTGACATCGTTATCGTAAACTGCAGCGGATTTAGCCCAACACCATCTATGCCAGATATGATCATGAACAAGTACAAGATGCGTAGCGACATCCGCAGCATCCATCTTTCTGGAATGGGGTGTAGTGCAGGGTTAGTCTCAGTAGAGCTCGCCAAGAATCTACTGCAGGCCATGCCCCATGGTGCACGAGCATTAGTCGTGTCTACAGAAACGCTGACACCCAACTACTACCTTGGGAACGAGAGAGCTATGCTGCTTCCATATTGCTTGTTCCGCATGGGTGGATCTG…
S2_116269524	A/G	2	116269524	CM007983.1	2:116273819	TTGAGCTTGTCGTTTTCTCGGCCATCGATGATCTTTTTGCCAAGACAAGCATCGATCCAAACACCATTGACATCGTTATCGTAAACTGCAGCGGATTTAGCCCAACACCATCTATGCCAGATATGATCATGAACAAGTACAAGATGCGTAGCGACATCCGCAGCATCCATCTTTCTGGAATGGGGTGTAGTGCAGGGTTAGTCTCAGTAGAGCTCGCCAAGAATCTACTGCAGGCCATGCCCCATGGTGCACGAGCATTAGTCGTGTCTACAGAAACGCTGACACCCAACTACTACCTTGGGAACGAGAGAGCTATGCTGCTTCCATATTGCTTGTTCCGCATGGGTGGATCTGCCGTGCTATTGTCTACATCATCCGCAAAGGCCCGGTTTAGACTCA…
S2_116269547	C/T	2	116269547	CM007983.1	2:116273842	ATCGATGATCTTTTTGCCAAGACAAGCATCGATCCAAACACCATTGACATCGTTATCGTAAACTGCAGCGGATTTAGCCCAACACCATCTATGCCAGATATGATCATGAACAAGTACAAGATGCGTAGCGACATCCGCAGCATCCATCTTTCTGGAATGGGGTGTAGTGCAGGGTTAGTCTCAGTAGAGCTCGCCAAGAATCTACTGCAGGCCATGCCCCATGGTGCACGAGCATTAGTCGTGTCTACAGAAACGCTGACACCCAACTACTACCTTGGGAACGAGAGAGCTATGCTGCTTCCATATTGCTTGTTCCGCATGGGTGGATCTGCCGTGCTATTGTCTACATCATCCGCAAAGGCCCGGTTTAGACTCAAGTGCATCGTACGGACACTCAGC…
S2_116830106	C/A	2	116830106	CM007983.1	2:116834401	GCCGGGGAGTTGGACAGTAGCGCCGCCGCGCCGCCGATACGGAAGAGGCAGTTGGGCAGGAGCATGGCGCGCTCCTTTCCCACGTAGTAGTTGGGCGTGATGGTCTCCGTCGACACCACCAGCGCGTGCGCGCCTTTGGGAGCCACCTGCAGGAAGTTGCGGGCGAGCCCCACGGAGATGAGCCCGGCGCTGCACCCCATCCCGGACAGGTGCACGTTGCGGATGTCCGGGCGCATGCCGTAGCGGTTGATGATCATGTCGGTGAAGGACGGGATGGGCGCAAAGAGGCTGCAGTTGACGACGAGAATGTCGATGGCACTGGGGCTGATGCCCGTCTTGGCGAGCAGGTCGTCGATGGCCGAGAAGATGACGAGCTCCACCTCGGCGCGGGAGGCTTCC…
S2_116830124	G/C	2	116830124	CM007983.1	2:116834419	AGCGCCGCCGCGCCGCCGATACGGAAGAGGCAGTTGGGCAGGAGCATGGCGCGCTCCTTTCCCACGTAGTAGTTGGGCGTGATGGTCTCCGTCGACACCACCAGCGCGTGCGCGCCTTTGGGAGCCACCTGCAGGAAGTTGCGGGCGAGCCCCACGGAGATGAGCCCGGCGCTGCACCCCATCCCGGACAGGTGCACGTTGCGGATGTCCGGGCGCATGCCGTAGCGGTTGATGATCATGTCGGTGAAGGACGGGATGGGCGCAAAGAGGCTGCAGTTGACGACGAGAATGTCGATGGCACTGGGGCTGATGCCCGTCTTGGCGAGCAGGTCGTCGATGGCCGAGAAGATGACGAGCTCCACCTCGGCGCGGGAGGCTTCCATGTTCCGGTACGGGGGA…
S2_119243183	A/G	2	119243183	CM007983.1	2:119247505	CTGACACGGGTCAGATTCTCCCTCTGACGCGGCCCACATCTCGGTGCACACACCCGCCGAAATCTATGGGCCAGATTCACGCCTCCATGACATCCGGACGCTAGAAATCCTACTCCAACCAAACAGGTGTTGTCCTGCGTGCCGCTGCCCTGTTCCTGCAAGCGGAAGAGAAAGCTGTGCCGCTGTTGCTGCAGGTCATCAATCACATCAGGCCTGCTGTTTCTAATCTCGTGAAAAAAAAACCAGTTTGGTGGAGTTCTGCTACAGCCACACAAGGAAGATACCAGGAGTTCTTCAGTTTTTTTGCTGAACGTACACAGAGGTGTACCAGGCTGCAGGTTATTGCTAGGGTTACACGATATTATACCTAGTTTATTTACTGCAGATTATTTTCTCTTG…
S2_119243188	C/G	2	119243188	CM007983.1	2:119247510	ACGGGTCAGATTCTCCCTCTGACGCGGCCCACATCTCGGTGCACACACCCGCCGAAATCTATGGGCCAGATTCACGCCTCCATGACATCCGGACGCTAGAAATCCTACTCCAACCAAACAGGTGTTGTCCTGCGTGCCGCTGCCCTGTTCCTGCAAGCGGAAGAGAAAGCTGTGCCGCTGTTGCTGCAGGTCATCAATCACATCAGGCCTGCTGTTTCTAATCTCGTGAAAAAAAAACCAGTTTGGTGGAGTTCTGCTACAGCCACACAAGGAAGATACCAGGAGTTCTTCAGTTTTTTTGCTGAACGTACACAGAGGTGTACCAGGCTGCAGGTTATTGCTAGGGTTACACGATATTATACCTAGTTTATTTACTGCAGATTATTTTCTCTTGGTTAT…
S2_119243224	A/-	2	119243224	CM007983.1	2:119247546	CGGTGCACACACCCGCCGAAATCTATGGGCCAGATTCACGCCTCCATGACATCCGGACGCTAGAAATCCTACTCCAACCAAACAGGTGTTGTCCTGCGTGCCGCTGCCCTGTTCCTGCAAGCGGAAGAGAAAGCTGTGCCGCTGTTGCTGCAGGTCATCAATCACATCAGGCCTGCTGTTTCTAATCTCGTGAAAAAAAAACCAGTTTGGTGGAGTTCTGCTACAGCCACACAAGGAAGATACCAGGAGTTCTTCAGTTTTTTTGCTGAACGTACACAGAGGTGTACCAGGCTGCAGGTTATTGCTAGGGTTACACGATATTATACCTAGTTTATTTACTGCAGATTATTTTCTCTTGGTTATTTCTTCCTAATGGCTACTATGAAGTATGATATTCCA…
S2_119243225	C/T	2	119243225	CM007983.1	2:119247547	GGTGCACACACCCGCCGAAATCTATGGGCCAGATTCACGCCTCCATGACATCCGGACGCTAGAAATCCTACTCCAACCAAACAGGTGTTGTCCTGCGTGCCGCTGCCCTGTTCCTGCAAGCGGAAGAGAAAGCTGTGCCGCTGTTGCTGCAGGTCATCAATCACATCAGGCCTGCTGTTTCTAATCTCGTGAAAAAAAAACCAGTTTGGTGGAGTTCTGCTACAGCCACACAAGGAAGATACCAGGAGTTCTTCAGTTTTTTTGCTGAACGTACACAGAGGTGTACCAGGCTGCAGGTTATTGCTAGGGTTACACGATATTATACCTAGTTTATTTACTGCAGATTATTTTCTCTTGGTTATTTCTTCCTAATGGCTACTATGAAGTATGATATTCCAC…
S2_119737317	A/G	2	119737317	CM007983.1	2:119741660	CTGGATCCTAGCAAAAAGCTTTGTTTGAGACAAGACCAGTGCTTGAGAAAGCTGTGGCAGAATTATGCCCTGCTGTCCTGCCGCGAAATCTGGTCATTGGTGACTTAGGCTGTGGTTCAGGTAAAAACACACTCATCTTCCTCTCGGATGTGATCAATGCCACGAAAGGCCATCCTGTGGAGCTGCAGTTCTTCCTGAATGATCTACCAGGCAATGACTTCAACCATATATTCCAGTCACTTGAACAATTCAAGAACTCAACTGCAGTAGATCAAAAGGGAGAAAGCCTGCCTACTTTCTATATTGCTGGCTTACCTGGGTCCTACTATGCCAGGCTTTTCCCTTCCCAAAGTGTTCATCTCTTTCACTCTTCGTTTAGCCTCCACTGGCACTCCCAGG…
S2_119848451	C/A	2	119848451	CM007983.1	2:119852794	ATTGTCTCGTTTCCCTTTCCAGATCTCAACATAACAAAGGTCTAGAATACAAGTATCCCAATATCCCACGGGAACCCGTGAAACCCCCGAATTCTCAAACACCTTCAAACAAGTGACACCTAGACCTACCCGTGACAACAAAAAGACGATAACATTTCAAGCCCTTACGTGAATCTGCAGATCCGAGACCGACCACGTTAACCTGATACTGCAATCCTGCTGCGGTGGAGAAACAAGATCGCAGATCGACCACGTTACCCTGATACTGAAATCCTGCTGCGGTGGATAATAGACAAACACCAGTTTAACAGCATGCTCGTGCGCATCTCACTCGACGGCAGACGACGCGCAGCAAAGCAACAGTTTTCACCAGGTACTTGCCAAGAATGCATGTGCATA…
S2_120285691	T/C	2	120285691	CM007983.1	2:120290064	CATGGCCGACGCGCGCAGGTGGTCCAAGATCGCGGCGCGGCTGCCGGGGAGGACGGACAACGAGATCAAGAACCACTGGAACACCCACATCCGGAAGAAGCTCCTCTGGATGGGGCTGGACCCCGTCACCCACCTCCCGCTGCAGGAGACCCCCGCTCCTCCTCCTCCTCTTCCTCCTCAAGAGCAGCTGGAACAGCCGGCGCCGGCGCCGGCGTCGCAGGAGCAGGGACACCAGCATCAACAGAACGACGGCGGACTCATGCTGCAGGACGGCGACGTGGGCGAGGAGGACCTCCCGATGCTTGAGACGCACGACATCGCCGCGGCACCACCAGCGCCGCCGNNNNNNNNGCCGGCTCCGCGTCCGTGGTCTCGCCGTCCTGCTCCTCCTCTGCCTCG…
S2_123658636	A/G	2	123658636	CM007983.1	2:123663129	GCACCTTGGGTTTCTTAAACCCTTTTTCTTCTTAATATATTGATACACAGTTCTGTGCGTTCAAGAAAAAAGTGCAAACTCTGATGGCGACCAAGAACCTCCTCGAGGCGGACCCCCCGAGTGCTCAATAGTTGGGACGTGGACTCTGAATCCCTGCAGGCTGCAGCTGGACCTTTGTCACTTGCTCAGCAGAGTACGTCGTTAGACTGTAAGTAGCAAGCCTCCACCTCCCTCCTCCCAGCTCCACACCAATTTCACCCTGGAGTTCTGACTTTCTCGATCCCCATGCTTATCCCGTTCTTCTTTGAACTTTCTGCAGGGAAGCTCCAAGCCAGAATCTCTCTGGCCGCCTCTCCCGGAGCATAGGGAACTTGATTCTTGAATCTCTGTGAGTGTTGT…
S2_123658682	C/T	2	123658682	CM007983.1	2:123663175	ACAGTTCTGTGCGTTCAAGAAAAAAGTGCAAACTCTGATGGCGACCAAGAACCTCCTCGAGGCGGACCCCCCGAGTGCTCAATAGTTGGGACGTGGACTCTGAATCCCTGCAGGCTGCAGCTGGACCTTTGTCACTTGCTCAGCAGAGTACGTCGTTAGACTGTAAGTAGCAAGCCTCCACCTCCCTCCTCCCAGCTCCACACCAATTTCACCCTGGAGTTCTGACTTTCTCGATCCCCATGCTTATCCCGTTCTTCTTTGAACTTTCTGCAGGGAAGCTCCAAGCCAGAATCTCTCTGGCCGCCTCTCCCGGAGCATAGGGAACTTGATTCTTGAATCTCTGTGAGTGTTGTGTTCTTTTCATGGGTGCCTTTGACCATGCAGGCCTTATGCGGACTT…
S2_123658729	C/T	2	123658729	CM007983.1	2:123663222	AGAACCTCCTCGAGGCGGACCCCCCGAGTGCTCAATAGTTGGGACGTGGACTCTGAATCCCTGCAGGCTGCAGCTGGACCTTTGTCACTTGCTCAGCAGAGTACGTCGTTAGACTGTAAGTAGCAAGCCTCCACCTCCCTCCTCCCAGCTCCACACCAATTTCACCCTGGAGTTCTGACTTTCTCGATCCCCATGCTTATCCCGTTCTTCTTTGAACTTTCTGCAGGGAAGCTCCAAGCCAGAATCTCTCTGGCCGCCTCTCCCGGAGCATAGGGAACTTGATTCTTGAATCTCTGTGAGTGTTGTGTTCTTTTCATGGGTGCCTTTGACCATGCAGGCCTTATGCGGACTTGTATTCTTTTACCATACAAGTGGCTCCTTGTTCTGATGGCTTAATTG…
S2_123658825	C/T	2	123658825	CM007983.1	2:123663318	CAGAGTACGTCGTTAGACTGTAAGTAGCAAGCCTCCACCTCCCTCCTCCCAGCTCCACACCAATTTCACCCTGGAGTTCTGACTTTCTCGATCCCCATGCTTATCCCGTTCTTCTTTGAACTTTCTGCAGGGAAGCTCCAAGCCAGAATCTCTCTGGCCGCCTCTCCCGGAGCATAGGGAACTTGATTCTTGAATCTCTGTGAGTGTTGTGTTCTTTTCATGGGTGCCTTTGACCATGCAGGCCTTATGCGGACTTGTATTCTTTTACCATACAAGTGGCTCCTTGTTCTGATGGCTTAATTGTTTCTCCTGTTGCAGTCTGCTGCAGAGCAACAACATCACTGGGGACTGGGCCGATCCCTGAAGAGGTTGGCAAGCTTGGCAAAATAACAAGACTCA…
S2_123677218	C/G	2	123677218	CM007983.1	2:123681711	AGAACTGGGACACGTTGTCTGTAGATCCCTGCTCCTGGAACTTGGTCACCTGCTCGCCAGAGAATCTTGTCACCCGACTGTAAGCAAGCAAGCCACCTGCCGCCGCGCTTCCTTCCTCCCAGCTTTCCTGAGCTCCATAACAAATTCTTCATGGTTTTCCATGTGCTTCGTTTAACTTTCTGCAGGGAAGCTCCAGGCCGCAATCTCTCTGGCCACCTCTCCCAAAGAATAGGGAACTTGACCAGTCTTGAGTCGCTGTGAGTGATGTGTTCTTCTCGTGGATATTCTTGTGTCCTGTTCACTTGAGTGATGGCTGTTAGTGGTTTCTCCTTTGGCAGTCTGCTGCAGAGCAACAACATAACTGGGCCAATCCCAGCAGAGGTTGGCAAGCTTGCCCAG…
S2_123677224	C/G	2	123677224	CM007983.1	2:123681717	GGGACACGTTGTCTGTAGATCCCTGCTCCTGGAACTTGGTCACCTGCTCGCCAGAGAATCTTGTCACCCGACTGTAAGCAAGCAAGCCACCTGCCGCCGCGCTTCCTTCCTCCCAGCTTTCCTGAGCTCCATAACAAATTCTTCATGGTTTTCCATGTGCTTCGTTTAACTTTCTGCAGGGAAGCTCCAGGCCGCAATCTCTCTGGCCACCTCTCCCAAAGAATAGGGAACTTGACCAGTCTTGAGTCGCTGTGAGTGATGTGTTCTTCTCGTGGATATTCTTGTGTCCTGTTCACTTGAGTGATGGCTGTTAGTGGTTTCTCCTTTGGCAGTCTGCTGCAGAGCAACAACATAACTGGGCCAATCCCAGCAGAGGTTGGCAAGCTTGCCCAGCTCATG…
S2_123677230	C/T	2	123677230	CM007983.1	2:123681723	CGTTGTCTGTAGATCCCTGCTCCTGGAACTTGGTCACCTGCTCGCCAGAGAATCTTGTCACCCGACTGTAAGCAAGCAAGCCACCTGCCGCCGCGCTTCCTTCCTCCCAGCTTTCCTGAGCTCCATAACAAATTCTTCATGGTTTTCCATGTGCTTCGTTTAACTTTCTGCAGGGAAGCTCCAGGCCGCAATCTCTCTGGCCACCTCTCCCAAAGAATAGGGAACTTGACCAGTCTTGAGTCGCTGTGAGTGATGTGTTCTTCTCGTGGATATTCTTGTGTCCTGTTCACTTGAGTGATGGCTGTTAGTGGTTTCTCCTTTGGCAGTCTGCTGCAGAGCAACAACATAACTGGGCCAATCCCAGCAGAGGTTGGCAAGCTTGCCCAGCTCATGAAACTC…
S2_123677312	C/G	2	123677312	CM007983.1	2:123681805	ACCTGCCGCCGCGCTTCCTTCCTCCCAGCTTTCCTGAGCTCCATAACAAATTCTTCATGGTTTTCCATGTGCTTCGTTTAACTTTCTGCAGGGAAGCTCCAGGCCGCAATCTCTCTGGCCACCTCTCCCAAAGAATAGGGAACTTGACCAGTCTTGAGTCGCTGTGAGTGATGTGTTCTTCTCGTGGATATTCTTGTGTCCTGTTCACTTGAGTGATGGCTGTTAGTGGTTTCTCCTTTGGCAGTCTGCTGCAGAGCAACAACATAACTGGGCCAATCCCAGCAGAGGTTGGCAAGCTTGCCCAGCTCATGAAACTCGATCTCTCCAGCAACCACTTCTATGGTGAAATCCCCTCCTCTGTGGCCCAACTTAAAAGCCTCCAGTACATGTGAGTGAACG…
S2_123677347	C/T	2	123677347	CM007983.1	2:123681840	GAGCTCCATAACAAATTCTTCATGGTTTTCCATGTGCTTCGTTTAACTTTCTGCAGGGAAGCTCCAGGCCGCAATCTCTCTGGCCACCTCTCCCAAAGAATAGGGAACTTGACCAGTCTTGAGTCGCTGTGAGTGATGTGTTCTTCTCGTGGATATTCTTGTGTCCTGTTCACTTGAGTGATGGCTGTTAGTGGTTTCTCCTTTGGCAGTCTGCTGCAGAGCAACAACATAACTGGGCCAATCCCAGCAGAGGTTGGCAAGCTTGCCCAGCTCATGAAACTCGATCTCTCCAGCAACCACTTCTATGGTGAAATCCCCTCCTCTGTGGCCCAACTTAAAAGCCTCCAGTACATGTGAGTGAACGGTAGAGGATATATATGCTATTGATTTGTATCTATT…
S2_124122369	C/T	2	124122369	CM007983.1	2:124126885	CAGCAGGGAAAACGGTGCGGGGGAGCCATGGAGGTGCACAACCTCCTGCAGTGAGCTCACGCGGAGTGGAAGGAAGGCCTACGACGGCCTCCTGGTGAGCTCGCCTGGCGCGGAACACATTGGGGACAAGGGCGAGCAGTGCGGCAAGGCTTGCTTGTGCAGAGCTATGGCAGTGTGCGTCCTATGGGCAATCACATCCGTGCGCGGCGGTGGCCTGCAGGAACAGGGTGGACAGAACCGCACAAAGCTGAACCATCCTCTGATAGTCTGATTTGTTTGTGTGTCGTTTCGCAAACAAATAGGAAGCAAAGTTTGGAGGAAAAAGAAATATGAAAGCAAATAACAGTTTCACAGCAGCTGATAGCCCTGAATCTCATCTTTATGTGCAGCCAACAACTT…
S2_124133467	G/A	2	124133467	CM007983.1	2:124137983	AGAACTTAATACAATTTAGCAGCCAATTATTTTTTTGCATGTACTGAAAGATGTTTTTGTAAAGGATAAATTACGCTATTGGTAGCAACATAAAGTTCATGTTTTGATTGCACTAGTTCTGCAGATAGAAAAATCTTCAGAATATATTATTATGAGGTAAGTCCCATGCTTTTTATGGCTTCTCATAATTAGCTCATTACAGAAGTAAGAAATAATCAACTATACTGTTTTCCCCCAGGCATAACACACTGCAGTGTGAAGGCATCATGAGGGTGATCTTGCAAAACAAGCGCAAATTCAGATCCATCTCCGATGTGTTTATACTGCGAATTTGTGACGAGCATTGTTTTCCTCATTACACTCACCTAGTTATCATATTTTAATTCAGATGTAGCATGC…
S2_124421159	G/A	2	124421159	CM007983.1	2:124425691	CATAGTTTTTAACATTTTGTCAAACATGATGTATACATACACCATTGTTTTATGCGTTTACATGTTGTTGTTTTGCGAATGCGTTTACATGTTCTTGAAAGGTAAATCCAGAGTTTGATTACAGCGTCGTCTGGAAAGTAAAGAAGATGGATTTCCCCTTGGACACATCCTGCAGCTTCGCTCTCGGCTCTCCCCTCGGAAGCTCAGCAAACGTGGACCTTTTTTCCTCTTTCCCCCTGGCCATGATGCGAGAGACATCACAGAATCCGCCGCGCCGTGCCTAGTTTGAACTCGTTCAAGAGGCTTGGATTGCCAACGGGGTCACAAGGACTTGCTCCAATCCAAAGAGCTTCACCGTCGCCTTGCATCCTGCAGCAGGATCCCTCTGAACACAGGCTT…
S2_124421351	T/C	2	124421351	CM007983.1	2:124425883	CCCTCGGAAGCTCAGCAAACGTGGACCTTTTTTCCTCTTTCCCCCTGGCCATGATGCGAGAGACATCACAGAATCCGCCGCGCCGTGCCTAGTTTGAACTCGTTCAAGAGGCTTGGATTGCCAACGGGGTCACAAGGACTTGCTCCAATCCAAAGAGCTTCACCGTCGCCTTGCATCCTGCAGCAGGATCCCTCTGAACACAGGCTTCCGAAACATCACGCACATTTCCAACGAGGCTTTGGCTTGCCTGACTGCAGGTGTCATCACCGCTCGCCGACCATGGTGGCAAACTGCCGACGGGAGGCCGCTGGCGTAGTATGCTTTTCTGACGCCGCTCATTCCCAGGGCACATTTGACATGTATGGAGAGTTGGAGACATGCAGTGCTTTTGGCCGGTGG…
S2_124421399	G/T	2	124421399	CM007983.1	2:124425931	CCATGATGCGAGAGACATCACAGAATCCGCCGCGCCGTGCCTAGTTTGAACTCGTTCAAGAGGCTTGGATTGCCAACGGGGTCACAAGGACTTGCTCCAATCCAAAGAGCTTCACCGTCGCCTTGCATCCTGCAGCAGGATCCCTCTGAACACAGGCTTCCGAAACATCACGCACATTTCCAACGAGGCTTTGGCTTGCCTGACTGCAGGTGTCATCACCGCTCGCCGACCATGGTGGCAAACTGCCGACGGGAGGCCGCTGGCGTAGTATGCTTTTCTGACGCCGCTCATTCCCAGGGCACATTTGACATGTATGGAGAGTTGGAGACATGCAGTGCTTTTGGCCGGTGGACAGAGTTAATTTATATAGATGCTTCATAGGAACCGAACTCTGATGTG…
S2_124646329	T/C	2	124646329	CM007983.1	2:124650890	TTTGCCAGGATTACGAGCAAGCTGCTGAAGCTGTGCTGGAGGCGGAAGACCTGGATCCTGAAACTGAGGATATCGAGATAGAAATACGGCAATTAACCTGCTAGTTCTTTCTCTCTTCAATATTTCCGCAGGGTGTTCTACCATGGCTGACTGTTGCTGTCATTGGTGGCTGCAGAGAGTAGCTGGCATTTTTTTTTGTCTCGTTTCATTCATTTGATCTCTGCAGCAAGATCATGGAAGCTATGACGATCTCTCCTGATGAAGACATTGACGATATGTCCTCTGTTGACGATCTCTCTGATGAAGACGAGGCCTGAAAGCATGACTATCTGACTTGAGCGAGTAGCTAGGGACCAAGCACACTGACCTGTTTCTGGCAGCCGTGTCCGTTTATGTGGA…
S2_126554170	A/T	2	126554170	CM007983.1	2:126558799	GCCTACTCTATAGAAGCCATTTTGACCTTCATGTACGGCTTCAGAGATGACGCTGCTTCATTTGCACCCGTTTGGCAGGACTCCGAGTAGAGTCGTGGCTGGAGCCGGAGCTGGAGGCCTGTCAAAACAGTGGCTCTAAACTCCTGGCTACGCGCGCAGCCGCTCGTTGGCTGCTGCAGCACAACAGCAGCGGGCTTCACTGGAGCACAATGGCTGCCGCGGGCTGGCGTGCAAGTGTATCCCCGAGTAGAAGCAATGTGAAGGAGCTACAGCCTACAACTGGTTGGTACCGCAGCCATGCATAGTTACCTTTGTCAATCTTATGGCTGCAGGAGTTTGCATGTTCGAGAAAGTAGAAAGATAAAAGGTTTGAGGTCTTTTACGGTGCACAATACTACC…
S2_126554265	T/C	2	126554265	CM007983.1	2:126558894	TGGCTGGAGCCGGAGCTGGAGGCCTGTCAAAACAGTGGCTCTAAACTCCTGGCTACGCGCGCAGCCGCTCGTTGGCTGCTGCAGCACAACAGCAGCGGGCTTCACTGGAGCACAATGGCTGCCGCGGGCTGGCGTGCAAGTGTATCCCCGAGTAGAAGCAATGTGAAGGAGCTACAGCCTACAACTGGTTGGTACCGCAGCCATGCATAGTTACCTTTGTCAATCTTATGGCTGCAGGAGTTTGCATGTTCGAGAAAGTAGAAAGATAAAAGGTTTGAGGTCTTTTACGGTGCACAATACTACCTAGTGGTAGTATGGTTATAATTGATTTTTGCTATGGGGTAGAATGGTAATTTTGTCGAAATATAAAAGGGTAATTTTCTCAGCGTGAGATAAAGT…
S2_126837530	T/C	2	126837530	CM007983.1	2:126842162	ATCTAGTGGAGGTGTATCCAAAGGCAGCAAGCTTTGCATATAGCTTCACTCTCATACTCCTTTTCCAAATGTTACTACCTTCACAGACAAGATAGAGTTTTATTTTGATCTGACATCAAACCTATGGAGTCTGGAGAGCAGCCTCCTCATGAGCAACATGAGCTGCAGCAACGCCAAGCTGACCAAAATCCTGGTGCTGACGAGGCTGAGCTCCTCTGGAAGCTGAGGAAGTACTTGATGCTGCTGGCTATCCTAGCTGCAGCTATCACCTTCCAAGCGGGACTAGCTCCGCCGGGTGGGTTCTGGCAAGACAGCAAGAACGGCCACATCGCAGGTGATATTGTGCTGAGAGTTAGCTACCCCAGGCGTTACCATGTTTTCTTCTACTGCAACACAACA…
S2_128266252	A/T	2	128266252	CM007983.1	2:128270928	AGCATCACACAGTTAAGCGGGGGCAACATCCTTGGGAGGGTACGGTGTAGGTTGGGCATCAGAAGACAGGTCTGAGATGGACATCAGCTTTGATCTGTACTTATCAGCCCCATCCTCAAGCTTCCCGTTCTCTGCAGGCTGCATTTCGAGGGTTGAAGGCCATCAGAACTTTAGTGATATGATTTAGGAAGAGCATATAATGCATACGTGACATGGTAAAAACTACAAAGTAGTAAGACAAGCAATGAACAGGGAAAAAACACTACTATTTCTGCAGGAACAGAGTCCCTGAAGGCTAGGGAGGAGAAAATATTAGGAAAGGAGGGATCATCATTCGGCCACTAAATTAGTTGGTGAAAGCTATGGACTAGATTACCTGTTATGCTGCAACTAAATGAT…
S2_137191943	C/T	2	137191943	CM007983.1	2:137196759	CCTGGTGCTAGGAATTCCATCTAGTAGTTCAACTTAATTTGGTATGTACTGCTTTTAGTGGAAAACAATTTTAAAAATATCATATCAATGCACTCCAAGGATATGCCTGAATTCAGAATGCAATACTTAACATTAGTTTTAAAAGTTCACATTGCAGATAACTTGTTGAGAGCTCCTGCAGCATGTGAGATACCCATTGCTCCTGCAGTTTTAAAAGTGATTGTACATGTCATATGGGTTCGTGTCTGGATTACACAGTTGTGTAGAGATTACATGTTCATTTTATATAGTAATATAAAAAAACAAACATGTGATACATGTGTTAATTAGAACCTACTTGTGATTTTAATTTGCCCCTTGCGAGGTAGGAGTATAGGGCATTGCTTCTGCATGCCTGTA…
S2_159904443	T/A	2	159904443	CM007983.1	2:159909554	ATCCAGCAGATTAGATGGCACCGATAGCAGATCCCCAACCGAGGAGTCCATGGCCCCCGATCAAGCAGCTGTCCTTTTTTTCCTTTCTCTGATGCAGCCCGCCTCGATCCATCAGCCTGCAGACGCCTGAGTGCTTGTGCTCCCGTCCATCAGAGTTGCTAGCTCTATTCTCTTTCTCAACTTCTTGCCTCTCTCGATCATCTGCAGCGGGCGACGCGGGGCGTCCGGACCGGCGCAGCCAGGCGTCCAGCACGGCCAGCTACTGGCGTAGGCAACAGCTTGGCCGGCACACCCAAGTGGTCGATGCGTGTGGGGCTCTCGACCTCCTTCTTGAGGCCTCCCCGCGGAGGCGCGGCGGTCGGCGGGCCAGCCCTGATGCGGCCGCGCGCCCTTTTCTCC…
S2_173182613	C/T	2	173182613	CM007983.1	2:173187884	CAGAGTAGTATGCAAGTTCACCTGAGAGCACGCACTGCAGGCCGTCGAAGACGATGGACACGGCGAGGATGGGCATCATCCTGGCGGTGTACCGGGCCACCTCCTCCTCGTTGCTGTAAGCGTAGCCCCACAGGTTGCGCACCAGCACCATCACGAGCCCTTCAGAGACGCCCACCGCCAGCGCCAGGAGCACCACCACCTGGGTTGCCAGCCGGGCTGCTTCAGGCCGCCCGGCGCCAAGCTCGTTCGACACACGCGTGCTGCAGTGACCCAAGTCGCATCGGATTCCTGATGATATAGAGGCATATAGGAGAGAAAGATCTCTGTGTTCCATGGGTTACTGACCTTATGGCGCCACCAAGTCCCAGGGGCACCATGAACGCGAAGCCGTTAGTGTTC…
S2_175233855	A/T	2	175233855	CM007983.1	2:175239173	CATGGGGATTTCCGCGTGTTGCTCCCACCATCTGAAAAATTTGGTAATAGAGGTTAGCCACATCTCCATAATCTTGCCAATATAAGCATAAACAAGAAGAACATGTGTAAAGTGTTTCCTCCATGCACAAATTTCAGAAACAAGACAGCCAAGTACTCTGCAGTATAAAATTCATATCTTGCTGCTCGGTTATCGAACGATGCTAAATTGTGGTCAGTAGCAGCAAAATTTCATTCACTACCACTTTGGTATTCAACCGAACTCTGAATTTCGACGTTAACATGCCCGAAAAATTAAAATCCCACTGGTCTGCCCAATCTGAATTTCAGACTGCAGTCAGTTACAGAAAAATTCATAACTCCAAAATCGTAAAAGCAACGAGGCTGAAATTTTACGAGC…
S2_178968732	G/C	2	178968732	CM007983.1	2:178974113	CGGCGCTGCAGACCTCACGGTGACCTCTGGTGGTGTCCTGGTTCGGCACAAGGAGAAGGAGGAGACGACACACGGCTCTGGCCGGCGAGCATGCAAGGCAACGGCGCACGACTCCGGGGCGGCTTCAGCTTGGCCCCGAGGAGCTCCTGGCCGGCCGGCGAAGGCGACGAAGGCCAGCTGTGGTGCACAGCGGATGAGCGGACCACTCGGGGTCCATGCAGCGGCGTTCGTCTTGGCGGCTGCTAGAGGCGGGAACGGTGTGGCCTGCAGCCCGGGTGTGCATGGGCGGCGACGTCCCAGCGGCGCGGAAGTGAAGAAGTTGGTCGACGGGTGTGCTGCTCCGTGCTGCAGACCTCCTGGAGGCAACGGCTCCGCCCGGCACGAGGAAGCTTGTGGCGG…
S2_178968825	G/A	2	178968825	CM007983.1	2:178974206	CAAGGCAACGGCGCACGACTCCGGGGCGGCTTCAGCTTGGCCCCGAGGAGCTCCTGGCCGGCCGGCGAAGGCGACGAAGGCCAGCTGTGGTGCACAGCGGATGAGCGGACCACTCGGGGTCCATGCAGCGGCGTTCGTCTTGGCGGCTGCTAGAGGCGGGAACGGTGTGGCCTGCAGCCCGGGTGTGCATGGGCGGCGACGTCCCAGCGGCGCGGAAGTGAAGAAGTTGGTCGACGGGTGTGCTGCTCCGTGCTGCAGACCTCCTGGAGGCAACGGCTCCGCCCGGCACGAGGAAGCTTGTGGCGGGGTCGGCTTGGCGTGGCACACACGCCTATGAGGGCCAGCGGCAGTGCGTGGCCTGCGGCGCTGGCCATGGTGGCCGATGGGCTCGGATGGGCC…
S2_180167656	T/G	2	180167656	CM007983.1	2:180173053	CTTGAAGCAAGCAGACCATTGCGCACGATAACAGCTCAGATAATTAATGTACAGTTCATAGTACATTAACTTTAAGGAAATCTATGACCAAAAAAACTGCAGCTGGAAAAATTATGACTTCCTCATACTGTTATAAGCAGTTCATTCCATTACTTGCATTCAAGTAAATCGCATGAAATAAACCACGTCAGTGCCAGCAAGACATGCGTTGATGTTTTACCTCCTCTTGAACTGGATTGAGATGCAGTAACCTTCAGCTTGAGCCCTTCTGCTGCAGTATGAAGCTCTTGAAAGTCGGATATAGTAGCAGGGACGAATGCACTGATCAATTTTCGCATGCCTATCTATTTGTTGGGAGATGGGCAAACTGGTGATGGCAGTTGAAACATGCTAACTTCT…
S2_181072497	A/T	2	181072497	CM007983.1	2:181077952	AATGTACGATTCTCCCTTTGAGATCACAAATGTTGCCTCTTGGATCATCACTCTCAAGTCTCATCAGTACTGCGCCAGGCCGCACTCGACTGGCTTCTGGCCGTTGATCGACCGCTTGGGGTCGGCGCAGTAGTCGTAGATCCTGTAGTTGCTCTGCACCCACTGCATCTTCCCCACCTCCGTGGCGTTGAGGCTGCAGTAGCGCCCCGCGTTGCCGCCGAACGCCGCCGCGCATCCTGCGACGCAGCCGCCACCGTAGCACTCGCAGACGTCGAGGTCGATGCCGTGGTAGCTGGCGACGAAGGGCGCCTTGGACCAGTCGGCCTTGACGCGGCCGCCCTGCGTGGCCCAGTCCTCCGCCGCCCAGATGCTGGAGTAGGCGTACATGGGCTGGCTCGT…
S2_181703376	G/A	2	181703376	CM007983.1	2:181708840	CCTAAACTGGAGTTTATAATTTTAGAAGAGATTCGGAAAAGATTTCATATTTTTCGGAGTTGAAATGAATTTTCTAGGATTTTGCAAATGTAAAAACCATTTTCTAAAATTAAAATACACATACACAATAACATTAACTATAAGCTATCTACAAGTTAGTGCTAGAGGGCTCTAAGCTAACTATAGGCTGGCTGCAGGCCGGCTCTTGCTGACCACGTGGCTGCCATGCAGGTCGCTATAATCCATCTCTAGCACAAGAGGCCGCCCACATGGCTGCAGGTGTGGCTGCGCCAGGGATCCCATGCAGATCGGGTTCGACCAGGAGATGTGCGGGCGTGTGTGTGGCTGGAAAAAGGAGTGGCCGGGCGCACATGATTCCAAGGATCCGCTGCGGCCATG…
S2_181703432	A/C	2	181703432	CM007983.1	2:181708896	GAGTTGAAATGAATTTTCTAGGATTTTGCAAATGTAAAAACCATTTTCTAAAATTAAAATACACATACACAATAACATTAACTATAAGCTATCTACAAGTTAGTGCTAGAGGGCTCTAAGCTAACTATAGGCTGGCTGCAGGCCGGCTCTTGCTGACCACGTGGCTGCCATGCAGGTCGCTATAATCCATCTCTAGCACAAGAGGCCGCCCACATGGCTGCAGGTGTGGCTGCGCCAGGGATCCCATGCAGATCGGGTTCGACCAGGAGATGTGCGGGCGTGTGTGTGGCTGGAAAAAGGAGTGGCCGGGCGCACATGATTCCAAGGATCCGCTGCGGCCATGAGCTAGTGTAGGCGAGCGTGCAACAGCGATAGGGTTGGTCGGCCACACGGGGTCTG…
S2_181703434	A/T	2	181703434	CM007983.1	2:181708898	GTTGAAATGAATTTTCTAGGATTTTGCAAATGTAAAAACCATTTTCTAAAATTAAAATACACATACACAATAACATTAACTATAAGCTATCTACAAGTTAGTGCTAGAGGGCTCTAAGCTAACTATAGGCTGGCTGCAGGCCGGCTCTTGCTGACCACGTGGCTGCCATGCAGGTCGCTATAATCCATCTCTAGCACAAGAGGCCGCCCACATGGCTGCAGGTGTGGCTGCGCCAGGGATCCCATGCAGATCGGGTTCGACCAGGAGATGTGCGGGCGTGTGTGTGGCTGGAAAAAGGAGTGGCCGGGCGCACATGATTCCAAGGATCCGCTGCGGCCATGAGCTAGTGTAGGCGAGCGTGCAACAGCGATAGGGTTGGTCGGCCACACGGGGTCTGGC…
S2_182515508	A/G	2	182515508	CM007983.1	2:182520974	GCTAGGACGCTGTCTTTCCGGCCAGCTGCTTTTCACGCGCGCGCGCTCTCTGCTGGCTGGGCGGCTGCTGCAGTGCTAGCAGCTAGCAGCAGTGTGTGCGCGCGTCTTCTGATCGATAGCTACCTTTAGCAGCTTGCAGCTTGCTGCAGAGATTTGCACACGGTCTGGTCAACTCTCCAATAATCTCAGCGCTAAAAAAAGTCTCCAATAATCATTATTCGCGCTCTGCTGCTGATGGCGTGCAAACAGTAGTATGTGCAGTAGTAACTACCAACCTTTCAACTACTTGTGCTGCTTCGATTCTGCAGTTATTACCTGACCTGACTATGTATATATATTTGCTTCAGCTCAGAAGGTGTAACCGTGTAATATCAAGTTACTAGGTGATACCCCGCGCGT…
S2_182678932	A/G	2	182678932	CM007983.1	2:182684402	GCGGCAGCGACGACCACGAGCTTCCTGCGGCCGCGACCTCTAGCTCCTTCTGTGCCGGAAACCCCCGCAGCAGCAGCGCTCCTGCGTCCTCGATTAAAGAGCGTGCGGCTGCGTTCACATGAAGCCATTGGCCTGTCTCACGGTGGCCAGGTGCGGAGCACACACGACACGAGCACACGGCTCGGCTGCAGGGCGGCACGGTGGCAACACAGGCCAGCGGCTTCGTGCAGAGCGGCGCGTACCAAGCAGGCAGCGGACGCAGTGGTCCCCTGCAGGCTCGAACTCCTCCCCTGCTGCCACTGCTGCTCAGAGGTGGCGCGGATCGATATGGCAGCCAAGGAGGTGGACCAGGCGTCATATCCATTCCCTACCTGTGGTTCCGGTGGTGATGGGGCTGAG…
S2_182678954	C/T	2	182678954	CM007983.1	2:182684424	TCCTGCGGCCGCGACCTCTAGCTCCTTCTGTGCCGGAAACCCCCGCAGCAGCAGCGCTCCTGCGTCCTCGATTAAAGAGCGTGCGGCTGCGTTCACATGAAGCCATTGGCCTGTCTCACGGTGGCCAGGTGCGGAGCACACACGACACGAGCACACGGCTCGGCTGCAGGGCGGCACGGTGGCAACACAGGCCAGCGGCTTCGTGCAGAGCGGCGCGTACCAAGCAGGCAGCGGACGCAGTGGTCCCCTGCAGGCTCGAACTCCTCCCCTGCTGCCACTGCTGCTCAGAGGTGGCGCGGATCGATATGGCAGCCAAGGAGGTGGACCAGGCGTCATATCCATTCCCTACCTGTGGTTCCGGTGGTGATGGGGCTGAGTGCCTGCCAAGTGTTCAAGGAT…
S2_182678965	G/A	2	182678965	CM007983.1	2:182684435	CGACCTCTAGCTCCTTCTGTGCCGGAAACCCCCGCAGCAGCAGCGCTCCTGCGTCCTCGATTAAAGAGCGTGCGGCTGCGTTCACATGAAGCCATTGGCCTGTCTCACGGTGGCCAGGTGCGGAGCACACACGACACGAGCACACGGCTCGGCTGCAGGGCGGCACGGTGGCAACACAGGCCAGCGGCTTCGTGCAGAGCGGCGCGTACCAAGCAGGCAGCGGACGCAGTGGTCCCCTGCAGGCTCGAACTCCTCCCCTGCTGCCACTGCTGCTCAGAGGTGGCGCGGATCGATATGGCAGCCAAGGAGGTGGACCAGGCGTCATATCCATTCCCTACCTGTGGTTCCGGTGGTGATGGGGCTGAGTGCCTGCCAAGTGTTCAAGGATTTGGTGCAGTG…
S2_182678974	A/C	2	182678974	CM007983.1	2:182684444	GCTCCTTCTGTGCCGGAAACCCCCGCAGCAGCAGCGCTCCTGCGTCCTCGATTAAAGAGCGTGCGGCTGCGTTCACATGAAGCCATTGGCCTGTCTCACGGTGGCCAGGTGCGGAGCACACACGACACGAGCACACGGCTCGGCTGCAGGGCGGCACGGTGGCAACACAGGCCAGCGGCTTCGTGCAGAGCGGCGCGTACCAAGCAGGCAGCGGACGCAGTGGTCCCCTGCAGGCTCGAACTCCTCCCCTGCTGCCACTGCTGCTCAGAGGTGGCGCGGATCGATATGGCAGCCAAGGAGGTGGACCAGGCGTCATATCCATTCCCTACCTGTGGTTCCGGTGGTGATGGGGCTGAGTGCCTGCCAAGTGTTCAAGGATTTGGTGCAGTGGGGTAGCAA…
S2_189382459	A/T	2	189382459	CM007983.1	2:189388097	CAAACAGAGTATGTATGAAACTCAACAAGTGTACTCTCCACTCCAGAAGACAATGACATGAACTGTTTTGAGTAATTCAGTTAACCAGAACAAGTACAGACACAAAATTCATTAACCATGTCATTCATTTACATGATCTCTGCAGCAAAATAGACAGTACTTGCCACCCAACTATAGTTTTCTACATTTACAATGACTGATTCACTGGGTCTATAAACCTATTTATGTCTCTGCAGCTTCAATGTTGGGTATAATTGCTGCTTGGCATCTGATGCGACCTTGTAATCTTCTAACCATCCAGCACTTGCGGGAGTTCAAGTTTCAGTAGCTTTGAAATGTCAGATTTCCATCACTCCATGAGAAAAGGATAATTCAGGGCAAGCCATCAGTGAAGCCAAC…
S2_189382464	A/T	2	189382464	CM007983.1	2:189388102	AGAGTATGTATGAAACTCAACAAGTGTACTCTCCACTCCAGAAGACAATGACATGAACTGTTTTGAGTAATTCAGTTAACCAGAACAAGTACAGACACAAAATTCATTAACCATGTCATTCATTTACATGATCTCTGCAGCAAAATAGACAGTACTTGCCACCCAACTATAGTTTTCTACATTTACAATGACTGATTCACTGGGTCTATAAACCTATTTATGTCTCTGCAGCTTCAATGTTGGGTATAATTGCTGCTTGGCATCTGATGCGACCTTGTAATCTTCTAACCATCCAGCACTTGCGGGAGTTCAAGTTTCAGTAGCTTTGAAATGTCAGATTTCCATCACTCCATGAGAAAAGGATAATTCAGGGCAAGCCATCAGTGAAGCCAACCTGAG…
S2_189382471	G/A	2	189382471	CM007983.1	2:189388109	GTATGAAACTCAACAAGTGTACTCTCCACTCCAGAAGACAATGACATGAACTGTTTTGAGTAATTCAGTTAACCAGAACAAGTACAGACACAAAATTCATTAACCATGTCATTCATTTACATGATCTCTGCAGCAAAATAGACAGTACTTGCCACCCAACTATAGTTTTCTACATTTACAATGACTGATTCACTGGGTCTATAAACCTATTTATGTCTCTGCAGCTTCAATGTTGGGTATAATTGCTGCTTGGCATCTGATGCGACCTTGTAATCTTCTAACCATCCAGCACTTGCGGGAGTTCAAGTTTCAGTAGCTTTGAAATGTCAGATTTCCATCACTCCATGAGAAAAGGATAATTCAGGGCAAGCCATCAGTGAAGCCAACCTGAGCTCCCGA…
S2_191138786	T/C	2	191138786	CM007983.1	2:191144440	AAGGAAGAAGCAGCTCCAGTGTTAGACGATGACGCTCTGAATGATATTCTTGCACGAAGGTAAGATCTGATTTGATGGGAGACTGAATGTTTAAATTTACTCATCACACTTCACTTTTCTTACTGCAGCGAAGCTGAGATTGACATATTTGAATCTATTGACAAGCAAAGGAGAGAAGAAGAAACAGTGTGTTAAATTTTCACAGGTTTCTTTCAGCTAAAGCTTTTACATATCTGCCTTTTAATTTTTGTTATATCCTTTGCAGGCAGCTTGGCAAAAGGTGGTTCAGGATGGTTCAACTAGTGGGCTAGACCCTGCAGTATTGCCTTCTCGTCTTGTAACTGATGATGATCTCAAGCCCTTCTGCCATGCTATGAAGCTTTACGAGCCATCAAATGT…
S2_192849910	A/T	2	192849910	CM007983.1	2:192855607	TGAGTTGTGCACTGAACTGCTGATATAACACTGTTGAAAGATGAACTACTAATACAGTGTGCACCTCCACCACACTTAACACTGCAGAGCTCCTGCTTTTCTGCATTGTTGACTACTCAAGGAGTCAGACAAAGGTAAAGGCAATCAATCCCCTCCGTACCCCATTTCCTCTTAATTGGATCACAAAAATGTGAAGTAACTACTTGGAATTTCAATTCCATACTGAATTATGCAGTTATATTCCTTTCTGAATTCTGCAGTTATCCTAGAGGCCACATCATCGATGGAAGCCAGCATCAAGATCGTCACCAGCTTGCTGCTGAATCTTGCCTTGTTCTTGTCATGTCTATCTGCCACCGTCTGCTTCAATCCGTCGTCTCATCATGTAGGCATGTCGTC…
S2_192849911	G/A	2	192849911	CM007983.1	2:192855608	GAGTTGTGCACTGAACTGCTGATATAACACTGTTGAAAGATGAACTACTAATACAGTGTGCACCTCCACCACACTTAACACTGCAGAGCTCCTGCTTTTCTGCATTGTTGACTACTCAAGGAGTCAGACAAAGGTAAAGGCAATCAATCCCCTCCGTACCCCATTTCCTCTTAATTGGATCACAAAAATGTGAAGTAACTACTTGGAATTTCAATTCCATACTGAATTATGCAGTTATATTCCTTTCTGAATTCTGCAGTTATCCTAGAGGCCACATCATCGATGGAAGCCAGCATCAAGATCGTCACCAGCTTGCTGCTGAATCTTGCCTTGTTCTTGTCATGTCTATCTGCCACCGTCTGCTTCAATCCGTCGTCTCATCATGTAGGCATGTCGTCG…
S2_193219603	C/A	2	193219603	CM007983.1	2:193225306	GCCAACCCTGTAGGTTGGGGTTACATATTTATAGGCTGCTGGAGCTGCTAGTCAGCCAACATATGCTAGATGCTAGTCAAGATGCTAAACTAGATGCTGTCCTAAAAGCAGTCCAAGCTGAGGTGCTGCTGTCCTAGATGCTCTAATCTAGTCTAAGATGCTCTAGTCTAAGATGCTGAAAAAACCACCCTGCTGCAGTCCTACAAAGGACCATGTGTGCTGCAGCAAACCACCCTGCAGCAGTCCTACAAAGGACCATGTGCTGCAGCCCCACAAAGACCAAGTACAGAGACTTATCCATCAGAATCTAAGGAAGAAAATGCTGCCACCAGGATTTGGACCCTGGTTGGTGTCTCCCTCAACTAGGGAGCTTACCACTACACTGCAAGAGTGTTGGCC…
S2_193219619	G/A	2	193219619	CM007983.1	2:193225322	GGGGTTACATATTTATAGGCTGCTGGAGCTGCTAGTCAGCCAACATATGCTAGATGCTAGTCAAGATGCTAAACTAGATGCTGTCCTAAAAGCAGTCCAAGCTGAGGTGCTGCTGTCCTAGATGCTCTAATCTAGTCTAAGATGCTCTAGTCTAAGATGCTGAAAAAACCACCCTGCTGCAGTCCTACAAAGGACCATGTGTGCTGCAGCAAACCACCCTGCAGCAGTCCTACAAAGGACCATGTGCTGCAGCCCCACAAAGACCAAGTACAGAGACTTATCCATCAGAATCTAAGGAAGAAAATGCTGCCACCAGGATTTGGACCCTGGTTGGTGTCTCCCTCAACTAGGGAGCTTACCACTACACTGCAAGAGTGTTGGCCGCAAACATATATCTAA…
S2_194618367	C/A	2	194618367	CM007983.1	2:194624120	TATCCATCGGGTCCAGCAGTGTAGCCTCGCTGTCGTCCACCATGGACTGAGCGTCGTCCGGGTCACCCTCCATAGCCCCCGGGGCTGGTGGTGGAACAGGCTGCAGCAGCATCTGAATCATCTCGTTGGCAGCCTCCATGTTCTGGTCCATGGCCTCAAGCTGACCATCCATGTCCACCAGTGCCTGGAGGTGAACAAACCTCTCGTCCTTCAGCTGCTCTAACTCCTCTCGCTGCTGCTCCCTCTGCTCCTGCAGCCCCACAATGGCATGGAAATGATCAGTGAGCACGTTGACCCACTGAGCGTCACGTGCCACCCAGTTGGCCTCATGGGCCTCCAGCTGTCCAACCCTCAGTCGTGCCTCAACAAGGTCCTGCTCAAGGCCCATGTAGACAAACG…
S2_195649011	A/G	2	195649011	CM007983.1	2:195654780	AAATGGTCCTTTGTACAAAATGGGAAACCAAATCAAACCTGCAGGCCGGAAGCTAACATAAGATCATGGAAGTTGCACAATAAGATGGTCCTGGCACTCACTTGTACATAGGGTGCTCCAAAGGCTGTGTTCGGGGCAGAGCCAGGATTTTTTTTGCCGTCTTTGTATCACCTCTAGCTCGTTGGTCAGAATGGACATCAGCATCAGGATCGACCCCATCGTCCCTGCAGAGACAGCTTGTCAGCCTATGTTTGGTTGGGGGAGGAAAAAAACTTCGCTTAGGGAATGTTGCGTGCATGAAGTACTAAATGAAGTCTATTTGCAAAACCTTTTCACAGATGAGTGTAACTCTGCGTGACGAATCTAATGAGCATAATTAATTGATGATTTGCTACAGTA…
S2_199554434	G/A	2	199554434	CM007983.1	2:199560310	AAATAGTCAAACCTAAAGCAACGAGAAAACAGAACTCATAGATATGGACCCTCTTCACTATACTAGATGCTGTATATTAAGCAACAAAGCGAGGAAACCACAGCAGAAGCTTGAAAATGTTTGTTCCCCAAGGAACCATTGAAGATTAACTTTCTGCAGATTGTGCGCCACCGCTGTTAGCAGGAGCAGGGGCAGATGTTGTGGTAGCTGCTGGGGCAGCTGCAGCAGATTGATCCTGGGAGGTAGCTGCTTCAGTAGAGTACGCCGGAGGCTGCCCGTAGCTTCCACTGGCATAAGCGTCACCATAGGACTGCTGCTGACCATAACCTGGATGGCTTGCAGGAGGAGCACCAGGGTAAGGTGGAGGTGCACCATAACCAGGCTGGCTGTAACCATACT…
S2_200224519	A/G	2	200224519	CM007983.1	2:200230354	TTATTGACAATTTCTCATGTGGATTGGGGAATGGTAATTCCAATTTGGCAATTTCCAAACATAATTGACTAGTTGAGTTATAGTAACTCACTGATTTAAGGCCACCGAGCCACCGAACCCAGGCCTGCCTGTGCCCTGCTGCTATGCGCAGTGCGCCTGTCAGCCTGTGGCCTGTGGCCTGTGCTGCAGTGCTGCTTGCCACTTGCTTGCTGCCAGGCGGTGCGCAGTCCGCCGGCGGCCGGCCCGCCCTGCTGCAGTGCTGCTGCTGGCCTGCTNNNNNNNNNNNNNNNNNNNNNNNNNNNNNNNNNNNNNCCTTCTGCAGTGCGCGCCACCGGCCTGCAGCCAGGGGAGGAGGCAGGGAGGGGAGCTGCCGAGCTGGGCCGTGGGGAGGAGCTCCGG…
S2_200224533	A/T	2	200224533	CM007983.1	2:200230361	TCATGTGGATTGGGGAATGGTAATTCCAATTTGGCAATTTCCAAACATAATTGACTAGTTGAGTTATAGTAACTCACTGATTTAAGGCCACCGAGCCACCGAACCCAGGCCTGCCTGTGCCCTGCTGCTATGCGCAGTGCGCCTGTCAGCCTGTGGCCTGTGGCCTGTGCTGCAGTGCTGCTTGCCACTTGCTTGCTGCCAGGCGGTGCGCAGTCCGCCGGCGGCCGGCCCGCCCTGCTGCAGTGCTGCTGCTGGCCTGCTNNNNNNNNNNNNNNNNNNNNNNNNNNNNNNNNNNNNNCCTTCTGCAGTGCGCGCCACCGGCCTGCAGCCAGGGGAGGAGGCAGGGAGGGGAGCTGCCGAGCTGGGCCGTGGGGAGGAGCTCCGGAGGGCGCTGCGCCG…
S2_200224543	T/C	2	200224543	CM007983.1	2:200230366	TGGGGAATGGTAATTCCAATTTGGCAATTTCCAAACATAATTGACTAGTTGAGTTATAGTAACTCACTGATTTAAGGCCACCGAGCCACCGAACCCAGGCCTGCCTGTGCCCTGCTGCTATGCGCAGTGCGCCTGTCAGCCTGTGGCCTGTGGCCTGTGCTGCAGTGCTGCTTGCCACTTGCTTGCTGCCAGGCGGTGCGCAGTCCGCCGGCGGCCGGCCCGCCCTGCTGCAGTGCTGCTGCTGGCCTGCTNNNNNNNNNNNNNNNNNNNNNNNNNNNNNNNNNNNNNCCTTCTGCAGTGCGCGCCACCGGCCTGCAGCCAGGGGAGGAGGCAGGGAGGGGAGCTGCCGAGCTGGGCCGTGGGGAGGAGCTCCGGAGGGCGCTGCGCCGTCGGCCGCTA…
S2_200224547	C/T	2	200224547	CM007983.1	2:200230368	GAATGGTAATTCCAATTTGGCAATTTCCAAACATAATTGACTAGTTGAGTTATAGTAACTCACTGATTTAAGGCCACCGAGCCACCGAACCCAGGCCTGCCTGTGCCCTGCTGCTATGCGCAGTGCGCCTGTCAGCCTGTGGCCTGTGGCCTGTGCTGCAGTGCTGCTTGCCACTTGCTTGCTGCCAGGCGGTGCGCAGTCCGCCGGCGGCCGGCCCGCCCTGCTGCAGTGCTGCTGCTGGCCTGCTNNNNNNNNNNNNNNNNNNNNNNNNNNNNNNNNNNNNNCCTTCTGCAGTGCGCGCCACCGGCCTGCAGCCAGGGGAGGAGGCAGGGAGGGGAGCTGCCGAGCTGGGCCGTGGGGAGGAGCTCCGGAGGGCGCTGCGCCGTCGGCCGCTAGGTT…
S2_201678882	C/T	2	201678882	CM007983.1	2:201684809	TGCACCGCTCGCCTCAACGTGCTCACTGTGCGCACTCAAGTTTTTTTTTCCGTGCTCCAGTTAGTGGTTGTCGAACTAGTTGAGTAGTTGAGCCCGTGATGGCGGTCTTCACTTGCCCGGTCGCCCGCACCTTGTTGGGCTGCAGCACGGCCATGCCCCCGTGGTCTTAGGCGGACGATGTGGGCTCGCCACACCACCGCCCTCAGATTGTTCCGGCTGCAGCGCCGCCCTTCCCTTCCTGGTGCTAGAAGAATGAGGGCGCTCGCCGCACCGCGTAGGATGGCAAGGGGCAGCTGCAACGGGACAAACAGAGAGCAGAGTAGGCCAGCTGAACTACTGATTCGAGTATCACCACTAATTGCTACACCAGAGTGCAGGTGACGTGAGCCTGTACCTCGC…
S2_204112702	C/T	2	204112702	CM007983.1	2:204118712	ACCGCGCCCTAGTAGATGCCCATGAAGCGTGACATCATCTCCAGTACCAGGCCCTTGGCCGACGGCACGACTCGCCCCGCTAGCTGTTGGAACCAAGCTAGACATGGGCGTGTTCGTGGCGTGTGTCGCCATGTCGATGATGTTCTGCAGGTGTGCTGCGGTCATAGTGTGCGTCGTGTGTATCAGTGAATGGTGTGTGTCACCAAGTAGAACATGTGCTGCAGAGAAGCTGCGGCCATGGCGGAGTCCGAGTGCGTAGTGTCGTGTTCAGGAGGTTCGATCGAGCTCGTGCATGCAGGAACGCTGCGGTGGGCTCGGTCTATGTCAGTTGTGGACGGGGCGTGCGTGTGGTGGCCAGTTGGGTCGTGGCCGTGAAGTTCGGGCGAAAGGGTCGCTCGC…
S2_204148765	C/T	2	204148765	CM007983.1	2:204154787	NNNNNNNNNNNNNNNNNNNNNNNNNCACCGGCGGCTGCCTCTGCCGGCACGTGCATCCGACGCCGGCGCCGTACTCCCTCCAGCCGCCGCTGGCCGACGCCCCTCACGTTCCTGCAGGTGGTAAAAAGCTTCATGCCATTCCGTAACGAATTTTCGAAGACCCTGCGCCGATACTATGAACTCAAGCTTGTCGTTCCCTTTATCTCTGCAGTTCCGACTCCAGCGCGCCATTTCCATCCCCGCCCGATCTGCCGCGGGCCGTTCTGCCCGCCGCCCATCATCTGCCCGCAGGAAGGCGGCTGCTCCGGCCAGGAGGGCTCGCCTTGATTTTTCACCATGATCACCATCTGTCCATGTCAATTTTATGGATGTAGTAGTATGGATCAATGTGACGATGCA…
S2_204196861	A/C	2	204196861	CM007983.1	2:204202871	CCGCCAACACTGACGCCGCCGCCTCCGGCGGGCACCCCTCCTCGTGAGTCTCGGCTTCTCCTCGTCGTCTCGGCTTTGCGTGACGGGCGGCGTGCGTGTTTTAATTTGCATGTCCACCACCGGCTAACCGTCTGGCTTGCTTCCCTTTCGCAGCTCCTCCGCCGCGGCGCCACCCTTTCCCTCCCGGTCATGTGTGCCCGCAGCCCTGCAGGCTGCAGCAGTCGCCACCACCACCAACGCCAACGCCAACGCCGCCGCCAGCACTGACGCCGCCGCCGACGGGCAGCCCTCCTCGTGAGTCTCCGCTTCTCATATTGACACTGTTGCGTGATGGGCGTGCGTACGCGTGTTGCATGTCGACCGGCTAGCTAACCATCAGGGCTTGCTTCACTTTTGCAG…
S2_204904539	G/A	2	204904539	CM007983.1	2:204910558	CCAACCATCTTTGAGTTCCTTGCTTAACTTTTTGATGGTTCTCATATTTCTGCTTGAGTACCACGATGTTGGTTCAGAGTTGCAGAAGCTTGACACCAGAAGACTGAACGCGAGCAACCAAGGTGCAGCGAGTCCAGAGCCAGCAGAGCAAGATCATGACTCTGCAGTGAGTGCAGAGCCAGCAGAGCAACCATGTCACGAAGAGAGAGGCGCCCCTGCTCACTCGCTCCATCGTCCGCCATGGTTAGCCAGCGACCTCCGAGGTCGCGGTGGGAAAGCACGCCGCCGGTAGTCCGTCTCCCACCTCCTCGGCTGGAACCCCGCAGCCCGTGCTGGCGCGGGGCGCGCGAGGACGGAGTGGTCGTATCGCGCGCGCTCGTCGGGATCCGCGAGCTTGGC…
S2_206020200	C/G	2	206020200	CM007983.1	2:206026243	TCGACGTCGCGACGCTTCCTGAGCGACCTGAGGATAAGCAGGAGAGGGAGGAGTAGGACCAGAGAGAGGCAAAGGTGGTAGAACGCCGTCGCCGCTTGCTCCATGGAAATGAACTGGCTGCGCCGCTTCTGCAGGCTTTGAGTTGCAGAAGGGATCAGGCCGGATGGAGTGGTTTGGTCGGACCGTCGGAGGACGCAAAGCTTATATATAGCACCTGCAAACGGACAAAGCTTTCAGTCTGGGGAAGCTGCAGCGAATATTTCCCGATTTTCAGTGAAACTTTTTGTTGTCTCCTTGTTCGCAACTCGGCGTTCCGTCATCCTCATCAACACGAGATGCCACTTTGGCATTTCAGCTGAACATGGTTGTTATTAATTAATAGAGACGGAACAAAAGCTT…
S2_206066137	C/T	2	206066137	CM007983.1	2:206072180	CTCCTCAAAGCTGCATGGAGATTGACAAAGCCCAAGCTGCGAGAAAACTGAGTCGTTCACGCATCGAATCGAGGTGACGCAATGTATTTTTTTGCAGCACTCCCATGATGTTTTTCACATGTTGCTTTTGGCCTGTAGGCTGCTTATCCTCTGCTTTTTTCGTCCAGCATCACACACTACTACCATGGCTACCTTGCAATCCTTTGATTGAGCTGATGCCCTACCTGACCAGTGGCCATGGCAGCACCCTGCTAGGAGCATTTGCACACACAAAACTGCAGAATTACTTTTGTTTATCGACCACAATCTTCTGAGAGTAAATTTTTCTTGAGATATTGTCAGCATACATGCTAGTTCACAATTTTTTTAGCTATCCTGCACACACCTGGATGATTTCAT…
S2_206066167	C/A	2	206066167	CM007983.1	2:206072210	CCCAAGCTGCGAGAAAACTGAGTCGTTCACGCATCGAATCGAGGTGACGCAATGTATTTTTTTGCAGCACTCCCATGATGTTTTTCACATGTTGCTTTTGGCCTGTAGGCTGCTTATCCTCTGCTTTTTTCGTCCAGCATCACACACTACTACCATGGCTACCTTGCAATCCTTTGATTGAGCTGATGCCCTACCTGACCAGTGGCCATGGCAGCACCCTGCTAGGAGCATTTGCACACACAAAACTGCAGAATTACTTTTGTTTATCGACCACAATCTTCTGAGAGTAAATTTTTCTTGAGATATTGTCAGCATACATGCTAGTTCACAATTTTTTTAGCTATCCTGCACACACCTGGATGATTTCATTTGGTAAGAAATGGATCATTAGTACCATAC…
S2_206066203	A/C	2	206066203	CM007983.1	2:206072246	AATCGAGGTGACGCAATGTATTTTTTTGCAGCACTCCCATGATGTTTTTCACATGTTGCTTTTGGCCTGTAGGCTGCTTATCCTCTGCTTTTTTCGTCCAGCATCACACACTACTACCATGGCTACCTTGCAATCCTTTGATTGAGCTGATGCCCTACCTGACCAGTGGCCATGGCAGCACCCTGCTAGGAGCATTTGCACACACAAAACTGCAGAATTACTTTTGTTTATCGACCACAATCTTCTGAGAGTAAATTTTTCTTGAGATATTGTCAGCATACATGCTAGTTCACAATTTTTTTAGCTATCCTGCACACACCTGGATGATTTCATTTGGTAAGAAATGGATCATTAGTACCATACACTGTCTTTTGAGTAGCACATGATAATTTGTTCAAA…
S2_207143215	G/C	2	207143215	CM007983.1	2:207149267	GAGTACAACTTCCTTCTGGCATGCCTGCAAACAGCTTCGGAGGAGGTCTGGGGGGGTTTGGCGACTCGCAGTCTGCAACAGCAACAAGTTAATAATCAGTCCAAAGATGGAATTTGCAGCAGCTGCAGCAACAACCATGAAAACCATGGTGATGATTTAAGATGCTCTCACATCTGGAATCAGCCCGAGAGACGGTGATACAGCCCATCGCCGTCAAAACAGCCATCCAGAAACATAGGAGCACTAGAAGCTGAGTGGCTCTCGAACTGGTGCTCATGGTGCAAGATGTGTAATTCCTTATCGGTGTGGAAATGGTGTGGCTGCAGCCTGCAGCATTGCAGTTATTTATAGACGTGTAACTTTGTGACGGTAATAGAATTAACAGGAGTCTTACGCTTG…
S2_207526513	T/G	2	207526513	CM007983.1	2:207532565	GGACAGGTGGGCTTGACACAGGCATGTATCTAACGTTGGCGGCCGCTAGATGTCCTGACAAACTCTGCAGCAATTTCATTACATTATGCCACAAGAAGCGAACCCAAGTTTGAAAACTGTTCCCCTCTTGCAAGCTTCTTACCCGGTGCGCTGAATGAGTGATGAACGCCACAGCATACTGCTCTTGCTGACGCGCAAAAGCTGCAGCAAGCGCCTACAGAAACAGATATGGAATCAAATTGAAAGCACAGAGCTCCAAACTAATTCCAACCCATCAAGTTTGTTCAGATACCATCAGTGTTCAGTAACAGGTGGCGCAGAAGAAAGCGATATCGTCTTCAAGAAGTCAGCTGGGAGAGAGGGGAGGAGAAAAGATAGAAACATACTGCGATGGGGAAG…
S2_208329581	C/T	2	208329581	CM007983.1	2:208335654	CAGAGCTTGTTGTAGTGATTGAGCTCTAAACAATCATAGAATGTACAACTAGAATATTTTATCCAAAAACTGTTAAAAGTGATTTGCTCCTTTAACAAAGAAGTGTTGTGAAAAAAGATGTTTAGAGCTTGTGCTTTCTCCTGCAGTGTTGAGAAAAGGAATTCTTAGCCTTACCGTGTTTTTCTTTTAACAAAGAAGTGTTGTGAAAAAAGATGTTTAGAGCTTGTGCTTTCTCCTGCAGTATTGAGAAAAGGAATTCTTAGCCTTGCCATTTTATATGGTGCTGCTATTTGCTCCAAAACTCAGAATATATGGAAAACAGTTGTTTTCTGCTTGTGATTTAGATTAATAGTATACTGTTATAAATTGGCTACTATATATCCTTATCTCTAGGTGGAA…
S2_211953811	A/G	2	211953811	CM007983.1	2:211959981	TTGAACATCACTGATGCTTCGCTTGCTGTGATTGGGTATTATGGGAAGGCTGTCACTGACCTTACACTTACTCGTCTTGCAACTGTTGGTGAGAGGGGTTTCTGGGTGATGGCTAATGCAGCTGGCCTGCAGAATCTCAGGTGCATGAGCATTACTTCTTGCCCTGGGGTCACGGATCTTGCTCTCTCTTCTATTGCCAAGTTCTGCCCAAGCTTGAAGCAGCTTTACCTCAGGAAGTGTGGACATGTGTCGGATGCTGGTCTTTCTGCTTTCACAGAATCAGCAAAGGTGTTTGAGAACTTGCAGCTTGAGGAATGCAACAGGGTTACTCTTGTCGGTATTCTTTCTTTCCTCCGCAACTGCAGCCAGAAGTTCAGGGCTCTCTCTTTGGTGAAATGC…
S2_212481523	A/G	2	212481523	CM007983.1	2:212487725	CATCCTCATCCCAATTCGAATGCGCTGCTCAATGCATAAAATTTTCAAGAAACTGGAACGAAGCCGCAGGAGCCAATCGAATCTCTGGGCGAAGAATCGCAGTCCTACACGGCATCCCACCTACTACACCATGCGATTTCTTGGGGCCGGATGCACCAGAGATCGCGAATCCAAGAACAAACTGCAGGATTGCTTACCGGAAGCGAGTGAGGCGGGGATGAGCTCTGATTCGTTCCGACCTTCCGCCTCCTGTGGCCTCGTGGGGTGCGGGCTGCAGCGCTGAGATCTCCCTCCCCACCTATCGCAAGAACAGCGGTCCAGGTGGCTTGGTCGGTTCACACGTGCGCCACTGGCTAGGAGGCGGATCCTGGGGGTAATTAGGGACTGATGAGTAGGTCC…
S2_212938627	C/T	2	212938627	CM007983.1	2:212944847	GCTAGTGAGTTTAATTGGATTTGTTCTAGATCTACCACAATTGGATGCCTTCTTCCGTGGAAAGCATTGTTGTTTTCGTTTCCTTGGATGTCTAGCCTGTGGCTGCTATACTTGTACGCGATGAAATTATGCTACATTATCCTGAATTGCTGGCACTGTACATGCCGTAAGCGACCTGCAGAATTCTCTTCTCCTGGAAACGGAACCCCCAGCTGACTAGTTCTGCAGTTCTGATATGCCTTTGTTAAACTTAGCTATCGCAGTATCTGTTGTGTGTAGTTGATATGTGCAGGAGCATTATGGTAGTTGAAATGGGTCGACACAATCAAACATGTTCCAAGTTATTAAATGAAGAAGGCTCCCATTTAAACAATGCTTTCTTTTTTATATCTTGGAAAT…
S2_213031017	C/T	2	213031017	CM007983.1	2:213037254	AAGTAAATCACTAACTTGTGAACCTTTAATCATCAGGAAGAGACATTTGTGACTGTAGACTGCAGTTTATAATTCTATATTTATTTGTGATAGTGATACCTGCTTTAGCTGTCTAGTATAACTATTACTTTGTTATTTCTGTGTGTGGTTATTTGGCCTTGAGAAGTTGCCTTTTCTCCGCAAAGTGCTTTAAATATATACATGCTGCAGTATTAGAGCATCTGACTTTGGCTGGGTTTCACTTGGACAGCCACTGTTTCATAATGATACTGTACTTCGTGAGGACATTTTGTTGACTAGTAAATCTAGGGTCCCTGTTTTGTATACAATTTTACACTTCATTTTATAGTTTAAATAGCTGAAATGAATTCCACAAGTTGCGTACAGTGCCACCCAGAC…
S2_215705814	C/A	2	215705814	CM007983.1	2:215712118	GCGCTACGTCACCACCACGTGAGCGCCCAGGGCCCACCACACTACCACACAGGCGCCACCTCACTCATGCGCCACCTCACTGCCACACAAGCATCTAGGGCCCCACCTTACTGCCATGCAAGCGCCACTTCACCCAAGGCATGAGTTCCTCATAAAAAAATGAAAACCTGCAGCCCAGGGGACTCGAACCCGAGACCTCAAACTTCAACCCGAGGGCTCCTACCACTGGGCTACCACTGTGTTTGTGACTATGTCTAACATTTAAATGCCTTTGAACCTATCTACCCAGAAGCTGCAGTCTGGGCCGTTTGTGCCACATTGGCCCAGCACTAGCCCAGCGCACACCACATTAATATGGGCCGCAAGCGCCATTTTTGGCCCAACTGTAGCATACCTTTA…
S2_217976997	T/C	2	217976997	CM007983.1	2:217983370	AGGGGTGCTCATATGCCACTGCAGGATAGTAGCAAATGCTTTCCTACTGGTCCTTCTGGTAACTCTTTTGCAAACATATCAAACAGCACACCATTGGTTCCAACGAATAGCTTGCCGTTACAGTCTCTTGAGCCAAGCAACCAGCAACACCTTGGTCGCATGCACTCTTCTTCTGCTGACCCATTTAACTCATTTGTTGGCGAGTCGCCCCAGTTTCCAGACCTTGGAAGATGCAACACCACCTGGCCAACTGCAGTTTCATCATCGAATATTCATGAACTTGGTCAGAAAGACAGCATGTCACAACCAAACCTGCGTGTGAATGGCCCCAAGCTTGAGCCTCTCTCAAGTTTTACAGAAGCATCCAGTCATATTCCTTTGCTGGGCAATGAAATGCGG…
S2_218100562	A/T	2	218100562	CM007983.1	2:218106935	TGCCACTACTCCCGTGTCTCCCATTGTAAACTACTATTTGCCACTTCATACATTAGCGCCATAACTTTCTATCTCACAGTTAACATCTTTACTTGCTATTTGTATATCAAGATTTCACAAGCTCTGCAGCACAAACTACATTGCTAAAATTTATATGTATTACATTACTCTTTATTTTCCACACTAAGATGCTACAATATAAGATATACAAAGTTACCAAGCAACCCAACTACCCAAGTTCTGCATTCAATTCCTTATAATCCAAACCTCCAGCAATCATGCCCAACTATTCCCACTGTAATACAGTCTCTGCAGGATATAAATATGCTCCCAGCATATTTTGAAGGATGCATGCATGATGACATGTACTAAAGTTTGTAAATCATCAGGAATGGATGG…
S2_218100616	T/C	2	218100616	CM007983.1	2:218106989	AGCGCCATAACTTTCTATCTCACAGTTAACATCTTTACTTGCTATTTGTATATCAAGATTTCACAAGCTCTGCAGCACAAACTACATTGCTAAAATTTATATGTATTACATTACTCTTTATTTTCCACACTAAGATGCTACAATATAAGATATACAAAGTTACCAAGCAACCCAACTACCCAAGTTCTGCATTCAATTCCTTATAATCCAAACCTCCAGCAATCATGCCCAACTATTCCCACTGTAATACAGTCTCTGCAGGATATAAATATGCTCCCAGCATATTTTGAAGGATGCATGCATGATGACATGTACTAAAGTTTGTAAATCATCAGGAATGGATGGATAGAAATATCATCTGTTTTGAATTTGCTTGCTTATGAACATAAAGAGCTGCTT…
S2_219956495	C/T	2	219956495	CM007983.1	2:219962921	GCTTCATGCACGACAAGTACGCCATCAGTGACTCTCCTGAGGCACCACTGGTGGTGGCCACGCCCATGAAGGTCACCTCATTCAGCATCTCTAGCAGGCACTAGCTCCGTGCTGCTGCTGCTGCTGGCCCTCTTGTCGTTGGGCTTGGTTGATTGGTTTGCATATTGTGCTGTGTAACTCACCTGCAGATAATCTATTTTCATTTCGTTTTCTTGGTAGACTTAACTGTTATGCGCAGTGACCATCTTCCCTGTTGATTGGTTTCCATGTTGTGTCCTGTAACTCACACCTGCAGTAGTCTTTTTTTTTCATTTCGCTTTCTTGGTAGACTTAACTGCTATGAGCTTGATGACCATCTTGTCATGGTTTGCTGGAAGATTGAGAATTCTATGTATGATG…
S2_222282082	C/T	2	222282082	CM007983.1	2:222288564	TGATAAATTTACCAAGATCGTCTAGGGAAAAAAACAGCAATACCCTGGAGAAGTTCGAAGTCTTTTTGTGTTAAAGGTAAACTAGTATATGATGGTTCTTTTTTTTAAAAAAAAATCGTTTATAAAAAGAGAGCAGTGGCACGTACCCGGGTTAATTTGTTTGCAGTGTGAGGCTTTCACACTTCCACTGCAGCCCTCTATCAGCAGCACAAAAAATGGTACTCATACCATTTTCTGAACTGACAAAGTGACAGTGGCCCTTGGCTCCCTGCAGGTGAAAGTGACTGTGTCCATGGCCATGGGTGAGATCGATCGATATCCAATGGGATCGACAGGCATAATGGCCGGTGCAGCTACGTGATGAATGATGCTTCTCATTCACCTCCGGGCTCATCTCGA…
S2_222282111	G/A	2	222282111	CM007983.1	2:222288593	AAAAACAGCAATACCCTGGAGAAGTTCGAAGTCTTTTTGTGTTAAAGGTAAACTAGTATATGATGGTTCTTTTTTTTAAAAAAAAATCGTTTATAAAAAGAGAGCAGTGGCACGTACCCGGGTTAATTTGTTTGCAGTGTGAGGCTTTCACACTTCCACTGCAGCCCTCTATCAGCAGCACAAAAAATGGTACTCATACCATTTTCTGAACTGACAAAGTGACAGTGGCCCTTGGCTCCCTGCAGGTGAAAGTGACTGTGTCCATGGCCATGGGTGAGATCGATCGATATCCAATGGGATCGACAGGCATAATGGCCGGTGCAGCTACGTGATGAATGATGCTTCTCATTCACCTCCGGGCTCATCTCGAGGTCGAGGCTGCTGTAGTCCTTTACCTTC…
S2_222502004	A/G	2	222502004	CM007983.1	2:222508509	AGGGGGGACCGGAGGAGTGCGGGCTCAAGTACGTCTACGTCTAGCACGCCATCCACCGGTTACTGGGCGCGGCGTCCGTCCGGGCGCAGCCGGGACGGAGCACCAGGTGCCGCTCGATCGAGCCTGCAGTTCCCAACGGAACTGGCGGTACTGATTGCTATAGCACGGTGGTAAAGCTCTCGCCTGGTGTCGCGCGGTCAATCCCAAGCACACAGGCATGCGCAGCGCTGGACGATGCACGGTTGGCAGTGCACTGATCTGTTTTAGCCTGCAGTGTCCTCTTCAGTAGGGTTCGCCGGTTCAGGCATAATATGCGTATCTCGCTACTTGCACATTTGCATACGAGCTAAAGTCCGTCTCCTCACTAGTTCTCGCCTGTCGTTGGTCGTGGTGGCAGAC…
S2_222502119	G/A	2	222502119	CM007983.1	2:222508624	GATCGAGCCTGCAGTTCCCAACGGAACTGGCGGTACTGATTGCTATAGCACGGTGGTAAAGCTCTCGCCTGGTGTCGCGCGGTCAATCCCAAGCACACAGGCATGCGCAGCGCTGGACGATGCACGGTTGGCAGTGCACTGATCTGTTTTAGCCTGCAGTGTCCTCTTCAGTAGGGTTCGCCGGTTCAGGCATAATATGCGTATCTCGCTACTTGCACATTTGCATACGAGCTAAAGTCCGTCTCCTCACTAGTTCTCGCCTGTCGTTGGTCGTGGTGGCAGACGAATCTCTGGGCCCTGGCTATTTCGGTGGCGCTATCAAGGGGCAAACCAAAAGCTGTGGGTCAAACAGTTTCCAGTTCCGTGAAAACTGAAATCTCCTTGGCGTGTTCGTGCCAT…
S2_222890567	A/G	2	222890567	CM007983.1	2:222897086	TGTGATGATTCCTCTTCAAAAGCCACCAATTTTTTGGTTTCTACTCCAAAATTAGTAACCCTTACTTTTGACTAATGCATCAATTAATATTTAAACACAAGAATGAATATTCAAATAAGATTTGAATGATAGAGAAATTGAGATGATTACCGCTGGTATTCCAGCTTGAAGAGCAAGGTCTGCTGCAGCTAATGCTGTCAAAGGTGTGAACTCCGATGGCTTGACAACAACAGTGCAGCCACATGCCAAAGCTGGCCCAACCTGCCCAAAAACCATGTATACAGATGTACTACCTTAGGCATCACATTTTGTTTTTAACATTCCTATCAGAGGAAAAGTGTACTGCATGGCTAGATACCTTTCGGGTTATCATTGCTAATGGAAAATTCCATGGTGTGA…
S2_222890570	G/T	2	222890570	CM007983.1	2:222897089	GATGATTCCTCTTCAAAAGCCACCAATTTTTTGGTTTCTACTCCAAAATTAGTAACCCTTACTTTTGACTAATGCATCAATTAATATTTAAACACAAGAATGAATATTCAAATAAGATTTGAATGATAGAGAAATTGAGATGATTACCGCTGGTATTCCAGCTTGAAGAGCAAGGTCTGCTGCAGCTAATGCTGTCAAAGGTGTGAACTCCGATGGCTTGACAACAACAGTGCAGCCACATGCCAAAGCTGGCCCAACCTGCCCAAAAACCATGTATACAGATGTACTACCTTAGGCATCACATTTTGTTTTTAACATTCCTATCAGAGGAAAAGTGTACTGCATGGCTAGATACCTTTCGGGTTATCATTGCTAATGGAAAATTCCATGGTGTGATAG…
S2_222890601	G/A	2	222890601	CM007983.1	2:222897120	TGGTTTCTACTCCAAAATTAGTAACCCTTACTTTTGACTAATGCATCAATTAATATTTAAACACAAGAATGAATATTCAAATAAGATTTGAATGATAGAGAAATTGAGATGATTACCGCTGGTATTCCAGCTTGAAGAGCAAGGTCTGCTGCAGCTAATGCTGTCAAAGGTGTGAACTCCGATGGCTTGACAACAACAGTGCAGCCACATGCCAAAGCTGGCCCAACCTGCCCAAAAACCATGTATACAGATGTACTACCTTAGGCATCACATTTTGTTTTTAACATTCCTATCAGAGGAAAAGTGTACTGCATGGCTAGATACCTTTCGGGTTATCATTGCTAATGGAAAATTCCATGGTGTGATAGCTCCAACTACCCCAACAGGCTGCAGTGCGAA…
S2_222890606	C/T	2	222890606	CM007983.1	2:222897125	TCTACTCCAAAATTAGTAACCCTTACTTTTGACTAATGCATCAATTAATATTTAAACACAAGAATGAATATTCAAATAAGATTTGAATGATAGAGAAATTGAGATGATTACCGCTGGTATTCCAGCTTGAAGAGCAAGGTCTGCTGCAGCTAATGCTGTCAAAGGTGTGAACTCCGATGGCTTGACAACAACAGTGCAGCCACATGCCAAAGCTGGCCCAACCTGCCCAAAAACCATGTATACAGATGTACTACCTTAGGCATCACATTTTGTTTTTAACATTCCTATCAGAGGAAAAGTGTACTGCATGGCTAGATACCTTTCGGGTTATCATTGCTAATGGAAAATTCCATGGTGTGATAGCTCCAACTACCCCAACAGGCTGCAGTGCGAAGAAAA…
S2_223948333	G/A	2	223948333	CM007983.1	2:223954869	CACTGAAAGTCTGAACTGATGTGCAGCAGTGGCTCGTTGCGTCTCCCGTTCCCACCTCACCATTCAGCCCCTCACCTTCCAATCAGCGTCAGCAGTTACTAGCCGTCAGTAGCTACCAAACAGCAACGCGTGCGTGACACTCCACAGTTAACCAACCATGGGATTAAGCTGCAGGAAAGCAATCAAGCAGCAGCAATCCAACACAGCTTCCTTGTTTCTCTGCAACATCAACTCCTTCCTTCCTTCGTCCTTCTCTGCAACATCGATCGACTTCCTTCTCCTGTGCCCATGGAAGACGCGCATGGCGGCAGCACATTATCTGCAGAGGACCAAAAGAAGCTACTGCCACTCTCGGTGACGAGCTGCCTACTGCCAGCACGTAGTCTGAGATCAACAGCA…
S2_224139557	A/G	2	224139557	CM007983.1	2:224146093	CGCAGCACCGGTCGCTCCGGGCGACCGGTTGCTCGATTGGTTTTCGGAGGAAAGGAGGACTGTGTGGGAGGGATGGGCGCCCGCGCTGCCGGGGGAGGAGGGGAGCAGCAGCCCTCCGGGATGCTGGCGGGAGGGAGGGGCTCCCGCACTGCCTATGCGAAGGAGCGGTGGTGGATGGATCGGAGGAGCCACTGCAGCTCGCGCTGGAAGATGTGCCATCGCCGCCAGGGAGGAGCAGTAGCTCCGGGACAGCCTACGGAGGGCGGTGGCAAAGGGAGCGGCCATTGTGGTGCGCGTGGGGGAAGGAGGCGGTCGAACGTGGAAAGCTGCAGGGGCGGCGTAGTGGATCTTCCGCTATCAATGCTAGCGCCGACGTCGTTTCTTGCAGCTCTTCATACA…
S2_224139572	C/T	2	224139572	CM007983.1	2:224146108	TCCGGGCGACCGGTTGCTCGATTGGTTTTCGGAGGAAAGGAGGACTGTGTGGGAGGGATGGGCGCCCGCGCTGCCGGGGGAGGAGGGGAGCAGCAGCCCTCCGGGATGCTGGCGGGAGGGAGGGGCTCCCGCACTGCCTATGCGAAGGAGCGGTGGTGGATGGATCGGAGGAGCCACTGCAGCTCGCGCTGGAAGATGTGCCATCGCCGCCAGGGAGGAGCAGTAGCTCCGGGACAGCCTACGGAGGGCGGTGGCAAAGGGAGCGGCCATTGTGGTGCGCGTGGGGGAAGGAGGCGGTCGAACGTGGAAAGCTGCAGGGGCGGCGTAGTGGATCTTCCGCTATCAATGCTAGCGCCGACGTCGTTTCTTGCAGCTCTTCATACATAGTTGTGCCACATT…
S2_224139591	C/G	2	224139591	CM007983.1	2:224146127	GATTGGTTTTCGGAGGAAAGGAGGACTGTGTGGGAGGGATGGGCGCCCGCGCTGCCGGGGGAGGAGGGGAGCAGCAGCCCTCCGGGATGCTGGCGGGAGGGAGGGGCTCCCGCACTGCCTATGCGAAGGAGCGGTGGTGGATGGATCGGAGGAGCCACTGCAGCTCGCGCTGGAAGATGTGCCATCGCCGCCAGGGAGGAGCAGTAGCTCCGGGACAGCCTACGGAGGGCGGTGGCAAAGGGAGCGGCCATTGTGGTGCGCGTGGGGGAAGGAGGCGGTCGAACGTGGAAAGCTGCAGGGGCGGCGTAGTGGATCTTCCGCTATCAATGCTAGCGCCGACGTCGTTTCTTGCAGCTCTTCATACATAGTTGTGCCACATTGGGAAAATGTTGAGTTGTC…
S2_224139628	G/A	2	224139628	CM007983.1	2:224146164	GATGGGCGCCCGCGCTGCCGGGGGAGGAGGGGAGCAGCAGCCCTCCGGGATGCTGGCGGGAGGGAGGGGCTCCCGCACTGCCTATGCGAAGGAGCGGTGGTGGATGGATCGGAGGAGCCACTGCAGCTCGCGCTGGAAGATGTGCCATCGCCGCCAGGGAGGAGCAGTAGCTCCGGGACAGCCTACGGAGGGCGGTGGCAAAGGGAGCGGCCATTGTGGTGCGCGTGGGGGAAGGAGGCGGTCGAACGTGGAAAGCTGCAGGGGCGGCGTAGTGGATCTTCCGCTATCAATGCTAGCGCCGACGTCGTTTCTTGCAGCTCTTCATACATAGTTGTGCCACATTGGGAAAATGTTGAGTTGTCAAAGCATAAAAAGAGCTTGAGACCATAATAAACTTAC…
S2_224442915	G/T	2	224442915	CM007983.1	2:224449455	GACAATCTATCATATGTGTTAGGTAAAATATTGTTATTTGTTAGGTAAAGTAATAGTTGTAGTTAGGCAATATAATGTGCAGCTTTGTCTAACAAATGTTTGACCGGCCGCGCAAATTTCTCACATGGAAGTGAATTTTTTTCTTTAAATTGGACTGAACCTTTAACCTGCAGAAAAAATTTAGATTCTACCTGAAAGCTTTTTCTTTCTTTGGTTTTCAAGTTAATGGTGAACTGCTGAATCTGTGAAGCCATGTAGCCTTAGCAAGCTGCAGAAAAATATTCACTATGTTGAGTGAGTACCATCAATTTGTATGTCTGGCACTATAGCTGACAATTATTCTCATTAGGATTCTACAATTTAACTACAACTTATTATACATGTATTGTTTGCTCTTGA…
S2_224442925	G/T	2	224442925	CM007983.1	2:224449465	CATATGTGTTAGGTAAAATATTGTTATTTGTTAGGTAAAGTAATAGTTGTAGTTAGGCAATATAATGTGCAGCTTTGTCTAACAAATGTTTGACCGGCCGCGCAAATTTCTCACATGGAAGTGAATTTTTTTCTTTAAATTGGACTGAACCTTTAACCTGCAGAAAAAATTTAGATTCTACCTGAAAGCTTTTTCTTTCTTTGGTTTTCAAGTTAATGGTGAACTGCTGAATCTGTGAAGCCATGTAGCCTTAGCAAGCTGCAGAAAAATATTCACTATGTTGAGTGAGTACCATCAATTTGTATGTCTGGCACTATAGCTGACAATTATTCTCATTAGGATTCTACAATTTAACTACAACTTATTATACATGTATTGTTTGCTCTTGATAAAACTTAG…
S2_224664468	G/T	2	224664468	CM007983.1	2:224671023	GCTCCTCGGTCCAAGGAGTGAAGACTGATGTAAGCGCGCCGGGTAGTGACGGCAGGGCCCCCTGTGCCATCCATATAGCGTTGATTGGGCTGTTGACAGACGGGGAACAGGCGCAAGCAGTCCTGCAGGAAACAGAGCTCGTCAGTGGCCGCTCTAGTCAGTTGTGGAGAAAAAATCCCTGAGCTCTGGCGTAGGAAGGAGGCGACGGAACTAAGGCTGCAGTGCAGTGTGAGTAAGGAGCAGGGAAGACTTCGGTGAGAGGGGAATTGAGAAGCCAGCGATCGTGCCAAAAGGAAGTGCTCTCTCCATTCCCAACCCTGATAGCGGTGAGATGCCGAAAGCAAGAGAGCTCTGTTTGCACGAGCCTGTTGATGAAAGAGCCGGCGTCAGCAGCAGTGT…
S2_225678759	G/T	2	225678759	CM007983.1	2:225685359	CTTCCGTTCGTGTATTGCGCTAGCAAGTCCCCTGATGCAGCGGCATGGGTCAAGCTTGATCAGTTGCTGGAAGCTACATTGACGAATGAAGTTGGCAGGAAGGCGTCAGCATCTCAAGGCTCAGCTCTGCTGAGAGTGGCTGCGTCTGTCTTCACCGAGATTCAAGCACTGCAGGATCTCCGGCGGACATTCCTCGGTTCTAAGTGTGTGTCATTTCACCACGCACCTATATTCGGTTTGATTTGTGGGCTGGTCGGATTCGACAGCGAGACAGCGCAGCGTGCTTACATGTTCGTGACGATGAGGGATGTGTTCTCCGCTGCAACAAGGCTCAATCTGATCGGGCCGCTGGCTGCTTCGGTGCTGCAGCACCATGTCGCACTGGATGCTGAAAGGATG…
S2_228267631	C/G	2	228267631	CM007983.1	2:228274303	TACGATCACAAGAACCTGTTAAAAAACCGACGAGTAAATCCTACAAAAGACTAGCTCGAAGTAAGGCAGGGGATGGAATATTCATGTGAAAAGGAAGTCCTGCAGAATTTGTAGAGGGGCGCGCAGGAGATCCCTTGACTCTTGTGCATGAACATCAGGCCCGCGCGCGCCGGCCTCCGAGGCTCCGAGGAATCTCCGGCGGCGGGTGACGGTGACGTCGGCGACGACCTTTGCGCAACCAAGCTGCAGGACAAGGCGGCCGGTCGGCGGGCGGGCAGCAGCGGCAGCTAGCGTCGGCGGCGACCTCGTGAGGTATAACCAAACGGCGAGCGCCGACCAGGGTTCACCTTACCGTTGGTAACCGGTCCGGTTACCGCGGTAACCGGTCTTACCGGTCCG…
S2_231846559	G/T	2	231846559	CM007983.1	2:231853348	GCCGTCAGGCTCGCCCATCTCCAGAGATGCACGCCTTTCTCGGGGCATTGCTGTCGTCAATGGTCACTTCAAGTTGGTCCAGAGCCAGATTCTGTGGAAGGGTCGCCATTGCTCAACCTGTAGCTGCAGGGTCGAAGATGGTTGGAAGTCTGCCGTGTGGACGAGACCAGTGTCTGCTAGTGCTCTGCTGGATGATTTTTTTTAAGATAACGGAACTGAGTTCCGGCCTCAACAATTCCGAGGAATTGTTTGCAGCCAATAAACATCGTCATCGCAGCATCCAAGCCGCACCAAACAAGACATGCACCCACACAAAATCCACCTAGGCAACAGTTAAGTCATCACACGCACGCCCATGGCAAACAAGAGATCACAAGCATCACAAACTAAATGTCGATA…
S2_231846560	G/T	2	231846560	CM007983.1	2:231853349	CCGTCAGGCTCGCCCATCTCCAGAGATGCACGCCTTTCTCGGGGCATTGCTGTCGTCAATGGTCACTTCAAGTTGGTCCAGAGCCAGATTCTGTGGAAGGGTCGCCATTGCTCAACCTGTAGCTGCAGGGTCGAAGATGGTTGGAAGTCTGCCGTGTGGACGAGACCAGTGTCTGCTAGTGCTCTGCTGGATGATTTTTTTTAAGATAACGGAACTGAGTTCCGGCCTCAACAATTCCGAGGAATTGTTTGCAGCCAATAAACATCGTCATCGCAGCATCCAAGCCGCACCAAACAAGACATGCACCCACACAAAATCCACCTAGGCAACAGTTAAGTCATCACACGCACGCCCATGGCAAACAAGAGATCACAAGCATCACAAACTAAATGTCGATAC…
S2_231846561	C/T	2	231846561	CM007983.1	2:231853350	CGTCAGGCTCGCCCATCTCCAGAGATGCACGCCTTTCTCGGGGCATTGCTGTCGTCAATGGTCACTTCAAGTTGGTCCAGAGCCAGATTCTGTGGAAGGGTCGCCATTGCTCAACCTGTAGCTGCAGGGTCGAAGATGGTTGGAAGTCTGCCGTGTGGACGAGACCAGTGTCTGCTAGTGCTCTGCTGGATGATTTTTTTTAAGATAACGGAACTGAGTTCCGGCCTCAACAATTCCGAGGAATTGTTTGCAGCCAATAAACATCGTCATCGCAGCATCCAAGCCGCACCAAACAAGACATGCACCCACACAAAATCCACCTAGGCAACAGTTAAGTCATCACACGCACGCCCATGGCAAACAAGAGATCACAAGCATCACAAACTAAATGTCGATACG…
S2_231846562	A/T	2	231846562	CM007983.1	2:231853351	GTCAGGCTCGCCCATCTCCAGAGATGCACGCCTTTCTCGGGGCATTGCTGTCGTCAATGGTCACTTCAAGTTGGTCCAGAGCCAGATTCTGTGGAAGGGTCGCCATTGCTCAACCTGTAGCTGCAGGGTCGAAGATGGTTGGAAGTCTGCCGTGTGGACGAGACCAGTGTCTGCTAGTGCTCTGCTGGATGATTTTTTTTAAGATAACGGAACTGAGTTCCGGCCTCAACAATTCCGAGGAATTGTTTGCAGCCAATAAACATCGTCATCGCAGCATCCAAGCCGCACCAAACAAGACATGCACCCACACAAAATCCACCTAGGCAACAGTTAAGTCATCACACGCACGCCCATGGCAAACAAGAGATCACAAGCATCACAAACTAAATGTCGATACGC…
S2_232011643	T/C	2	232011643	CM007983.1	2:232018441	CAATGGCACGGCAGCAGAGTGCTGCTCGTGGGAAGGCATCACCTGCAACACCAACGGGACGGTCGTCGAGGTTTCGCTTTCCGGCAGAGGCCTCGAAGGGCGTATCTCGCCGGCCCTCGGTGACCTCACCGGCCTGCAGCGCCTCAACCTCTCCCGCAACTCGCTGTCCGGCGGCCTGCCATTGCGGCAGCTCGTGTCCTCCGGCACCATGGCTGCCGTCGACGTCAGCTTCAATCGCCTCAACGGAGAGCTAGGCGAGCTGCTGCCATCTTCAGTCAACCATGGCTGGTCACTGCAGGTGCTCAACATCTCGTCCAACATGTTTACTGGCGAGTTTCCATCAAGCACGTGGAAGTTGATGAACAATCTGGTCGCCCTCAACGCGAGCAACAACAGCTT…
S2_232031531	T/C	2	232031531	CM007983.1	2:232038329	CCCACTGCTTTCCCTAAAGTGCTCGACCTAAGTAATAATAAATTCAATGGTACAATCCCCAATGAGATTGGTCGGTTGAAATCACTCACCACACTGAACCTCAGCTTCAACTACTTATCAGGAGAGATTCCACAGCAACTCTGCAGTCTGACGAACCTGGAAGTGCTAGACCTGTCTAACAACTATCTCACAGGTGAAATCCCATTGGCACTGAACAAACTGACCTTCCTTGCAAAATTCAATGTTTCCAATAACGACCTAGAGGGTTTGATTCCAACTGGAGGTCAGTTCGATACATTTCCAAATTCAAGTTTTGAAGGGAACCCAAAGTTAGGTGCTCATATGGTTAATCAGCTCTATGGCTTGGTTGAAGCATCTGCAGTCCCTAGTCTCTCCATG…
S2_232031536	C/T	2	232031536	CM007983.1	2:232038334	TGCTTTCCCTAAAGTGCTCGACCTAAGTAATAATAAATTCAATGGTACAATCCCCAATGAGATTGGTCGGTTGAAATCACTCACCACACTGAACCTCAGCTTCAACTACTTATCAGGAGAGATTCCACAGCAACTCTGCAGTCTGACGAACCTGGAAGTGCTAGACCTGTCTAACAACTATCTCACAGGTGAAATCCCATTGGCACTGAACAAACTGACCTTCCTTGCAAAATTCAATGTTTCCAATAACGACCTAGAGGGTTTGATTCCAACTGGAGGTCAGTTCGATACATTTCCAAATTCAAGTTTTGAAGGGAACCCAAAGTTAGGTGCTCATATGGTTAATCAGCTCTATGGCTTGGTTGAAGCATCTGCAGTCCCTAGTCTCTCCATGGAACA…
S2_232435194	G/A	2	232435194	CM007983.1	2:232442013	ACTAATTATATGAACATGCATGTAAACCTGCAGGTGGAGCCATCTTCTTCTGCATGCTCGTCGTCGGCGATGGGGATGTGCTTGAGCAGGGTGCAAGACGGCTTGGACAGGTCTTCCTCCGGCTCATCGGCGGTGCCAATAACCCAGCGAGCGGTGCCGCCGTGACCAGGAAGCACGCGGTGCTGCGGCACCCAGTACTTGTTGTTGTAGCAACACCTGACGTGGATAAGCCCCTCGTGCTCCTTGGACGGCTCGAGGTAGAACCTGCAGCGCGGGTTCATGATGCCAGCGCCGTCGCCGCCGAGCTCGACCAAGCTGCCGCCGTGGCTCTCGTCGTGCACGGAGCGCAGGTAGCTCTTGTCAAGCTTTGAGCGGAGAGCGACGCATTTTGGCAACACC…
S2_232435212	G/C	2	232435212	CM007983.1	2:232442031	CATGTAAACCTGCAGGTGGAGCCATCTTCTTCTGCATGCTCGTCGTCGGCGATGGGGATGTGCTTGAGCAGGGTGCAAGACGGCTTGGACAGGTCTTCCTCCGGCTCATCGGCGGTGCCAATAACCCAGCGAGCGGTGCCGCCGTGACCAGGAAGCACGCGGTGCTGCGGCACCCAGTACTTGTTGTTGTAGCAACACCTGACGTGGATAAGCCCCTCGTGCTCCTTGGACGGCTCGAGGTAGAACCTGCAGCGCGGGTTCATGATGCCAGCGCCGTCGCCGCCGAGCTCGACCAAGCTGCCGCCGTGGCTCTCGTCGTGCACGGAGCGCAGGTAGCTCTTGTCAAGCTTTGAGCGGAGAGCGACGCATTTTGGCAACACCGACATTTTGTTTCTCTCG…
S2_232435224	C/T	2	232435224	CM007983.1	2:232442043	CAGGTGGAGCCATCTTCTTCTGCATGCTCGTCGTCGGCGATGGGGATGTGCTTGAGCAGGGTGCAAGACGGCTTGGACAGGTCTTCCTCCGGCTCATCGGCGGTGCCAATAACCCAGCGAGCGGTGCCGCCGTGACCAGGAAGCACGCGGTGCTGCGGCACCCAGTACTTGTTGTTGTAGCAACACCTGACGTGGATAAGCCCCTCGTGCTCCTTGGACGGCTCGAGGTAGAACCTGCAGCGCGGGTTCATGATGCCAGCGCCGTCGCCGCCGAGCTCGACCAAGCTGCCGCCGTGGCTCTCGTCGTGCACGGAGCGCAGGTAGCTCTTGTCAAGCTTTGAGCGGAGAGCGACGCATTTTGGCAACACCGACATTTTGTTTCTCTCGCAACTAAATCTC…
S2_232911916	C/T	2	232911916	CM007983.1	2:232918735	AAAGAAAATGTATGCGATATTTTTCCGCAGATATTTACTCAATCACTAGTTGAGTCCGACGTACACTTGCACTCTGAAGATCACTTGCTATCATCGTCCGTCAGGTCGTTGTCTGCAGTGTTGCCGACGCAACGGGAAATTGCAGTTTGTAAACACGTGTGTCAACCACAGCCTTGGACCTTGAGTTATGTCACTGGCTATAAAGTGAACTCTTCCTTGGGTCGGCATTCACAGCAGGTCTTCTTGCAAAATCCACTTGCTCCCTTCTGCAGTCATGTCGATTCGCAACATTCAATGGATGCTTTGAATTATATTTTTGGTAATCTGTGAAATTCGTCCTTCAGAATCGTGCCTCCTCCGTTCAAGTTATGTTTGTAAAGCAGGCCTGTTTAGTGAAAC…
S2_233028411	A/G	2	233028411	CM007983.1	2:233035236	TCTACTGAAGAAGAGATTGTAAGTTCTCCTTCTGTTGCGCTTTTATGAGCAATTCTAGCATACAGAGATGCATGAAGGATCAGATTTTCATTTTAGTGTCCTTCTAGTAGCGAGACAAAGACGGTGTCTTTGTATTTGGAGGTAGGATACTGCAGAGAAATGCCTTAATGCAGATGAGCTGCACCATTTTGCGAGTGCACGCCCCGCTGACTAAATTTTAAAAATGTTGCATTTTCCTCCCATGACATGGATTTTGACCCTCTCCCCTTTATGCACATTTGCTGTTTGTTGTTTGATAGACCGTAACGGACACCTCTGTTCCACGCCATTCCCAACTTGTTTTTTCCCCATTATATTGCTTTTTCTTCAACTCCGACTCAAATTCTAATTTGTTTGTTT…
S2_234056689	A/G	2	234056689	CM007983.1	2:234063565	TGCTAGGCAGCTGTGGTTGGCACCTATGCTCGGTCATCAAATAGGTGAGGTATGAAGCCATCAGCTGCCAGGATATAGGGTGATATGTTGCAGCTCTTATGTCGGCTTGGGAACCACCTTTTAGAACTGTTCTTAAAATTTGATATTGTTGTCTGCAGGTGCAAGCTTATCTGTATGATAGTTACTAGGAAGATGTTGGCGCCATTGAGGCATTCTATAATGCAAACTTAGGAATAATCAAGACGCCAATCCCAGATTTCAGGTATGCTTTCTCTTCTCACTGTGCTGCAGTCGTCGATTACAAGGCTGCATGCCTGTCACTTCCTACAATTTCAATTAGCCTTTTCTGATAGTGTTGTTCTGTTCTGCTAGAATTTATACACAACTTTGACACCTACC…
S2_234141099	T/C	2	234141099	CM007983.1	2:234147975	AGACCCCCTCTCATCATTCCCCTTCCTCCTGGCAGGCGCCGCCATGGCGGCGTGCCGGCGCCGGCGAGGAATTCCACCGCTCTTCGAACATCCTCGTCGCTTCTCCTGCCCCAGGTCAGCATCCGCTCCGTGCAGTGCGGCGCAGCATTTCCGATTGTCCCGTCAGCGACGCAGGTTGCAGGGCAGCATCATCTGCATTCTGCAGGGAGGAGGCCATCGATCCGCGAGTTGTCATCTCAAGGACTTCTGTTCATGCAGTTGGAATTTTGTGCTGCAGGTGATCTGTGACTCTGCGCGCTCAATCATTTCCAGGTCTCCTTCTTTTGTTTGACGCTCTGCTAGTAAAAAAAAAACAGATACAGCTTCAACCACGTGCTTCTTTGTTTACTGTTTTTCATC…
S2_234769381	C/T	2	234769381	CM007983.1	2:234776312	ACATGGATATCCCGATTAACAGGTCAATGAAGACCCATGCTCAGTCATTCCAATCTGCACTTTCTCATTGGTCGTTACTGATCACTACCGAATCTTTTCCTCAGGGGTACCTTCATAGAGTTCCGAAGTGGAATGATTAATGTTTCTCCTATTGGGAGAAACTGCAGTCAAGAAGAACGTGATGAATTTGAGAAGTACGATAAGGTATGAACCGTCTTCTAGAAGTCAGTAACCTTTCATAGTCAGAGGTGGAACTTGTCGATGACACATGAACTGAAACAATTGATTTCCTACAGGTGCATAACATTCGACCTAAAATGGTATCTGTGCTTCGTGAAAAGTTTGCTCACTTGAACTTGACATTTTCCATTGGTGGGCAGATTAGTTTTGAGCGTACTC…
S2_234769402	A/C	2	234769402	CM007983.1	2:234776333	GGTCAATGAAGACCCATGCTCAGTCATTCCAATCTGCACTTTCTCATTGGTCGTTACTGATCACTACCGAATCTTTTCCTCAGGGGTACCTTCATAGAGTTCCGAAGTGGAATGATTAATGTTTCTCCTATTGGGAGAAACTGCAGTCAAGAAGAACGTGATGAATTTGAGAAGTACGATAAGGTATGAACCGTCTTCTAGAAGTCAGTAACCTTTCATAGTCAGAGGTGGAACTTGTCGATGACACATGAACTGAAACAATTGATTTCCTACAGGTGCATAACATTCGACCTAAAATGGTATCTGTGCTTCGTGAAAAGTTTGCTCACTTGAACTTGACATTTTCCATTGGTGGGCAGATTAGTTTTGAGCGTACTCTACTAGAGATTGTCTAAAATA…
S2_235729520	A/T	2	235729520	CM007983.1	2:235736481	CGAGCTTGTCAGTTGGAGTCAGTTTCATGATTTCTTAATCACTCGTACTTGCTTTTACTAGAAGTTATTATTAGGCAACTATTAATTAAGTTCCTGCCATAACGAGTGTTTCTTACTAATATAAAGTCAAAGTAAACTGTGGCAATTAATGCAAAAACCAGTAACTTGATGATCCACTTCGATCCATCACCAGTCGCCCATTTTTGATGATCTGCAGTCTGTACGTGGACGATCGAGGTGATATCGCGATCGGGCGAAACAGTACTTTCTAGGCTTTTTTTGATAGTTCAGATCTCGACCCGAGAAGATCACTAGCGTGAGTCTCTCGATCGACCTAGTGTGAGCGGGGCAGGGGTTAATTAGTCGTCCAAACAAGCTCATTGATCTGCTTGGAGTAAA…
S2_235833746	G/C	2	235833746	CM007983.1	2:235840716	CAATTAATCTTCTATCTGTGGGAATCTGGAAATGATAATCTTTTGTTCTACTGATATGGGGGCAAATGTTGTAGTACGAGTTTGAAATTGATCATTTGCATTTTTGCTGGACTAAGAGAATAAAAGCGGCCTGAAATCTTGCGGTAGCTAGATCGTTGTCTTGTGTTGTTAAGCTCTAAGCTGAATTCTTGCGGCTGCAGGACCAGTGACTCTAGCTAGTATATAGCTTTGATGGCTTGTGGTGGCTGCAGTAATCTGTGTCTACCAGGCTCGCTGCAATGTATATAGCTAATAATTCATTCAGCTTGCTATGGATTAGATAAATCATACCGCTTGTTGGTTACACTTTTATTTCACCCAACTAGTAGCTTACAGTTCTCTAAGATTTATTTGTTCAGT…
S2_235839708	T/C	2	235839708	CM007983.1	2:235846678	CAATGGTAGTACATAAGCAGCTCAATTCTTACCACGATCACTGCCTGTCGCGGTAACGGCAGCGTCCAAGCTGCAGCCGCTGTAGGCCAGGCAGATCTCTCTGCATGCCCCGTCGCGACTGCCGGTGAGTGCCGCCGAGGCCCTAGACACCCCGTAGGGGAACATGCATTTGCCGTCGCATCTGAGGTTGCAGACCGGCCTAGGCTGGTGATCGTTGTTCCTGCAGTTAGCGTAGCACTTCCGGAAGCACTTGCAGTACTTGTCCCTGTACTTGGATATGATGGACCCAGACACTGGCGCCAGCTGGCCGGACAACAGCAGGACGAGCAGACAGGCGGCAAGAACTGCCGCCCTCGTCGTCTTCTCCATTCTTCAATTCAAAGCCTGATCAAGAGGCAA…
S2_236266563	C/T	2	236266563	CM007983.1	2:236273548	AATCAGCTCAGGAAAAAAACAGACTCACCTTTATGTATCTGTATATTCTCATTAAGCATAACAGCCGCTGGAGTTTGGAAAGCCATGACCGAACAGAGAGGTTTCCTTTTCTACCTTGAAGGCCAAACTGCAGTTCAATTGTTTGATGAAGGAAAAATGGTCAGAATAAGGAAATCGTACAAAACAACTTCAATAAGCTATTGTGTTCTATAGAAGCTGAAAATTTAAAAAAAATATCAGAGCCATGTAAGCTGGTGCTACACTGGCTAAATTTAAGATACACTGAAAACAGTAAACAAAGTAAGTCACAGCAAAGGTATATAATCTGCAGGGACAGGGTCGAGGGCATCAGTGGCAGTTTTGCGCTACGCAAATACTAATTTAAGATAGACAGAAAAT…
S2_236890440	T/C	2	236890440	CM007983.1	2:236897452	ACAGCGCAGTTTTGCTAGTGTTCAAACATATGCCGGGCACAAAACAGGGCCCAAATAAATTATAAATACAAGTCTACATCTTGATGCATACAAAGTTAAACATCACTGAAATTATTAAAAAGTTGAAAGAAGAAGAGGCAGAAAGAGCTAACCTGCAGTTCAAGTTCCAAAGTGGCAAGTTCACTTTTGAACTTTACGACTGCATCATCCTTAAATTGCAACTGCAGAACATAAAAATCAAGTTAGCATTGTGCAAATTTGACATAGCAATTACTCTATATCCTTTCGATAAAAAACCATATCTGATACATGATCAAAGCAAATCAACTGTACTCACTGACCACCTCATGATAGTAAACACAGTGACTAACATATTAAGAAATTGAGCAGCCACTGGAT…
S2_237644890	A/C	2	237644890	CM007983.1	2:237651929	GATTAGCAACTCTCTGAGCTCTTTAACTGTATGAGTCTATTTTGCTACTTAGATCTATGGGATATCAATTTTTTATGCCTCCCCAGTTATGTTATATAGTTCCTGTGAAGATCTCAAGACCTACCGATAGGAAGTGCCGTTTGACACTGTAAACAGCAGCTGTTTCTTTCTGACTGCAGGTGTCCATCCACCGATCATAACCTTTGTGGTTTGGTCTGGATGGAGTTCCCATCTGCAGTTATTTGATCCAGCTGTGGTGTGATCGGGTCTCCGAGGGATTCTACATAGCTGCCAGTATTATATTTTGTAGATTTGATATTTTTGTTGGACTGTAGTTTAACTATCATTGCAGAAGTAGTTCAGGCCTGATGCCACGTCTCCGTTAGCCATGAGCATTGA…
S2_238343095	C/T	2	238343095	CM007983.1	2:238350144	CCGGTATCCTGCACCCTTCCCCCCTCGGCGTCACGGGCTCTTCCTCCTCGCCACCGTCGCGCTCCTCCTTCTCCTCGCCGTCGGCGTCGTGCCGCCGCCGGCCGCCGGTCTTGACGGGCTTGAGCTGCTGCAGCGGCAGGGCGATCCCGGACATGCCCAGGACGTCCCAGCAGACCTTGGCGCCGTCCTGGCTGCTGCGGCCTTCGTCTCTCACTTCCACACGCGCGTCATGGCGGCGATGCTGATTACGCAGCAGCTTCTTCACCTCTTGGATCCCCATTTGTTTCTACTCTGCAGGCACCTGATTCTTGGTTTGTGTTCAAGGCTTCAAGCAGGCAGCGGCTCGCTGAGAATGGCAATGGAGTGCGAGCTTTGAGCACCGGAGAAAGAGAGAGGGAG…
S2_238343100	G/C	2	238343100	CM007983.1	2:238350149	ATCCTGCACCCTTCCCCCCTCGGCGTCACGGGCTCTTCCTCCTCGCCACCGTCGCGCTCCTCCTTCTCCTCGCCGTCGGCGTCGTGCCGCCGCCGGCCGCCGGTCTTGACGGGCTTGAGCTGCTGCAGCGGCAGGGCGATCCCGGACATGCCCAGGACGTCCCAGCAGACCTTGGCGCCGTCCTGGCTGCTGCGGCCTTCGTCTCTCACTTCCACACGCGCGTCATGGCGGCGATGCTGATTACGCAGCAGCTTCTTCACCTCTTGGATCCCCATTTGTTTCTACTCTGCAGGCACCTGATTCTTGGTTTGTGTTCAAGGCTTCAAGCAGGCAGCGGCTCGCTGAGAATGGCAATGGAGTGCGAGCTTTGAGCACCGGAGAAAGAGAGAGGGAGAACCG…
S2_238343126	G/T	2	238343126	CM007983.1	2:238350175	CACGGGCTCTTCCTCCTCGCCACCGTCGCGCTCCTCCTTCTCCTCGCCGTCGGCGTCGTGCCGCCGCCGGCCGCCGGTCTTGACGGGCTTGAGCTGCTGCAGCGGCAGGGCGATCCCGGACATGCCCAGGACGTCCCAGCAGACCTTGGCGCCGTCCTGGCTGCTGCGGCCTTCGTCTCTCACTTCCACACGCGCGTCATGGCGGCGATGCTGATTACGCAGCAGCTTCTTCACCTCTTGGATCCCCATTTGTTTCTACTCTGCAGGCACCTGATTCTTGGTTTGTGTTCAAGGCTTCAAGCAGGCAGCGGCTCGCTGAGAATGGCAATGGAGTGCGAGCTTTGAGCACCGGAGAAAGAGAGAGGGAGAACCGGAAGCTAAACAAGTGAGGCTTTAGGC…
S2_238356830	T/C	2	238356830	CM007983.1	2:238363879	AGTATTGGTGTACTGGTAAAAACAAAATAACAAGAAAACAAGGTTTAGTTTCCCGTACAAAAAAAAATCACTGCATCACGACATGCAACTTCAGTGGGCATTCATCACAAAACTTTTTGTGGTTTATAACGGTCAGATGGCTCTTCAATTAGGTCATCATGCATCTGCAGTTCGAGAAACACCCATAACAGTAATTCTGATACCATAATAATCTGAAGAGCTACTATGTTTGCTGTGCAGAATCCTGCAGCTGTTACACAGAATGTTGAATCAGGAGAGCATAGAGAGGATAAAGAATGTACAGACAAGGTTAATGATGATGTCCACACAATTCAAACATCAGAGGAAGAGATTGCAGGTGAAACAAATGAGAATAAAGAAATTCAAAATGAAGACAAT…
S2_238360611	T/C	2	238360611	CM007983.1	2:238367660	CGCGTCGCGGACGAGGCCGGACGACTCTGCAGCATCCTGGGCCGCCTCGCCGTGCGCGCGCGGGGCGGAGATGAGCGAGTGTCGAGCAGGCGGCGGGCACGCCGCGCGTGGCGGCGGCGACTTCGAGTTCTCGACACATCCTCCCCGCCAGCCGCCGCCGTCGCCGCCGCCGTCCCCTTCCGCTCCCCTCTCGAGCTTGGTGGCTGCAGGAATGGCGCCATGGCGGATGGATGATGGAGCCGATGCATTGCAGTTGCAGGGCTACAGGCGCGCGAAGACGACGGAATCAAATTCACCAAACCCTTTGTATTCCCCTTCTAAAGTGTTCGAGTGATTTTTTTCACTTTCAGACATTTCAAAATTTCAATTTCGACCTGCTAAAAATTTCTAAGGTGTCGA…
S2_238371827	A/G	2	238371827	CM007983.1	2:238378876	AAACAGTATCATGTTGTGTACCCCGAATCTCTGCACCCCAAGGAGCAAGAGGGTGCTGAATACTGTGAGGATAACTCCAGCCCACACTGGAATCTTAAGCAGTATATTGAATGCAAAAGCTGTGCCCAACACTGCAGTAGCGAAACAATATGTTACGCGAAGGCAAACTGAGCTCATCCCAAAAAGAAGAGAAAGAAACTAATAGTCTATTGATCAACCTTCAGGGATGTCATCAGATATCACTGCAAGCTCCGCGATGATCCACAAGCAAATGTTGACGAAACGAGGGTACTCTTCCCTGCAGAGTTCAGCAAGATGTCTTCCTATACAAAGTTGACCAATAGCATGAATTTGGTAAGGCTATGTGCCAATGCAGAATTCAATATACAGAGACCAACG…
S2_239103476	G/A	2	239103476	CM007983.1	2:239110543	TCAAGCCATGCATCGACGCCAAGAACGGTGACGATTCTCACGATCGTCTTATTCCTATATAACATATATATTGTTCTCCAAATTACTTATTTGTGTACTCATCATTCTCGTTCGTTCGAGCAGCAACTGCCTCATCACGGTCATGGGCAGAATGTGACTTGGTAGTTGCTGTTGCCGTTGCAAGCATGGGTCTTGGTGTTATCGTTCGGGAACAGGTACGCGTCGGGGCAGCTGGAGCTCCTGCACACCAGGCCGACGCCGGTGCTGCAGGAGAATGCCATAGCCACGTTGTATCCGTCGATCACCGAGATGTCGTAGAAGTCCTGGGCGCCGCCGATGGTGAACTCGGCTAGCGTCATGGGAGGCTGCCCGGAGAGGGAGCAGGAGAGCGCGCCGCCG…
S2_239103494	G/C	2	239103494	CM007983.1	2:239110561	CCAAGAACGGTGACGATTCTCACGATCGTCTTATTCCTATATAACATATATATTGTTCTCCAAATTACTTATTTGTGTACTCATCATTCTCGTTCGTTCGAGCAGCAACTGCCTCATCACGGTCATGGGCAGAATGTGACTTGGTAGTTGCTGTTGCCGTTGCAAGCATGGGTCTTGGTGTTATCGTTCGGGAACAGGTACGCGTCGGGGCAGCTGGAGCTCCTGCACACCAGGCCGACGCCGGTGCTGCAGGAGAATGCCATAGCCACGTTGTATCCGTCGATCACCGAGATGTCGTAGAAGTCCTGGGCGCCGCCGATGGTGAACTCGGCTAGCGTCATGGGAGGCTGCCCGGAGAGGGAGCAGGAGAGCGCGCCGCCGCAGTCGCCGGTGGCGCAC…
S2_239264300	A/G	2	239264300	CM007983.1	2:239271376	CTGGCGGCTCTCCTCTGCAGAGTGCGTGGACGTGTGCCGATGGCCGTGCTCTCCGTGAGCCCGTACCCCTAAAGAATCTTCACCTGCGAGCACCTTGCGCAGCTGACCAGGATGGGCGGCACGAGCGGCAGGTACGTGACCCCATACTCGTTGATGGCGCGCTACATCTCAGGCAGCTCGTACTTGAACTTGACGAGCACGACGATGGTGGCGCTGAGATACTAATATATGGTAAGCTCGCTATCACCACTGCAGCCATCGTATCCTACCGCTCGCTATTCCCCAACAAGGTCGTGGTTGTGCAAAGGAAAATTCTATCTGCAGACAAGCTCTTGGCAAGGAATTGGCCTTGTAAACCGACGTGCCCAATGTGCGATCAGGAGTCTGAAACAGCAGAAC…
S2_239264370	C/G	2	239264370	CM007983.1	2:239271446	AAAGAATCTTCACCTGCGAGCACCTTGCGCAGCTGACCAGGATGGGCGGCACGAGCGGCAGGTACGTGACCCCATACTCGTTGATGGCGCGCTACATCTCAGGCAGCTCGTACTTGAACTTGACGAGCACGACGATGGTGGCGCTGAGATACTAATATATGGTAAGCTCGCTATCACCACTGCAGCCATCGTATCCTACCGCTCGCTATTCCCCAACAAGGTCGTGGTTGTGCAAAGGAAAATTCTATCTGCAGACAAGCTCTTGGCAAGGAATTGGCCTTGTAAACCGACGTGCCCAATGTGCGATCAGGAGTCTGAAACAGCAGAACACTTTTGCCTGCGCTGTGTTGTATTTGCTCAAGAGGTGTGGCTTCTGGTTGCGGAGTGGACTGAAGATGA…
S2_240054703	T/C	2	240054703	CM007983.1	2:240061792	GTTCGACCGGAAACAAGAGTAACGAGAGAGAGAGAGAGAGAGCAGAGCCGAACTGACCTGCGTGAACTCGTGGAGGATGTCGCGGTGGCGCGCTAGCTTCTGGGAGACGGTGGTGGTGGGGGCGGTGGATGCTGCGCAGCGGCTCATGGCGTCGTTGACGTCCTGCAGCTTGCCGAGCAGCGACTGGATCTCGAACTCCATGGACTTCCAGGAGGAGCGGTCGGCGGTGGGGGAGGCGGCGCCCGAGGAGGAGGAGGAGGAGGAGGAGCGCGCGGCGAGGCGCGCGTAGGAGGAGAGCTTGACGTCGAGGTCGCCCTCCAGCTTGCGCGCCTCCCNNNNNNNNNNNNNNNNNNNNNNNNNNNNNNNNNNNNNNNNNNNNNNNNNNNNNNNNNNNNNNNN…
S2_240080358	C/T	2	240080358	CM007983.1	2:240087486	CGCGTTCATTCGTTGGGTTGGGAACTGCAGAATGCCACCGCTTGATTAACAAATAAATAAATAATTCGATCACAATATTTTAGCAAGTCGGATTCCCTTCCTGTTACTTGTTTACGGCGCCTTTAGATGTTTCGCACAATCGTGCGATTGTGTGATGTCAGGCAGACTGTGTTCTAACGGTGGTTAGCTGCTCGAGTATCCTAAACTCTGAATTTCTGACGGTTGCTGGTTGGTTGCCTGCAGGTTTACCTCACCCTATGCGTGGCGCTGGCCTCCTCGGCGGTGGGCGCTTACCTGCACGTCGTCTGGAACATCGGCGGGATGCTGACCATGCTCGGCTGCATCGGCAGCATCGCCTGGCTCTTCTCGGTGCCCGTCTACGAGGAGGTTCGTCTCTCC…
S2_240685258	C/T	2	240685258	CM007983.1	2:240692393	TGACTCTTTGATCGATTGATGCTGTATATACAGTGTCTGATTTCGTTTGTACGGTGTTTATATGGTTATCAGTCAGTGTTCAGAACACATTGTGTGCGTTTTGTGCTGGCTGCAGCCGGCATGCCGCCCGTTGCCAAGAACTGCATCTTTGGTTGTGTCACCGGCCACCCCTGCGTCGTTGCGTTCCTGACTGCTGTAGCCTGTAGTGGCGAGCATCCAGCAAGTGCCAATGTTGGCACAATTCACAAACATCCTGCAGGCCGGTGACGGCAGAGTACCAGACCCATTCAAACTGTAAATAAAATACTAATTCAGCATTCTTGTTTATACCGGTTTAACTCTAGCTACTGTCTACTCCCTGAAAGTTGCTATTTATTTTGTCTTTTCATGACACTAGTA…
S2_240685265	G/T	2	240685265	CM007983.1	2:240692400	TTGATCGATTGATGCTGTATATACAGTGTCTGATTTCGTTTGTACGGTGTTTATATGGTTATCAGTCAGTGTTCAGAACACATTGTGTGCGTTTTGTGCTGGCTGCAGCCGGCATGCCGCCCGTTGCCAAGAACTGCATCTTTGGTTGTGTCACCGGCCACCCCTGCGTCGTTGCGTTCCTGACTGCTGTAGCCTGTAGTGGCGAGCATCCAGCAAGTGCCAATGTTGGCACAATTCACAAACATCCTGCAGGCCGGTGACGGCAGAGTACCAGACCCATTCAAACTGTAAATAAAATACTAATTCAGCATTCTTGTTTATACCGGTTTAACTCTAGCTACTGTCTACTCCCTGAAAGTTGCTATTTATTTTGTCTTTTCATGACACTAGTAAAGTACA…
[truncated: 1,927 more rows]
