# Supplementary material for: Mapping a male-fertility restoration locus for the A4 cytoplasmic-genic male-sterility system in pearl millet using a genotyping-by-sequencing-based linkage map
Source: BMC Plant Biol. 2018 Apr 17;18:65. doi: 10.1186/s12870-018-1267-8 (PMC5905146; doi:10.1186/s12870-018-1267-8)
Supplement: Supplementary file 3 — Table S2. List of all F2 individuals, their haplotypes based on the two functional markers developed for the the identified QTL, and their phenotypes. (XLSX 17 kb) [file 12870_2018_1267_MOESM3_ESM.xlsx]

## Sheet: Tabelle1
Supplemental table 2: List of all F2 individuals, their haplotypes based on the two functional markers developed for the identified QTL, and their phenotypes
	SNPs
Genotype_ID	PM_S2_110825781	PM_S2_195649011	haplotype	Fetility
216	TT	GG	TTGG	sterile
217	GT	GA	GTGA	fertile
218	GT	GA	GTGA	sterile
219	GT	GA	GTGA	fertile
220	TT	NN	TTNN	fertile
221	GT	GA	GTGA	fertile
222	GG	AA	GGAA	fertile
223	TT	GG	TTGG	fertile
224	TT	AA	TTAA	sterile
225	TT	GG	TTGG	sterile
226	TT	GG	TTGG	sterile
227	GG	AA	GGAA	fertile
228	GT	GA	GTGA	fertile
229	GT	GA	GTGA	fertile
230	GG	AA	GGAA	fertile
231	TT	GG	TTGG	fertile
232	GT	GA	GTGA	fertile
233	GT	GA	GTGA	fertile
234	GG	AA	GGAA	fertile
235	GT	GA	GTGA	fertile
236	TT	GG	TTGG	fertile
237	GT	GA	GTGA	fertile
238	GG	AA	GGAA	fertile
239	GT	GA	GTGA	fertile
240	GT	GA	GTGA	fertile
241	GT	GA	GTGA	sterile
242	GT	GA	GTGA	fertile
243	GT	GA	GTGA	fertile
244	GT	GA	GTGA	fertile
245	GG	AA	GGAA	fertile
246	TT	GG	TTGG	sterile
247	GG	AA	GGAA	sterile
248	TT	GG	TTGG	sterile
249	GT	GA	GTGA	fertile
250	GT	GA	GTGA	NA
251	GG	AA	GGAA	fertile
252	GT	GA	GTGA	fertile
253	TT	GG	TTGG	fertile
254	TT	GG	TTGG	sterile
255	GG	AA	GGAA	sterile
256	GT	GA	GTGA	fertile
257	TT	GG	TTGG	fertile
258	GT	GA	GTGA	sterile
259	GG	AA	GGAA	fertile
260	GG	AA	GGAA	fertile
261	GT	GA	GTGA	fertile
262	GT	GA	GTGA	fertile
263	GT	NN	GTNN	fertile
264	GG	AA	GGAA	fertile
265	GG	AA	GGAA	fertile
266	GT	GA	GTGA	sterile
267	GT	GA	GTGA	fertile
268	GT	GA	GTGA	fertile
269	TT	GG	TTGG	fertile
270	GG	AA	GGAA	sterile
271	GT	GA	GTGA	fertile
272	GT	GA	GTGA	sterile
273	GT	GA	GTGA	fertile
274	GT	GA	GTGA	fertile
275	GT	GA	GTGA	sterile
276	GG	AA	GGAA	fertile
277	GT	GA	GTGA	sterile
278	GT	GA	GTGA	fertile
279	TT	GG	TTGG	sterile
280	GT	GA	GTGA	fertile
281	GT	GA	GTGA	fertile
282	GG	AA	GGAA	sterile
283	GG	AA	GGAA	fertile
284	TT	GG	TTGG	sterile
285	GG	AA	GGAA	fertile
286	GG	AA	GGAA	fertile
287	GG	AA	GGAA	fertile
288	GT	GA	GTGA	fertile
289	GT	GA	GTGA	fertile
291	GT	GA	GTGA	fertile
292	GG	AA	GGAA	fertile
293	GT	GA	GTGA	fertile
294	GG	AA	GGAA	sterile
295	GT	GA	GTGA	fertile
296	GG	AA	GGAA	fertile
298	GG	AA	GGAA	fertile
299	GG	AA	GGAA	fertile
300	GG	AA	GGAA	sterile
301	GT	GA	GTGA	sterile
302	GT	GA	GTGA	fertile
303	GG	AA	GGAA	fertile
304	TT	GG	TTGG	fertile
305	GT	GA	GTGA	fertile
306	TT	GG	TTGG	fertile
307	TT	GG	TTGG	sterile
308	GT	GA	GTGA	fertile
309	GT	GA	GTGA	fertile
310	GG	AA	GGAA	fertile
311	GG	AA	GGAA	fertile
312	GT	GA	GTGA	fertile
313	GG	AA	GGAA	NA
314	GT	GA	GTGA	sterile
315	GT	GA	GTGA	fertile
316	GT	GA	GTGA	fertile
317	GG	AA	GGAA	fertile
318	GT	GA	GTGA	fertile
319	GG	NN	GGNN	fertile
320	TT	GG	TTGG	sterile
321	GT	GA	GTGA	fertile
322	GT	GA	GTGA	fertile
323	GT	GA	GTGA	fertile
324	GT	GA	GTGA	fertile
325	GT	GA	GTGA	fertile
326	GT	GA	GTGA	sterile
328	GT	GA	GTGA	fertile
329	GT	GA	GTGA	fertile
330	GG	AA	GGAA	fertile
331	TT	GG	TTGG	sterile
332	GT	GA	GTGA	fertile
333	GG	AA	GGAA	fertile
334	TT	GG	TTGG	sterile
335	GT	GA	GTGA	fertile
336	GT	GA	GTGA	fertile
337	TT	GG	TTGG	fertile
338	TT	GG	TTGG	fertile
339	GG	AA	GGAA	fertile
340	TT	GG	TTGG	sterile
342	GT	GA	GTGA	sterile
343	GG	AA	GGAA	fertile
344	TT	GG	TTGG	fertile
345	GT	GA	GTGA	fertile
346	GG	AA	GGAA	fertile
347	GG	AA	GGAA	fertile
348	TT	GG	TTGG	sterile
349	GT	GA	GTGA	fertile
350	GT	GA	GTGA	fertile
351	GT	GA	GTGA	sterile
352	GG	AA	GGAA	fertile
353	TT	GG	TTGG	sterile
354	GT	GA	GTGA	fertile
355	GT	GA	GTGA	fertile
356	GT	GA	GTGA	fertile
357	TT	GG	TTGG	fertile
358	GT	GA	GTGA	fertile
359	GT	GA	GTGA	fertile
360	GT	GA	GTGA	fertile
361	TT	GG	TTGG	sterile
362	GT	GA	GTGA	sterile
363	TT	GG	TTGG	sterile
364	GT	GA	GTGA	fertile
365	GT	GA	GTGA	fertile
366	GT	GA	GTGA	fertile
367	GT	GA	GTGA	fertile
368	TT	GG	TTGG	fertile
369	GT	GA	GTGA	fertile
370	GG	AA	GGAA	fertile
371	GT	GA	GTGA	fertile
372	GT	GA	GTGA	fertile
374	GT	GA	GTGA	sterile
375	TT	GG	TTGG	fertile
376	GT	GA	GTGA	fertile
377	TT	GG	TTGG	fertile
378	GT	GA	GTGA	fertile
379	GT	GA	GTGA	fertile
380	TT	GG	TTGG	sterile
381	GT	GA	GTGA	fertile
382	GT	GA	GTGA	fertile
383	GG	AA	GGAA	sterile
384	GT	GA	GTGA	sterile
386	TT	GG	TTGG	sterile
387	TT	GG	TTGG	sterile
388	GG	AA	GGAA	fertile
389	TT	GG	TTGG	sterile
390	TT	GG	TTGG	fertile
391	GT	GA	GTGA	fertile
392	TT	GG	TTGG	sterile
393	TT	GG	TTGG	sterile
394	GT	GA	GTGA	fertile
395	TT	GG	TTGG	sterile
396	GT	GA	GTGA	fertile
397	GT	GA	GTGA	fertile
398	TT	GG	TTGG	sterile
399	TT	GG	TTGG	sterile
400	TT	GG	TTGG	fertile
401	TT	GG	TTGG	fertile
402	TT	GG	TTGG	fertile
403	GG	AA	GGAA	fertile
404	GT	GA	GTGA	fertile
405	GT	GA	GTGA	fertile
406	GT	GA	GTGA	fertile
407	GT	GA	GTGA	fertile
408	GT	GA	GTGA	fertile
409	TT	GG	TTGG	fertile
